# Supplementary material for: SNV discovery and functional candidate gene identification for milk composition based on whole genome resequencing of Holstein bulls with extremely high and low breeding values
Source: PLoS One. 2019 Aug 1;14(8):e0220629. doi: 10.1371/journal.pone.0220629 (PMC6675115; doi:10.1371/journal.pone.0220629)
Supplement: S2 Table — (XLSX) [file pone.0220629.s002.xlsx]

## Sheet: Sheet1
S2 Table.Functional enrichment results for 2,657 genes by KOBAS tool.
Term	Database	ID	Input number	Background number	P-Value	Corrected P-Value	Input
cell part	Gene Ontology	GO:0044464	1284	8287	1.1164e-12	4.95239e-09	ENSBTAG00000040347|ENSBTAG00000019767|ENSBTAG00000020406|ENSBTAG00000012729|ENSBTAG00000043948|ENSBTAG00000020409|ENSBTAG00000017366|ENSBTAG00000019419|ENSBTAG00000035370|ENSBTAG00000001105|ENSBTAG00000012985|ENSBTAG00000017200|ENSBTAG00000008321|ENSBTAG00000020225|ENSBTAG00000012365|ENSBTAG00000013662|ENSBTAG00000019441|ENSBTAG00000002460|ENSBTAG00000018833|ENSBTAG00000007661|ENSBTAG00000009863|…
cell	Gene Ontology	GO:0005623	1286	8308	1.39406e-12	4.95239e-09	ENSBTAG00000040347|ENSBTAG00000019767|ENSBTAG00000020406|ENSBTAG00000012729|ENSBTAG00000043948|ENSBTAG00000020409|ENSBTAG00000017366|ENSBTAG00000019419|ENSBTAG00000035370|ENSBTAG00000001105|ENSBTAG00000012985|ENSBTAG00000017200|ENSBTAG00000008321|ENSBTAG00000020225|ENSBTAG00000012365|ENSBTAG00000013662|ENSBTAG00000019441|ENSBTAG00000002460|ENSBTAG00000018833|ENSBTAG00000007661|ENSBTAG00000009863|…
cytoplasm	Gene Ontology	GO:0005737	870	5293	4.55426e-12	1.0786e-08	ENSBTAG00000020406|ENSBTAG00000017366|ENSBTAG00000019419|ENSBTAG00000035370|ENSBTAG00000012985|ENSBTAG00000008868|ENSBTAG00000020225|ENSBTAG00000012365|ENSBTAG00000019441|ENSBTAG00000005340|ENSBTAG00000016263|ENSBTAG00000009863|ENSBTAG00000018661|ENSBTAG00000021202|ENSBTAG00000031723|ENSBTAG00000031335|ENSBTAG00000007394|ENSBTAG00000008895|ENSBTAG00000040147|ENSBTAG00000004982|ENSBTAG00000007398|…
intracellular	Gene Ontology	GO:0005622	1127	7190	1.63352e-11	2.90154e-08	ENSBTAG00000040347|ENSBTAG00000019767|ENSBTAG00000020406|ENSBTAG00000012729|ENSBTAG00000020409|ENSBTAG00000017366|ENSBTAG00000019419|ENSBTAG00000035370|ENSBTAG00000012985|ENSBTAG00000017200|ENSBTAG00000008321|ENSBTAG00000020225|ENSBTAG00000012365|ENSBTAG00000013662|ENSBTAG00000019441|ENSBTAG00000002460|ENSBTAG00000007661|ENSBTAG00000009863|ENSBTAG00000004834|ENSBTAG00000025522|ENSBTAG00000018548|…
single-organism cellular process	Gene Ontology	GO:0044763	924	5768	1.32198e-10	1.87853e-07	ENSBTAG00000040347|ENSBTAG00000020406|ENSBTAG00000012729|ENSBTAG00000043948|ENSBTAG00000032918|ENSBTAG00000017366|ENSBTAG00000035370|ENSBTAG00000013784|ENSBTAG00000017200|ENSBTAG00000018114|ENSBTAG00000013662|ENSBTAG00000017209|ENSBTAG00000002460|ENSBTAG00000013064|ENSBTAG00000025522|ENSBTAG00000013861|ENSBTAG00000019209|ENSBTAG00000003906|ENSBTAG00000031335|ENSBTAG00000015385|ENSBTAG00000015387|…
single-organism process	Gene Ontology	GO:0044699	1036	6607	3.31041e-10	3.89115e-07	ENSBTAG00000040347|ENSBTAG00000020406|ENSBTAG00000012729|ENSBTAG00000043948|ENSBTAG00000032918|ENSBTAG00000017366|ENSBTAG00000019419|ENSBTAG00000035370|ENSBTAG00000013784|ENSBTAG00000017200|ENSBTAG00000018114|ENSBTAG00000013662|ENSBTAG00000004115|ENSBTAG00000002460|ENSBTAG00000009863|ENSBTAG00000025522|ENSBTAG00000013861|ENSBTAG00000019209|ENSBTAG00000003906|ENSBTAG00000031335|ENSBTAG00000015385|…
intracellular part	Gene Ontology	GO:0044424	1080	6934	3.83364e-10	3.89115e-07	ENSBTAG00000040347|ENSBTAG00000019767|ENSBTAG00000020406|ENSBTAG00000012729|ENSBTAG00000020409|ENSBTAG00000017366|ENSBTAG00000019419|ENSBTAG00000035370|ENSBTAG00000012985|ENSBTAG00000008868|ENSBTAG00000008321|ENSBTAG00000020225|ENSBTAG00000012365|ENSBTAG00000013662|ENSBTAG00000019441|ENSBTAG00000002460|ENSBTAG00000007661|ENSBTAG00000009863|ENSBTAG00000004834|ENSBTAG00000018548|ENSBTAG00000019209|…
binding	Gene Ontology	GO:0005488	966	6112	5.51549e-10	4.89844e-07	ENSBTAG00000040347|ENSBTAG00000020406|ENSBTAG00000026919|ENSBTAG00000043948|ENSBTAG00000017366|ENSBTAG00000019419|ENSBTAG00000035370|ENSBTAG00000013784|ENSBTAG00000017200|ENSBTAG00000000668|ENSBTAG00000018114|ENSBTAG00000012719|ENSBTAG00000019441|ENSBTAG00000002460|ENSBTAG00000007661|ENSBTAG00000009987|ENSBTAG00000025522|ENSBTAG00000013861|ENSBTAG00000019209|ENSBTAG00000031335|ENSBTAG00000010163|…
catalytic activity	Gene Ontology	GO:0003824	556	3235	9.27632e-10	7.32314e-07	ENSBTAG00000019419|ENSBTAG00000013784|ENSBTAG00000008868|ENSBTAG00000004115|ENSBTAG00000007661|ENSBTAG00000019209|ENSBTAG00000003906|ENSBTAG00000015385|ENSBTAG00000008895|ENSBTAG00000004982|ENSBTAG00000015221|ENSBTAG00000013628|ENSBTAG00000016988|ENSBTAG00000000404|ENSBTAG00000005514|ENSBTAG00000016980|ENSBTAG00000004430|ENSBTAG00000007436|ENSBTAG00000012567|ENSBTAG00000011640|ENSBTAG00000047325|…
cellular process	Gene Ontology	GO:0009987	1200	7878	2.28988e-09	1.53712e-06	ENSBTAG00000040347|ENSBTAG00000019767|ENSBTAG00000020406|ENSBTAG00000012729|ENSBTAG00000043948|ENSBTAG00000032918|ENSBTAG00000017366|ENSBTAG00000019419|ENSBTAG00000035370|ENSBTAG00000013784|ENSBTAG00000012985|ENSBTAG00000017200|ENSBTAG00000000668|ENSBTAG00000008321|ENSBTAG00000020225|ENSBTAG00000012365|ENSBTAG00000013662|ENSBTAG00000019441|ENSBTAG00000002460|ENSBTAG00000008260|ENSBTAG00000009863|…
plasma membrane part	Gene Ontology	GO:0044459	205	971	2.37978e-09	1.53712e-06	ENSBTAG00000018059|ENSBTAG00000020406|ENSBTAG00000014525|ENSBTAG00000043948|ENSBTAG00000013300|ENSBTAG00000047719|ENSBTAG00000014652|ENSBTAG00000033190|ENSBTAG00000004352|ENSBTAG00000000898|ENSBTAG00000011909|ENSBTAG00000002297|ENSBTAG00000016514|ENSBTAG00000026181|ENSBTAG00000017209|ENSBTAG00000009987|ENSBTAG00000000806|ENSBTAG00000013861|ENSBTAG00000016170|ENSBTAG00000012805|ENSBTAG00000000717|…
biological regulation	Gene Ontology	GO:0065007	874	5505	3.88817e-09	2.30212e-06	ENSBTAG00000020406|ENSBTAG00000043948|ENSBTAG00000032918|ENSBTAG00000017366|ENSBTAG00000035370|ENSBTAG00000013784|ENSBTAG00000017200|ENSBTAG00000012365|ENSBTAG00000013662|ENSBTAG00000019441|ENSBTAG00000002460|ENSBTAG00000009863|ENSBTAG00000025522|ENSBTAG00000013861|ENSBTAG00000019209|ENSBTAG00000003906|ENSBTAG00000031335|ENSBTAG00000015385|ENSBTAG00000010163|ENSBTAG00000015387|ENSBTAG00000040147|…
membrane	Gene Ontology	GO:0016020	761	4716	7.15664e-09	3.91138e-06	ENSBTAG00000040347|ENSBTAG00000020406|ENSBTAG00000043948|ENSBTAG00000017366|ENSBTAG00000019419|ENSBTAG00000001105|ENSBTAG00000008868|ENSBTAG00000019441|ENSBTAG00000004607|ENSBTAG00000018833|ENSBTAG00000016263|ENSBTAG00000013064|ENSBTAG00000018661|ENSBTAG00000013861|ENSBTAG00000005711|ENSBTAG00000010163|ENSBTAG00000040147|ENSBTAG00000007374|ENSBTAG00000007398|ENSBTAG00000038180|ENSBTAG00000045785|…
cytoplasmic part	Gene Ontology	GO:0044444	603	3618	1.01935e-08	5.1732e-06	ENSBTAG00000020406|ENSBTAG00000017366|ENSBTAG00000019419|ENSBTAG00000010568|ENSBTAG00000008868|ENSBTAG00000012365|ENSBTAG00000016263|ENSBTAG00000009863|ENSBTAG00000021202|ENSBTAG00000031723|ENSBTAG00000018287|ENSBTAG00000007394|ENSBTAG00000008895|ENSBTAG00000040147|ENSBTAG00000017490|ENSBTAG00000007398|ENSBTAG00000015221|ENSBTAG00000045785|ENSBTAG00000000404|ENSBTAG00000004188|ENSBTAG00000003752|…
localization	Gene Ontology	GO:0051179	469	2705	1.1921e-08	5.6466e-06	ENSBTAG00000040347|ENSBTAG00000020406|ENSBTAG00000043948|ENSBTAG00000017366|ENSBTAG00000008868|ENSBTAG00000012365|ENSBTAG00000017209|ENSBTAG00000002460|ENSBTAG00000018833|ENSBTAG00000016263|ENSBTAG00000009987|ENSBTAG00000013861|ENSBTAG00000003906|ENSBTAG00000015385|ENSBTAG00000010163|ENSBTAG00000004982|ENSBTAG00000038180|ENSBTAG00000045785|ENSBTAG00000016988|ENSBTAG00000003693|ENSBTAG00000004188|…
ion binding	Gene Ontology	GO:0043167	355	1963	2.659e-08	1.18076e-05	ENSBTAG00000004475|ENSBTAG00000010568|ENSBTAG00000008868|ENSBTAG00000017209|ENSBTAG00000025522|ENSBTAG00000013861|ENSBTAG00000016988|ENSBTAG00000000404|ENSBTAG00000003752|ENSBTAG00000030222|ENSBTAG00000006943|ENSBTAG00000012567|ENSBTAG00000011642|ENSBTAG00000001785|ENSBTAG00000019759|ENSBTAG00000007937|ENSBTAG00000011964|ENSBTAG00000001393|ENSBTAG00000021127|ENSBTAG00000011147|ENSBTAG00000005807|…
metal ion binding	Gene Ontology	GO:0046872	336	1857	6.50309e-08	2.71791e-05	ENSBTAG00000012100|ENSBTAG00000002742|ENSBTAG00000005072|ENSBTAG00000013290|ENSBTAG00000013300|ENSBTAG00000006951|ENSBTAG00000033190|ENSBTAG00000021776|ENSBTAG00000018739|ENSBTAG00000011182|ENSBTAG00000010318|ENSBTAG00000008868|ENSBTAG00000011908|ENSBTAG00000006136|ENSBTAG00000016514|ENSBTAG00000020225|ENSBTAG00000037508|ENSBTAG00000003185|ENSBTAG00000001224|ENSBTAG00000012025|ENSBTAG00000010103|…
endomembrane system	Gene Ontology	GO:0012505	309	1684	7.67878e-08	2.83038e-05	ENSBTAG00000014522|ENSBTAG00000005994|ENSBTAG00000014253|ENSBTAG00000011057|ENSBTAG00000021678|ENSBTAG00000012902|ENSBTAG00000018843|ENSBTAG00000047719|ENSBTAG00000006589|ENSBTAG00000018846|ENSBTAG00000003693|ENSBTAG00000007309|ENSBTAG00000011908|ENSBTAG00000020482|ENSBTAG00000016514|ENSBTAG00000005214|ENSBTAG00000012365|ENSBTAG00000027134|ENSBTAG00000021779|ENSBTAG00000001224|ENSBTAG00000010992|…
ion transport	Gene Ontology	GO:0006811	147	672	7.94565e-08	2.83038e-05	ENSBTAG00000021678|ENSBTAG00000014525|ENSBTAG00000043948|ENSBTAG00000013300|ENSBTAG00000047719|ENSBTAG00000014652|ENSBTAG00000013262|ENSBTAG00000008868|ENSBTAG00000002297|ENSBTAG00000019302|ENSBTAG00000004751|ENSBTAG00000017209|ENSBTAG00000013861|ENSBTAG00000018421|ENSBTAG00000016170|ENSBTAG00000012805|ENSBTAG00000006899|ENSBTAG00000010163|ENSBTAG00000006894|ENSBTAG00000008309|ENSBTAG00000011482|…
cation binding	Gene Ontology	GO:0043169	339	1881	7.9673e-08	2.83038e-05	ENSBTAG00000012100|ENSBTAG00000002742|ENSBTAG00000043972|ENSBTAG00000013290|ENSBTAG00000013300|ENSBTAG00000006951|ENSBTAG00000033190|ENSBTAG00000021776|ENSBTAG00000018739|ENSBTAG00000011182|ENSBTAG00000010318|ENSBTAG00000008868|ENSBTAG00000011908|ENSBTAG00000006136|ENSBTAG00000016514|ENSBTAG00000020225|ENSBTAG00000037508|ENSBTAG00000003185|ENSBTAG00000001224|ENSBTAG00000012025|ENSBTAG00000010103|…
organelle	Gene Ontology	GO:0043226	996	6508	1.4939e-07	5.05437e-05	ENSBTAG00000040347|ENSBTAG00000020406|ENSBTAG00000020409|ENSBTAG00000017366|ENSBTAG00000019419|ENSBTAG00000035370|ENSBTAG00000017200|ENSBTAG00000020225|ENSBTAG00000012365|ENSBTAG00000013662|ENSBTAG00000019441|ENSBTAG00000005340|ENSBTAG00000007661|ENSBTAG00000009863|ENSBTAG00000018548|ENSBTAG00000019209|ENSBTAG00000031723|ENSBTAG00000031335|ENSBTAG00000007394|ENSBTAG00000015385|ENSBTAG00000010163|…
establishment of localization	Gene Ontology	GO:0051234	384	2201	2.06605e-07	6.67241e-05	ENSBTAG00000020406|ENSBTAG00000043948|ENSBTAG00000008868|ENSBTAG00000012365|ENSBTAG00000017209|ENSBTAG00000005340|ENSBTAG00000009668|ENSBTAG00000016263|ENSBTAG00000013861|ENSBTAG00000015385|ENSBTAG00000010163|ENSBTAG00000004982|ENSBTAG00000038180|ENSBTAG00000045785|ENSBTAG00000003693|ENSBTAG00000004188|ENSBTAG00000003752|ENSBTAG00000009112|ENSBTAG00000031654|ENSBTAG00000011367|ENSBTAG00000018339|…
transport	Gene Ontology	GO:0006810	373	2130	2.30126e-07	7.10888e-05	ENSBTAG00000020406|ENSBTAG00000043948|ENSBTAG00000008868|ENSBTAG00000012365|ENSBTAG00000017209|ENSBTAG00000005340|ENSBTAG00000009668|ENSBTAG00000016263|ENSBTAG00000013861|ENSBTAG00000015385|ENSBTAG00000010163|ENSBTAG00000004982|ENSBTAG00000038180|ENSBTAG00000045785|ENSBTAG00000003693|ENSBTAG00000004188|ENSBTAG00000003752|ENSBTAG00000009112|ENSBTAG00000031654|ENSBTAG00000011367|ENSBTAG00000018339|…
regulation of biological process	Gene Ontology	GO:0050789	806	5152	2.90837e-07	8.60997e-05	ENSBTAG00000020406|ENSBTAG00000032918|ENSBTAG00000017366|ENSBTAG00000035370|ENSBTAG00000013784|ENSBTAG00000008868|ENSBTAG00000012365|ENSBTAG00000013662|ENSBTAG00000019441|ENSBTAG00000002460|ENSBTAG00000013064|ENSBTAG00000025522|ENSBTAG00000013861|ENSBTAG00000019209|ENSBTAG00000003906|ENSBTAG00000031335|ENSBTAG00000015385|ENSBTAG00000015387|ENSBTAG00000004982|ENSBTAG00000038180|ENSBTAG00000016988|…
regulation of cellular process	Gene Ontology	GO:0050794	764	4898	1.17319e-06	0.000333421	ENSBTAG00000020406|ENSBTAG00000032918|ENSBTAG00000017366|ENSBTAG00000035370|ENSBTAG00000013784|ENSBTAG00000008868|ENSBTAG00000012365|ENSBTAG00000019441|ENSBTAG00000002460|ENSBTAG00000013064|ENSBTAG00000025522|ENSBTAG00000019209|ENSBTAG00000003906|ENSBTAG00000031335|ENSBTAG00000015385|ENSBTAG00000015387|ENSBTAG00000004982|ENSBTAG00000038180|ENSBTAG00000016988|ENSBTAG00000014011|ENSBTAG00000005514|…
negative regulation of biological process	Gene Ontology	GO:0048519	347	2005	1.76609e-06	0.000482619	ENSBTAG00000020406|ENSBTAG00000017366|ENSBTAG00000013784|ENSBTAG00000008868|ENSBTAG00000004115|ENSBTAG00000005340|ENSBTAG00000019209|ENSBTAG00000015385|ENSBTAG00000004982|ENSBTAG00000016988|ENSBTAG00000007806|ENSBTAG00000004347|ENSBTAG00000013569|ENSBTAG00000011640|ENSBTAG00000010785|ENSBTAG00000004237|ENSBTAG00000011964|ENSBTAG00000002473|ENSBTAG00000015527|ENSBTAG00000001393|ENSBTAG00000006056|…
membrane part	Gene Ontology	GO:0044425	574	3570	2.12759e-06	0.000559871	ENSBTAG00000040347|ENSBTAG00000020406|ENSBTAG00000043948|ENSBTAG00000001105|ENSBTAG00000008868|ENSBTAG00000017209|ENSBTAG00000004607|ENSBTAG00000018833|ENSBTAG00000016263|ENSBTAG00000009987|ENSBTAG00000013861|ENSBTAG00000005711|ENSBTAG00000010163|ENSBTAG00000040147|ENSBTAG00000014600|ENSBTAG00000038180|ENSBTAG00000034373|ENSBTAG00000003693|ENSBTAG00000004188|ENSBTAG00000003752|ENSBTAG00000004023|…
cellular metabolic process	Gene Ontology	GO:0044237	789	5101	2.26888e-06	0.000575728	ENSBTAG00000020406|ENSBTAG00000017366|ENSBTAG00000035370|ENSBTAG00000013784|ENSBTAG00000012985|ENSBTAG00000008868|ENSBTAG00000008321|ENSBTAG00000012365|ENSBTAG00000019441|ENSBTAG00000002460|ENSBTAG00000008260|ENSBTAG00000009987|ENSBTAG00000018548|ENSBTAG00000019209|ENSBTAG00000031723|ENSBTAG00000031335|ENSBTAG00000007394|ENSBTAG00000015385|ENSBTAG00000015387|ENSBTAG00000004982|ENSBTAG00000007398|…
intracellular organelle	Gene Ontology	GO:0043229	911	5994	2.86263e-06	0.000687542	ENSBTAG00000040347|ENSBTAG00000020406|ENSBTAG00000020409|ENSBTAG00000017366|ENSBTAG00000019419|ENSBTAG00000035370|ENSBTAG00000008868|ENSBTAG00000020225|ENSBTAG00000012365|ENSBTAG00000013662|ENSBTAG00000019441|ENSBTAG00000005340|ENSBTAG00000007661|ENSBTAG00000009863|ENSBTAG00000018548|ENSBTAG00000019209|ENSBTAG00000031723|ENSBTAG00000031335|ENSBTAG00000007394|ENSBTAG00000015385|ENSBTAG00000018661|…
negative regulation of cellular process	Gene Ontology	GO:0048523	325	1870	2.90306e-06	0.000687542	ENSBTAG00000012975|ENSBTAG00000002742|ENSBTAG00000020406|ENSBTAG00000009863|ENSBTAG00000020425|ENSBTAG00000015969|ENSBTAG00000018843|ENSBTAG00000015720|ENSBTAG00000047719|ENSBTAG00000017366|ENSBTAG00000021508|ENSBTAG00000013784|ENSBTAG00000008868|ENSBTAG00000018535|ENSBTAG00000019302|ENSBTAG00000006738|ENSBTAG00000005213|ENSBTAG00000012156|ENSBTAG00000012025|ENSBTAG00000010992|ENSBTAG00000006651|…
anatomical structure morphogenesis	Gene Ontology	GO:0009653	213	1137	3.01945e-06	0.000692038	ENSBTAG00000014521|ENSBTAG00000020406|ENSBTAG00000043948|ENSBTAG00000015969|ENSBTAG00000014011|ENSBTAG00000021508|ENSBTAG00000035370|ENSBTAG00000008868|ENSBTAG00000016514|ENSBTAG00000003183|ENSBTAG00000003185|ENSBTAG00000013662|ENSBTAG00000015427|ENSBTAG00000012025|ENSBTAG00000010992|ENSBTAG00000018745|ENSBTAG00000001322|ENSBTAG00000009987|ENSBTAG00000007490|ENSBTAG00000014159|ENSBTAG00000019289|…
membrane-bounded organelle	Gene Ontology	GO:0043227	911	6007	4.01443e-06	0.000891328	ENSBTAG00000040347|ENSBTAG00000020406|ENSBTAG00000019419|ENSBTAG00000035370|ENSBTAG00000017200|ENSBTAG00000012365|ENSBTAG00000013662|ENSBTAG00000019441|ENSBTAG00000005340|ENSBTAG00000016263|ENSBTAG00000009863|ENSBTAG00000018548|ENSBTAG00000019209|ENSBTAG00000003906|ENSBTAG00000031335|ENSBTAG00000015385|ENSBTAG00000010163|ENSBTAG00000018661|ENSBTAG00000040147|ENSBTAG00000004982|ENSBTAG00000007398|…
metal ion transport	Gene Ontology	GO:0030001	85	361	4.2532e-06	0.000915727	ENSBTAG00000000031|ENSBTAG00000003700|ENSBTAG00000021678|ENSBTAG00000020887|ENSBTAG00000014463|ENSBTAG00000002313|ENSBTAG00000000428|ENSBTAG00000013300|ENSBTAG00000047719|ENSBTAG00000014652|ENSBTAG00000015525|ENSBTAG00000013768|ENSBTAG00000032077|ENSBTAG00000025853|ENSBTAG00000008868|ENSBTAG00000047488|ENSBTAG00000019045|ENSBTAG00000020704|ENSBTAG00000024903|ENSBTAG00000011626|ENSBTAG00000015716|…
transmembrane transport	Gene Ontology	GO:0055085	136	664	5.10497e-06	0.00106679	ENSBTAG00000021678|ENSBTAG00000014525|ENSBTAG00000043948|ENSBTAG00000013300|ENSBTAG00000047719|ENSBTAG00000014652|ENSBTAG00000013262|ENSBTAG00000008868|ENSBTAG00000002297|ENSBTAG00000019302|ENSBTAG00000017209|ENSBTAG00000013861|ENSBTAG00000018421|ENSBTAG00000016170|ENSBTAG00000012805|ENSBTAG00000006899|ENSBTAG00000010163|ENSBTAG00000018837|ENSBTAG00000008309|ENSBTAG00000011482|ENSBTAG00000003752|…
Cell adhesion molecules (CAMs)	KEGG PATHWAY	bta04514	40	125	5.6349e-06	0.00113422	ENSBTAG00000006490|ENSBTAG00000000253|ENSBTAG00000015730|ENSBTAG00000012451|ENSBTAG00000006732|ENSBTAG00000007421|ENSBTAG00000003709|ENSBTAG00000020755|ENSBTAG00000001004|ENSBTAG00000047238|ENSBTAG00000018059|ENSBTAG00000009256|ENSBTAG00000021190|ENSBTAG00000014357|ENSBTAG00000002823|ENSBTAG00000017266|ENSBTAG00000014530|ENSBTAG00000008114|ENSBTAG00000015742|ENSBTAG00000006494|ENSBTAG00000003568|…
Glutamatergic synapse	KEGG PATHWAY	bta04724	34	97	5.74692e-06	0.00113422	ENSBTAG00000000005|ENSBTAG00000013047|ENSBTAG00000002313|ENSBTAG00000013245|ENSBTAG00000002767|ENSBTAG00000025853|ENSBTAG00000003043|ENSBTAG00000000219|ENSBTAG00000033153|ENSBTAG00000001061|ENSBTAG00000013116|ENSBTAG00000007644|ENSBTAG00000018445|ENSBTAG00000010026|ENSBTAG00000005372|ENSBTAG00000018989|ENSBTAG00000001088|ENSBTAG00000020455|ENSBTAG00000013298|ENSBTAG00000014828|ENSBTAG00000004775|…
metabolic process	Gene Ontology	GO:0008152	865	5687	5.9249e-06	0.00113774	ENSBTAG00000020406|ENSBTAG00000017366|ENSBTAG00000019419|ENSBTAG00000035370|ENSBTAG00000013784|ENSBTAG00000012985|ENSBTAG00000008868|ENSBTAG00000008321|ENSBTAG00000012365|ENSBTAG00000019441|ENSBTAG00000002460|ENSBTAG00000008260|ENSBTAG00000009987|ENSBTAG00000018548|ENSBTAG00000019209|ENSBTAG00000031723|ENSBTAG00000031335|ENSBTAG00000007394|ENSBTAG00000015385|ENSBTAG00000015387|ENSBTAG00000004982|…
transferase activity	Gene Ontology	GO:0016740	228	1250	6.79276e-06	0.00127007	ENSBTAG00000005503|ENSBTAG00000035007|ENSBTAG00000000005|ENSBTAG00000015969|ENSBTAG00000002196|ENSBTAG00000015720|ENSBTAG00000000675|ENSBTAG00000001785|ENSBTAG00000013301|ENSBTAG00000013784|ENSBTAG00000011909|ENSBTAG00000016208|ENSBTAG00000001552|ENSBTAG00000021779|ENSBTAG00000004115|ENSBTAG00000002730|ENSBTAG00000008260|ENSBTAG00000016073|ENSBTAG00000002698|ENSBTAG00000044150|ENSBTAG00000003906|…
cell periphery	Gene Ontology	GO:0071944	362	2143	7.36024e-06	0.00134089	ENSBTAG00000040347|ENSBTAG00000020406|ENSBTAG00000043948|ENSBTAG00000017366|ENSBTAG00000008868|ENSBTAG00000017209|ENSBTAG00000009987|ENSBTAG00000013861|ENSBTAG00000010163|ENSBTAG00000014600|ENSBTAG00000038180|ENSBTAG00000034373|ENSBTAG00000004188|ENSBTAG00000013569|ENSBTAG00000011640|ENSBTAG00000010303|ENSBTAG00000047325|ENSBTAG00000031654|ENSBTAG00000007898|ENSBTAG00000011367|ENSBTAG00000010785|…
cell projection	Gene Ontology	GO:0042995	129	628	7.90457e-06	0.00140405	ENSBTAG00000014525|ENSBTAG00000043948|ENSBTAG00000047719|ENSBTAG00000003515|ENSBTAG00000017366|ENSBTAG00000004352|ENSBTAG00000016696|ENSBTAG00000004751|ENSBTAG00000020485|ENSBTAG00000001322|ENSBTAG00000011461|ENSBTAG00000008140|ENSBTAG00000034963|ENSBTAG00000038180|ENSBTAG00000010874|ENSBTAG00000020410|ENSBTAG00000017753|ENSBTAG00000000404|ENSBTAG00000003128|ENSBTAG00000011971|ENSBTAG00000003610|…
adenyl ribonucleotide binding	Gene Ontology	GO:0032559	144	721	8.48575e-06	0.00147052	ENSBTAG00000000005|ENSBTAG00000002742|ENSBTAG00000043948|ENSBTAG00000006589|ENSBTAG00000015732|ENSBTAG00000013784|ENSBTAG00000011909|ENSBTAG00000020482|ENSBTAG00000003843|ENSBTAG00000001224|ENSBTAG00000007661|ENSBTAG00000000806|ENSBTAG00000014958|ENSBTAG00000018404|ENSBTAG00000007494|ENSBTAG00000016170|ENSBTAG00000013971|ENSBTAG00000001631|ENSBTAG00000011278|ENSBTAG00000008309|ENSBTAG00000015221|…
intracellular signal transduction	Gene Ontology	GO:0035556	212	1154	9.79641e-06	0.00162989	ENSBTAG00000002742|ENSBTAG00000012729|ENSBTAG00000002151|ENSBTAG00000017116|ENSBTAG00000015969|ENSBTAG00000006735|ENSBTAG00000015541|ENSBTAG00000008868|ENSBTAG00000020485|ENSBTAG00000010992|ENSBTAG00000032021|ENSBTAG00000025522|ENSBTAG00000011125|ENSBTAG00000013971|ENSBTAG00000006899|ENSBTAG00000006505|ENSBTAG00000015387|ENSBTAG00000006894|ENSBTAG00000000436|ENSBTAG00000006056|ENSBTAG00000002628|…
organic substance metabolic process	Gene Ontology	GO:0071704	815	5344	9.8642e-06	0.00162989	ENSBTAG00000020406|ENSBTAG00000017366|ENSBTAG00000035370|ENSBTAG00000013784|ENSBTAG00000008868|ENSBTAG00000008321|ENSBTAG00000012365|ENSBTAG00000019441|ENSBTAG00000002460|ENSBTAG00000008260|ENSBTAG00000009987|ENSBTAG00000018548|ENSBTAG00000019209|ENSBTAG00000031723|ENSBTAG00000031335|ENSBTAG00000007394|ENSBTAG00000015385|ENSBTAG00000015387|ENSBTAG00000004982|ENSBTAG00000007398|ENSBTAG00000016988|…
cation transport	Gene Ontology	GO:0006812	105	488	1.05873e-05	0.00168078	ENSBTAG00000021678|ENSBTAG00000043948|ENSBTAG00000013300|ENSBTAG00000047719|ENSBTAG00000014652|ENSBTAG00000004352|ENSBTAG00000008868|ENSBTAG00000002297|ENSBTAG00000018339|ENSBTAG00000013861|ENSBTAG00000016170|ENSBTAG00000012805|ENSBTAG00000006899|ENSBTAG00000010163|ENSBTAG00000008309|ENSBTAG00000021667|ENSBTAG00000031654|ENSBTAG00000011479|ENSBTAG00000005668|ENSBTAG00000007650|ENSBTAG00000009615|…
adenyl nucleotide binding	Gene Ontology	GO:0030554	144	725	1.08485e-05	0.00168078	ENSBTAG00000000005|ENSBTAG00000002742|ENSBTAG00000043948|ENSBTAG00000006589|ENSBTAG00000015732|ENSBTAG00000013784|ENSBTAG00000011909|ENSBTAG00000020482|ENSBTAG00000003843|ENSBTAG00000001224|ENSBTAG00000007661|ENSBTAG00000000806|ENSBTAG00000014958|ENSBTAG00000018404|ENSBTAG00000007494|ENSBTAG00000016170|ENSBTAG00000013971|ENSBTAG00000001631|ENSBTAG00000011278|ENSBTAG00000008309|ENSBTAG00000015221|…
cell communication	Gene Ontology	GO:0007154	462	2841	1.10555e-05	0.00168078	ENSBTAG00000020406|ENSBTAG00000032918|ENSBTAG00000017366|ENSBTAG00000013784|ENSBTAG00000008868|ENSBTAG00000017209|ENSBTAG00000009987|ENSBTAG00000025522|ENSBTAG00000013861|ENSBTAG00000015385|ENSBTAG00000015387|ENSBTAG00000004982|ENSBTAG00000038180|ENSBTAG00000016988|ENSBTAG00000005514|ENSBTAG00000004188|ENSBTAG00000004347|ENSBTAG00000004430|ENSBTAG00000013569|ENSBTAG00000011640|ENSBTAG00000047325|…
ion transmembrane transport	Gene Ontology	GO:0034220	101	465	1.11185e-05	0.00168078	ENSBTAG00000021678|ENSBTAG00000043948|ENSBTAG00000013300|ENSBTAG00000047719|ENSBTAG00000014652|ENSBTAG00000013262|ENSBTAG00000008868|ENSBTAG00000002297|ENSBTAG00000017209|ENSBTAG00000013861|ENSBTAG00000018421|ENSBTAG00000016170|ENSBTAG00000012805|ENSBTAG00000006899|ENSBTAG00000010163|ENSBTAG00000008309|ENSBTAG00000031654|ENSBTAG00000005668|ENSBTAG00000009615|ENSBTAG00000002865|ENSBTAG00000012975|…
regulation of cell communication	Gene Ontology	GO:0010646	230	1274	1.13668e-05	0.00168252	ENSBTAG00000020406|ENSBTAG00000012729|ENSBTAG00000013064|ENSBTAG00000015969|ENSBTAG00000014011|ENSBTAG00000047719|ENSBTAG00000003515|ENSBTAG00000015541|ENSBTAG00000008525|ENSBTAG00000008868|ENSBTAG00000019302|ENSBTAG00000006738|ENSBTAG00000016341|ENSBTAG00000020485|ENSBTAG00000010992|ENSBTAG00000011461|ENSBTAG00000007490|ENSBTAG00000016170|ENSBTAG00000015385|ENSBTAG00000006505|ENSBTAG00000000436|…
phosphorus metabolic process	Gene Ontology	GO:0006793	259	1466	1.22398e-05	0.00175919	ENSBTAG00000000005|ENSBTAG00000002742|ENSBTAG00000005160|ENSBTAG00000018749|ENSBTAG00000047719|ENSBTAG00000005183|ENSBTAG00000017266|ENSBTAG00000035370|ENSBTAG00000013784|ENSBTAG00000011909|ENSBTAG00000018535|ENSBTAG00000019302|ENSBTAG00000004751|ENSBTAG00000020485|ENSBTAG00000010992|ENSBTAG00000002730|ENSBTAG00000009987|ENSBTAG00000032021|ENSBTAG00000011509|ENSBTAG00000014958|ENSBTAG00000021202|…
developmental process	Gene Ontology	GO:0032502	406	2458	1.23799e-05	0.00175919	ENSBTAG00000020406|ENSBTAG00000043948|ENSBTAG00000035370|ENSBTAG00000008868|ENSBTAG00000013662|ENSBTAG00000004115|ENSBTAG00000009987|ENSBTAG00000019209|ENSBTAG00000004982|ENSBTAG00000038180|ENSBTAG00000000406|ENSBTAG00000004347|ENSBTAG00000011640|ENSBTAG00000011367|ENSBTAG00000000616|ENSBTAG00000040338|ENSBTAG00000017200|ENSBTAG00000010785|ENSBTAG00000021499|ENSBTAG00000011964|ENSBTAG00000013363|…
signaling	Gene Ontology	GO:0023052	456	2806	1.36511e-05	0.00190178	ENSBTAG00000020406|ENSBTAG00000032918|ENSBTAG00000017366|ENSBTAG00000013784|ENSBTAG00000008868|ENSBTAG00000017209|ENSBTAG00000009987|ENSBTAG00000025522|ENSBTAG00000013867|ENSBTAG00000015385|ENSBTAG00000015387|ENSBTAG00000004982|ENSBTAG00000038180|ENSBTAG00000016988|ENSBTAG00000005514|ENSBTAG00000004188|ENSBTAG00000004347|ENSBTAG00000004430|ENSBTAG00000013569|ENSBTAG00000011640|ENSBTAG00000047325|…
plasma membrane	Gene Ontology	GO:0005886	352	2093	1.41328e-05	0.00193102	ENSBTAG00000040347|ENSBTAG00000020406|ENSBTAG00000043948|ENSBTAG00000017366|ENSBTAG00000008868|ENSBTAG00000017209|ENSBTAG00000009987|ENSBTAG00000013861|ENSBTAG00000010163|ENSBTAG00000014600|ENSBTAG00000038180|ENSBTAG00000034373|ENSBTAG00000004188|ENSBTAG00000013569|ENSBTAG00000011640|ENSBTAG00000010303|ENSBTAG00000047325|ENSBTAG00000031654|ENSBTAG00000007898|ENSBTAG00000011367|ENSBTAG00000010785|…
intracellular membrane-bounded organelle	Gene Ontology	GO:0043231	825	5433	1.49593e-05	0.0020054	ENSBTAG00000040347|ENSBTAG00000020406|ENSBTAG00000019419|ENSBTAG00000035370|ENSBTAG00000008868|ENSBTAG00000012365|ENSBTAG00000013662|ENSBTAG00000019441|ENSBTAG00000005340|ENSBTAG00000016263|ENSBTAG00000009863|ENSBTAG00000018548|ENSBTAG00000019209|ENSBTAG00000003906|ENSBTAG00000031335|ENSBTAG00000015385|ENSBTAG00000018661|ENSBTAG00000040147|ENSBTAG00000004982|ENSBTAG00000007398|ENSBTAG00000015221|…
single organism signaling	Gene Ontology	GO:0044700	455	2803	1.54688e-05	0.00203529	ENSBTAG00000020406|ENSBTAG00000032918|ENSBTAG00000017366|ENSBTAG00000013784|ENSBTAG00000008868|ENSBTAG00000017209|ENSBTAG00000009987|ENSBTAG00000025522|ENSBTAG00000015385|ENSBTAG00000015387|ENSBTAG00000004982|ENSBTAG00000038180|ENSBTAG00000016988|ENSBTAG00000005514|ENSBTAG00000004188|ENSBTAG00000004347|ENSBTAG00000004430|ENSBTAG00000013569|ENSBTAG00000011640|ENSBTAG00000047325|ENSBTAG00000013262|…
single-organism developmental process	Gene Ontology	GO:0044767	402	2438	1.5928e-05	0.00205761	ENSBTAG00000020406|ENSBTAG00000043948|ENSBTAG00000035370|ENSBTAG00000008868|ENSBTAG00000013662|ENSBTAG00000004115|ENSBTAG00000009987|ENSBTAG00000019209|ENSBTAG00000004982|ENSBTAG00000038180|ENSBTAG00000000406|ENSBTAG00000004347|ENSBTAG00000011640|ENSBTAG00000011367|ENSBTAG00000000616|ENSBTAG00000040338|ENSBTAG00000017200|ENSBTAG00000010785|ENSBTAG00000021499|ENSBTAG00000011964|ENSBTAG00000013363|…
calcium ion binding	Gene Ontology	GO:0005509	77	331	1.69358e-05	0.00214873	ENSBTAG00000030599|ENSBTAG00000004259|ENSBTAG00000019915|ENSBTAG00000023652|ENSBTAG00000021751|ENSBTAG00000015304|ENSBTAG00000024957|ENSBTAG00000000061|ENSBTAG00000001785|ENSBTAG00000015327|ENSBTAG00000008827|ENSBTAG00000008868|ENSBTAG00000013290|ENSBTAG00000003809|ENSBTAG00000017349|ENSBTAG00000018499|ENSBTAG00000012630|ENSBTAG00000007421|ENSBTAG00000011626|ENSBTAG00000005072|ENSBTAG00000039819|…
phosphate-containing compound metabolic process	Gene Ontology	GO:0006796	257	1462	1.81124e-05	0.00219628	ENSBTAG00000000005|ENSBTAG00000002742|ENSBTAG00000005160|ENSBTAG00000018749|ENSBTAG00000047719|ENSBTAG00000005183|ENSBTAG00000017266|ENSBTAG00000035370|ENSBTAG00000013784|ENSBTAG00000011909|ENSBTAG00000018535|ENSBTAG00000019302|ENSBTAG00000004751|ENSBTAG00000020485|ENSBTAG00000010992|ENSBTAG00000002730|ENSBTAG00000009987|ENSBTAG00000032021|ENSBTAG00000011509|ENSBTAG00000014958|ENSBTAG00000021202|…
small molecule binding	Gene Ontology	GO:0036094	240	1350	1.82166e-05	0.00219628	ENSBTAG00000000005|ENSBTAG00000002742|ENSBTAG00000043581|ENSBTAG00000017116|ENSBTAG00000033413|ENSBTAG00000005180|ENSBTAG00000018846|ENSBTAG00000021776|ENSBTAG00000015732|ENSBTAG00000013784|ENSBTAG00000017200|ENSBTAG00000020482|ENSBTAG00000012152|ENSBTAG00000001036|ENSBTAG00000016510|ENSBTAG00000003843|ENSBTAG00000001224|ENSBTAG00000021849|ENSBTAG00000033721|ENSBTAG00000007661|ENSBTAG00000032021|…
regulation of signaling	Gene Ontology	GO:0023051	230	1285	1.87252e-05	0.00219628	ENSBTAG00000020406|ENSBTAG00000012729|ENSBTAG00000013064|ENSBTAG00000015969|ENSBTAG00000014011|ENSBTAG00000047719|ENSBTAG00000003515|ENSBTAG00000015541|ENSBTAG00000008525|ENSBTAG00000008868|ENSBTAG00000019302|ENSBTAG00000006738|ENSBTAG00000016341|ENSBTAG00000020485|ENSBTAG00000010992|ENSBTAG00000011461|ENSBTAG00000007490|ENSBTAG00000016170|ENSBTAG00000015385|ENSBTAG00000006505|ENSBTAG00000000436|…
transmembrane transporter activity	Gene Ontology	GO:0022857	113	544	1.89318e-05	0.00219628	ENSBTAG00000021678|ENSBTAG00000014525|ENSBTAG00000043948|ENSBTAG00000013300|ENSBTAG00000014652|ENSBTAG00000013262|ENSBTAG00000002297|ENSBTAG00000019302|ENSBTAG00000018339|ENSBTAG00000017209|ENSBTAG00000013861|ENSBTAG00000016170|ENSBTAG00000006899|ENSBTAG00000010163|ENSBTAG00000018837|ENSBTAG00000008309|ENSBTAG00000011482|ENSBTAG00000003752|ENSBTAG00000009698|ENSBTAG00000031654|ENSBTAG00000005668|…
regulation of biological quality	Gene Ontology	GO:0065008	260	1483	1.89953e-05	0.00219628	ENSBTAG00000043972|ENSBTAG00000021678|ENSBTAG00000043948|ENSBTAG00000013300|ENSBTAG00000047719|ENSBTAG00000003515|ENSBTAG00000018846|ENSBTAG00000033153|ENSBTAG00000021508|ENSBTAG00000004352|ENSBTAG00000000898|ENSBTAG00000017200|ENSBTAG00000011908|ENSBTAG00000016696|ENSBTAG00000016514|ENSBTAG00000019302|ENSBTAG00000006738|ENSBTAG00000004751|ENSBTAG00000001224|ENSBTAG00000010992|ENSBTAG00000009987|…
ion channel activity	Gene Ontology	GO:0005216	56	216	1.91653e-05	0.00219628	ENSBTAG00000006589|ENSBTAG00000043972|ENSBTAG00000043948|ENSBTAG00000002313|ENSBTAG00000013300|ENSBTAG00000014652|ENSBTAG00000002297|ENSBTAG00000013262|ENSBTAG00000032077|ENSBTAG00000047488|ENSBTAG00000000219|ENSBTAG00000020061|ENSBTAG00000033153|ENSBTAG00000004145|ENSBTAG00000004036|ENSBTAG00000017837|ENSBTAG00000016170|ENSBTAG00000009828|ENSBTAG00000006899|ENSBTAG00000018520|ENSBTAG00000010065|…
cellular response to stimulus	Gene Ontology	GO:0051716	511	3205	2.196e-05	0.0024766	ENSBTAG00000020406|ENSBTAG00000043948|ENSBTAG00000032918|ENSBTAG00000017366|ENSBTAG00000013784|ENSBTAG00000008868|ENSBTAG00000017209|ENSBTAG00000008260|ENSBTAG00000009987|ENSBTAG00000025522|ENSBTAG00000019209|ENSBTAG00000031335|ENSBTAG00000015385|ENSBTAG00000015387|ENSBTAG00000004982|ENSBTAG00000038180|ENSBTAG00000016988|ENSBTAG00000005514|ENSBTAG00000034077|ENSBTAG00000003752|ENSBTAG00000004347|…
ATP binding	Gene Ontology	GO:0005524	139	707	2.37227e-05	0.00263359	ENSBTAG00000000005|ENSBTAG00000002742|ENSBTAG00000006589|ENSBTAG00000015732|ENSBTAG00000013784|ENSBTAG00000011909|ENSBTAG00000020482|ENSBTAG00000003843|ENSBTAG00000001224|ENSBTAG00000007661|ENSBTAG00000000806|ENSBTAG00000005178|ENSBTAG00000018404|ENSBTAG00000007494|ENSBTAG00000016170|ENSBTAG00000013971|ENSBTAG00000001631|ENSBTAG00000011278|ENSBTAG00000008309|ENSBTAG00000015221|ENSBTAG00000043956|…
plasma membrane region	Gene Ontology	GO:0098590	74	318	2.4288e-05	0.00265487	ENSBTAG00000020148|ENSBTAG00000006691|ENSBTAG00000017266|ENSBTAG00000012750|ENSBTAG00000047719|ENSBTAG00000013362|ENSBTAG00000016124|ENSBTAG00000015527|ENSBTAG00000000898|ENSBTAG00000038235|ENSBTAG00000010242|ENSBTAG00000006396|ENSBTAG00000016514|ENSBTAG00000025853|ENSBTAG00000000219|ENSBTAG00000010191|ENSBTAG00000033153|ENSBTAG00000005810|ENSBTAG00000001061|ENSBTAG00000005110|ENSBTAG00000015856|…
regulation of localization	Gene Ontology	GO:0032879	191	1039	2.66385e-05	0.00286767	ENSBTAG00000014253|ENSBTAG00000020406|ENSBTAG00000016221|ENSBTAG00000013300|ENSBTAG00000047719|ENSBTAG00000003515|ENSBTAG00000017366|ENSBTAG00000008868|ENSBTAG00000018520|ENSBTAG00000019302|ENSBTAG00000006738|ENSBTAG00000004751|ENSBTAG00000020485|ENSBTAG00000005340|ENSBTAG00000010992|ENSBTAG00000016073|ENSBTAG00000011461|ENSBTAG00000007490|ENSBTAG00000013861|ENSBTAG00000016170|ENSBTAG00000012805|…
positive regulation of gene expression	Gene Ontology	GO:0010628	146	754	2.87112e-05	0.00304467	ENSBTAG00000002196|ENSBTAG00000006951|ENSBTAG00000015732|ENSBTAG00000008868|ENSBTAG00000011003|ENSBTAG00000016105|ENSBTAG00000012025|ENSBTAG00000010992|ENSBTAG00000009987|ENSBTAG00000000613|ENSBTAG00000007494|ENSBTAG00000014158|ENSBTAG00000018036|ENSBTAG00000008898|ENSBTAG00000047652|ENSBTAG00000013070|ENSBTAG00000017753|ENSBTAG00000019568|ENSBTAG00000005198|ENSBTAG00000017694|ENSBTAG00000021819|…
primary metabolic process	Gene Ontology	GO:0044238	776	5107	3.06608e-05	0.0032036	ENSBTAG00000020406|ENSBTAG00000017366|ENSBTAG00000035370|ENSBTAG00000013784|ENSBTAG00000008868|ENSBTAG00000008321|ENSBTAG00000012365|ENSBTAG00000019441|ENSBTAG00000002460|ENSBTAG00000008260|ENSBTAG00000009987|ENSBTAG00000018548|ENSBTAG00000019209|ENSBTAG00000031723|ENSBTAG00000031335|ENSBTAG00000007394|ENSBTAG00000015385|ENSBTAG00000015387|ENSBTAG00000004982|ENSBTAG00000007398|ENSBTAG00000016988|…
substrate-specific transmembrane transporter activity	Gene Ontology	GO:0022891	105	503	3.11649e-05	0.00320908	ENSBTAG00000021678|ENSBTAG00000014525|ENSBTAG00000043948|ENSBTAG00000013300|ENSBTAG00000014652|ENSBTAG00000013262|ENSBTAG00000002297|ENSBTAG00000018339|ENSBTAG00000017209|ENSBTAG00000013861|ENSBTAG00000016170|ENSBTAG00000006899|ENSBTAG00000010163|ENSBTAG00000018837|ENSBTAG00000008309|ENSBTAG00000011482|ENSBTAG00000003752|ENSBTAG00000031654|ENSBTAG00000005668|ENSBTAG00000007650|ENSBTAG00000009615|…
calcium ion transport	Gene Ontology	GO:0006816	43	152	3.18489e-05	0.00323267	ENSBTAG00000000031|ENSBTAG00000014463|ENSBTAG00000002313|ENSBTAG00000013245|ENSBTAG00000047719|ENSBTAG00000014652|ENSBTAG00000013768|ENSBTAG00000025853|ENSBTAG00000008868|ENSBTAG00000002297|ENSBTAG00000020704|ENSBTAG00000011626|ENSBTAG00000027080|ENSBTAG00000010105|ENSBTAG00000013861|ENSBTAG00000019302|ENSBTAG00000015716|ENSBTAG00000012805|ENSBTAG00000006899|ENSBTAG00000010065|ENSBTAG00000022000|…
ion transmembrane transporter activity	Gene Ontology	GO:0015075	93	433	3.52217e-05	0.00352465	ENSBTAG00000021678|ENSBTAG00000014525|ENSBTAG00000043948|ENSBTAG00000013300|ENSBTAG00000014652|ENSBTAG00000013262|ENSBTAG00000002297|ENSBTAG00000017209|ENSBTAG00000013861|ENSBTAG00000016170|ENSBTAG00000006899|ENSBTAG00000010163|ENSBTAG00000008309|ENSBTAG00000031654|ENSBTAG00000005668|ENSBTAG00000009615|ENSBTAG00000004352|ENSBTAG00000012975|ENSBTAG00000019125|ENSBTAG00000019967|ENSBTAG00000004036|…
synapse	Gene Ontology	GO:0045202	60	244	3.69135e-05	0.00364264	ENSBTAG00000002075|ENSBTAG00000005711|ENSBTAG00000040147|ENSBTAG00000014463|ENSBTAG00000000795|ENSBTAG00000017507|ENSBTAG00000013362|ENSBTAG00000003610|ENSBTAG00000013262|ENSBTAG00000032077|ENSBTAG00000025853|ENSBTAG00000016124|ENSBTAG00000016514|ENSBTAG00000000219|ENSBTAG00000018753|ENSBTAG00000033153|ENSBTAG00000004607|ENSBTAG00000027080|ENSBTAG00000005110|ENSBTAG00000013657|ENSBTAG00000019595|…
response to stimulus	Gene Ontology	GO:0050896	594	3810	3.76963e-05	0.00366893	ENSBTAG00000020406|ENSBTAG00000043948|ENSBTAG00000032918|ENSBTAG00000017366|ENSBTAG00000013784|ENSBTAG00000008868|ENSBTAG00000017209|ENSBTAG00000008260|ENSBTAG00000013064|ENSBTAG00000025522|ENSBTAG00000019209|ENSBTAG00000031335|ENSBTAG00000015385|ENSBTAG00000010163|ENSBTAG00000015387|ENSBTAG00000004982|ENSBTAG00000038180|ENSBTAG00000016988|ENSBTAG00000014011|ENSBTAG00000005514|ENSBTAG00000034077|…
substrate-specific channel activity	Gene Ontology	GO:0022838	56	223	4.0657e-05	0.00385091	ENSBTAG00000006589|ENSBTAG00000043972|ENSBTAG00000043948|ENSBTAG00000002313|ENSBTAG00000013300|ENSBTAG00000014652|ENSBTAG00000002297|ENSBTAG00000013262|ENSBTAG00000032077|ENSBTAG00000047488|ENSBTAG00000000219|ENSBTAG00000020061|ENSBTAG00000033153|ENSBTAG00000004145|ENSBTAG00000004036|ENSBTAG00000017837|ENSBTAG00000016170|ENSBTAG00000009828|ENSBTAG00000006899|ENSBTAG00000018520|ENSBTAG00000010065|…
vacuole	Gene Ontology	GO:0005773	107	519	4.07346e-05	0.00385091	ENSBTAG00000020406|ENSBTAG00000021678|ENSBTAG00000018846|ENSBTAG00000013781|ENSBTAG00000011908|ENSBTAG00000039968|ENSBTAG00000001224|ENSBTAG00000010992|ENSBTAG00000032021|ENSBTAG00000038745|ENSBTAG00000040147|ENSBTAG00000008309|ENSBTAG00000045785|ENSBTAG00000019291|ENSBTAG00000019290|ENSBTAG00000000616|ENSBTAG00000021819|ENSBTAG00000019515|ENSBTAG00000000320|ENSBTAG00000003745|ENSBTAG00000011765|…
whole membrane	Gene Ontology	GO:0098805	116	574	4.1192e-05	0.00385091	ENSBTAG00000013300|ENSBTAG00000018846|ENSBTAG00000013781|ENSBTAG00000020316|ENSBTAG00000016514|ENSBTAG00000039968|ENSBTAG00000020485|ENSBTAG00000013861|ENSBTAG00000006556|ENSBTAG00000013971|ENSBTAG00000001105|ENSBTAG00000002628|ENSBTAG00000008309|ENSBTAG00000010874|ENSBTAG00000019291|ENSBTAG00000017753|ENSBTAG00000017028|ENSBTAG00000009698|ENSBTAG00000019515|ENSBTAG00000011156|ENSBTAG00000000320|…
cellular developmental process	Gene Ontology	GO:0048869	297	1751	4.26023e-05	0.00393103	ENSBTAG00000011952|ENSBTAG00000021508|ENSBTAG00000002742|ENSBTAG00000020406|ENSBTAG00000043948|ENSBTAG00000014011|ENSBTAG00000047719|ENSBTAG00000018846|ENSBTAG00000010134|ENSBTAG00000001785|ENSBTAG00000035370|ENSBTAG00000008868|ENSBTAG00000016696|ENSBTAG00000003183|ENSBTAG00000006738|ENSBTAG00000003185|ENSBTAG00000013662|ENSBTAG00000016105|ENSBTAG00000012025|ENSBTAG00000015784|ENSBTAG00000006651|…
cellular component organization	Gene Ontology	GO:0016043	443	2755	4.61255e-05	0.00420156	ENSBTAG00000020406|ENSBTAG00000017366|ENSBTAG00000019419|ENSBTAG00000035370|ENSBTAG00000013784|ENSBTAG00000008868|ENSBTAG00000009987|ENSBTAG00000019209|ENSBTAG00000003906|ENSBTAG00000031335|ENSBTAG00000008898|ENSBTAG00000007398|ENSBTAG00000003693|ENSBTAG00000000404|ENSBTAG00000004188|ENSBTAG00000007806|ENSBTAG00000030222|ENSBTAG00000009112|ENSBTAG00000012567|ENSBTAG00000031654|ENSBTAG00000006543|…
carbohydrate derivative binding	Gene Ontology	GO:0097367	202	1123	4.82124e-05	0.00433606	ENSBTAG00000040347|ENSBTAG00000000005|ENSBTAG00000002742|ENSBTAG00000020406|ENSBTAG00000012411|ENSBTAG00000017116|ENSBTAG00000018843|ENSBTAG00000006589|ENSBTAG00000021776|ENSBTAG00000015732|ENSBTAG00000013784|ENSBTAG00000017200|ENSBTAG00000020482|ENSBTAG00000018114|ENSBTAG00000003843|ENSBTAG00000001224|ENSBTAG00000015784|ENSBTAG00000007661|ENSBTAG00000032021|ENSBTAG00000000806|ENSBTAG00000014958|…
divalent metal ion transport	Gene Ontology	GO:0070838	48	182	5.11556e-05	0.00454325	ENSBTAG00000000031|ENSBTAG00000014463|ENSBTAG00000002313|ENSBTAG00000013245|ENSBTAG00000047719|ENSBTAG00000014652|ENSBTAG00000015525|ENSBTAG00000013768|ENSBTAG00000025853|ENSBTAG00000008868|ENSBTAG00000002297|ENSBTAG00000020704|ENSBTAG00000011626|ENSBTAG00000027080|ENSBTAG00000010105|ENSBTAG00000013861|ENSBTAG00000010898|ENSBTAG00000019302|ENSBTAG00000015716|ENSBTAG00000012805|ENSBTAG00000006899|…
nervous system development	Gene Ontology	GO:0007399	148	778	5.3965e-05	0.00473234	ENSBTAG00000012411|ENSBTAG00000043948|ENSBTAG00000047719|ENSBTAG00000018846|ENSBTAG00000016696|ENSBTAG00000003183|ENSBTAG00000015936|ENSBTAG00000004751|ENSBTAG00000004115|ENSBTAG00000012025|ENSBTAG00000015784|ENSBTAG00000007490|ENSBTAG00000019209|ENSBTAG00000014159|ENSBTAG00000034963|ENSBTAG00000038180|ENSBTAG00000010874|ENSBTAG00000014530|ENSBTAG00000017753|ENSBTAG00000019297|ENSBTAG00000011971|…
Arrhythmogenic right ventricular cardiomyopathy (ARVC)	KEGG PATHWAY	bta05412	24	64	5.53276e-05	0.00473234	ENSBTAG00000020569|ENSBTAG00000021574|ENSBTAG00000045699|ENSBTAG00000017266|ENSBTAG00000002297|ENSBTAG00000003709|ENSBTAG00000009987|ENSBTAG00000009256|ENSBTAG00000021190|ENSBTAG00000019289|ENSBTAG00000011215|ENSBTAG00000022000|ENSBTAG00000021923|ENSBTAG00000009696|ENSBTAG00000044046|ENSBTAG00000006844|ENSBTAG00000016566|ENSBTAG00000002651|ENSBTAG00000010026|ENSBTAG00000013117|ENSBTAG00000001404|…
regulation of molecular function	Gene Ontology	GO:0065009	216	1218	5.58328e-05	0.00473234	ENSBTAG00000002742|ENSBTAG00000020406|ENSBTAG00000009863|ENSBTAG00000018843|ENSBTAG00000033180|ENSBTAG00000047719|ENSBTAG00000015541|ENSBTAG00000014253|ENSBTAG00000008868|ENSBTAG00000018535|ENSBTAG00000026181|ENSBTAG00000003185|ENSBTAG00000021779|ENSBTAG00000020485|ENSBTAG00000005340|ENSBTAG00000010992|ENSBTAG00000013064|ENSBTAG00000032021|ENSBTAG00000014958|ENSBTAG00000018404|ENSBTAG00000014158|…
intrinsic component of plasma membrane	Gene Ontology	GO:0031226	115	573	5.70006e-05	0.00473234	ENSBTAG00000020406|ENSBTAG00000014525|ENSBTAG00000043948|ENSBTAG00000013300|ENSBTAG00000047719|ENSBTAG00000004352|ENSBTAG00000011909|ENSBTAG00000026181|ENSBTAG00000017209|ENSBTAG00000009987|ENSBTAG00000013861|ENSBTAG00000016170|ENSBTAG00000012805|ENSBTAG00000019289|ENSBTAG00000008309|ENSBTAG00000011482|ENSBTAG00000014530|ENSBTAG00000021819|ENSBTAG00000011640|ENSBTAG00000010303|ENSBTAG00000031654|…
divalent inorganic cation transport	Gene Ontology	GO:0072511	48	183	5.73302e-05	0.00473234	ENSBTAG00000000031|ENSBTAG00000014463|ENSBTAG00000002313|ENSBTAG00000013245|ENSBTAG00000047719|ENSBTAG00000014652|ENSBTAG00000015525|ENSBTAG00000013768|ENSBTAG00000025853|ENSBTAG00000008868|ENSBTAG00000002297|ENSBTAG00000020704|ENSBTAG00000011626|ENSBTAG00000027080|ENSBTAG00000010105|ENSBTAG00000013861|ENSBTAG00000010898|ENSBTAG00000019302|ENSBTAG00000015716|ENSBTAG00000012805|ENSBTAG00000006899|…
cell adhesion	Gene Ontology	GO:0007155	114	567	5.75128e-05	0.00473234	ENSBTAG00000012411|ENSBTAG00000013662|ENSBTAG00000015427|ENSBTAG00000015784|ENSBTAG00000009987|ENSBTAG00000018404|ENSBTAG00000019289|ENSBTAG00000008140|ENSBTAG00000030333|ENSBTAG00000034373|ENSBTAG00000021819|ENSBTAG00000011640|ENSBTAG00000010303|ENSBTAG00000020769|ENSBTAG00000014482|ENSBTAG00000014488|ENSBTAG00000005359|ENSBTAG00000003217|ENSBTAG00000020829|ENSBTAG00000019568|ENSBTAG00000040551|…
sarcolemma	Gene Ontology	GO:0042383	19	43	5.7947e-05	0.00473234	ENSBTAG00000027080|ENSBTAG00000016005|ENSBTAG00000044046|ENSBTAG00000014463|ENSBTAG00000018255|ENSBTAG00000013861|ENSBTAG00000009615|ENSBTAG00000016170|ENSBTAG00000033190|ENSBTAG00000011802|ENSBTAG00000010619|ENSBTAG00000008868|ENSBTAG00000013290|ENSBTAG00000022000|ENSBTAG00000010026|ENSBTAG00000010242|ENSBTAG00000038180|ENSBTAG00000018520|ENSBTAG00000017869
anatomical structure development	Gene Ontology	GO:0048856	372	2275	6.58981e-05	0.00532052	ENSBTAG00000020406|ENSBTAG00000043948|ENSBTAG00000035370|ENSBTAG00000008868|ENSBTAG00000013662|ENSBTAG00000004115|ENSBTAG00000009987|ENSBTAG00000019209|ENSBTAG00000004982|ENSBTAG00000038180|ENSBTAG00000000406|ENSBTAG00000011640|ENSBTAG00000011367|ENSBTAG00000000616|ENSBTAG00000040338|ENSBTAG00000017200|ENSBTAG00000010785|ENSBTAG00000021499|ENSBTAG00000013363|ENSBTAG00000013362|ENSBTAG00000015525|…
regulation of response to stimulus	Gene Ontology	GO:0048583	262	1528	6.7473e-05	0.00538647	ENSBTAG00000020406|ENSBTAG00000012729|ENSBTAG00000013064|ENSBTAG00000015969|ENSBTAG00000014011|ENSBTAG00000016341|ENSBTAG00000015541|ENSBTAG00000011215|ENSBTAG00000008525|ENSBTAG00000008868|ENSBTAG00000018520|ENSBTAG00000010644|ENSBTAG00000019302|ENSBTAG00000006738|ENSBTAG00000021637|ENSBTAG00000020485|ENSBTAG00000010992|ENSBTAG00000011461|ENSBTAG00000007490|ENSBTAG00000018404|ENSBTAG00000031335|…
regulation of signal transduction	Gene Ontology	GO:0009966	207	1164	6.96712e-05	0.00550015	ENSBTAG00000020406|ENSBTAG00000012729|ENSBTAG00000013064|ENSBTAG00000015969|ENSBTAG00000014011|ENSBTAG00000015541|ENSBTAG00000008525|ENSBTAG00000008868|ENSBTAG00000019302|ENSBTAG00000016341|ENSBTAG00000020485|ENSBTAG00000010992|ENSBTAG00000007490|ENSBTAG00000015385|ENSBTAG00000006505|ENSBTAG00000000436|ENSBTAG00000006056|ENSBTAG00000005892|ENSBTAG00000010874|ENSBTAG00000020410|ENSBTAG00000016988|…
single-organism metabolic process	Gene Ontology	GO:0044710	335	2024	7.2189e-05	0.0056363	ENSBTAG00000001908|ENSBTAG00000002742|ENSBTAG00000026234|ENSBTAG00000021864|ENSBTAG00000015969|ENSBTAG00000020225|ENSBTAG00000047719|ENSBTAG00000005183|ENSBTAG00000016470|ENSBTAG00000018846|ENSBTAG00000021776|ENSBTAG00000015732|ENSBTAG00000014521|ENSBTAG00000034827|ENSBTAG00000011909|ENSBTAG00000016442|ENSBTAG00000006136|ENSBTAG00000005214|ENSBTAG00000037795|ENSBTAG00000001036|ENSBTAG00000021779|…
biological adhesion	Gene Ontology	GO:0022610	114	571	7.38195e-05	0.0056865	ENSBTAG00000012411|ENSBTAG00000013662|ENSBTAG00000015427|ENSBTAG00000015784|ENSBTAG00000009987|ENSBTAG00000018404|ENSBTAG00000019289|ENSBTAG00000008140|ENSBTAG00000030333|ENSBTAG00000034373|ENSBTAG00000021819|ENSBTAG00000011640|ENSBTAG00000010303|ENSBTAG00000020769|ENSBTAG00000014482|ENSBTAG00000014488|ENSBTAG00000005359|ENSBTAG00000003217|ENSBTAG00000020829|ENSBTAG00000019568|ENSBTAG00000040551|…
cellular protein modification process	Gene Ontology	GO:0006464	300	1787	7.52331e-05	0.0056865	ENSBTAG00000005503|ENSBTAG00000005970|ENSBTAG00000002623|ENSBTAG00000008736|ENSBTAG00000002196|ENSBTAG00000015720|ENSBTAG00000003745|ENSBTAG00000001785|ENSBTAG00000018739|ENSBTAG00000013784|ENSBTAG00000011909|ENSBTAG00000016208|ENSBTAG00000018535|ENSBTAG00000019302|ENSBTAG00000001552|ENSBTAG00000004751|ENSBTAG00000004115|ENSBTAG00000002460|ENSBTAG00000010992|ENSBTAG00000017896|ENSBTAG00000008260|…
protein modification process	Gene Ontology	GO:0036211	300	1787	7.52331e-05	0.0056865	ENSBTAG00000005503|ENSBTAG00000005970|ENSBTAG00000002623|ENSBTAG00000008736|ENSBTAG00000002196|ENSBTAG00000015720|ENSBTAG00000003745|ENSBTAG00000001785|ENSBTAG00000018739|ENSBTAG00000013784|ENSBTAG00000011909|ENSBTAG00000016208|ENSBTAG00000018535|ENSBTAG00000019302|ENSBTAG00000001552|ENSBTAG00000004751|ENSBTAG00000004115|ENSBTAG00000002460|ENSBTAG00000010992|ENSBTAG00000017896|ENSBTAG00000008260|…
cellular component morphogenesis	Gene Ontology	GO:0032989	113	566	7.93137e-05	0.00590795	ENSBTAG00000014011|ENSBTAG00000004475|ENSBTAG00000035370|ENSBTAG00000008868|ENSBTAG00000003185|ENSBTAG00000015427|ENSBTAG00000012025|ENSBTAG00000011401|ENSBTAG00000001322|ENSBTAG00000009987|ENSBTAG00000014159|ENSBTAG00000034963|ENSBTAG00000014530|ENSBTAG00000019290|ENSBTAG00000003128|ENSBTAG00000011971|ENSBTAG00000018745|ENSBTAG00000005359|ENSBTAG00000040338|ENSBTAG00000022169|ENSBTAG00000020783|…
Retrograde endocannabinoid signaling	KEGG PATHWAY	bta04723	29	89	7.98259e-05	0.00590795	ENSBTAG00000020783|ENSBTAG00000002313|ENSBTAG00000013245|ENSBTAG00000002767|ENSBTAG00000013262|ENSBTAG00000003043|ENSBTAG00000004775|ENSBTAG00000001061|ENSBTAG00000004709|ENSBTAG00000007882|ENSBTAG00000013116|ENSBTAG00000007644|ENSBTAG00000017837|ENSBTAG00000010026|ENSBTAG00000018585|ENSBTAG00000001088|ENSBTAG00000020455|ENSBTAG00000013422|ENSBTAG00000014828|ENSBTAG00000006691|ENSBTAG00000011833|…
nucleotide binding	Gene Ontology	GO:0000166	221	1260	8.18734e-05	0.00593582	ENSBTAG00000000005|ENSBTAG00000002742|ENSBTAG00000043581|ENSBTAG00000017116|ENSBTAG00000006589|ENSBTAG00000005180|ENSBTAG00000021776|ENSBTAG00000015732|ENSBTAG00000013784|ENSBTAG00000017200|ENSBTAG00000020482|ENSBTAG00000012152|ENSBTAG00000001036|ENSBTAG00000016510|ENSBTAG00000003843|ENSBTAG00000001224|ENSBTAG00000021849|ENSBTAG00000007661|ENSBTAG00000032021|ENSBTAG00000000806|ENSBTAG00000014958|…
nucleoside phosphate binding	Gene Ontology	GO:1901265	221	1260	8.18734e-05	0.00593582	ENSBTAG00000000005|ENSBTAG00000002742|ENSBTAG00000043581|ENSBTAG00000017116|ENSBTAG00000006589|ENSBTAG00000005180|ENSBTAG00000021776|ENSBTAG00000015732|ENSBTAG00000013784|ENSBTAG00000017200|ENSBTAG00000020482|ENSBTAG00000012152|ENSBTAG00000001036|ENSBTAG00000016510|ENSBTAG00000003843|ENSBTAG00000001224|ENSBTAG00000021849|ENSBTAG00000007661|ENSBTAG00000032021|ENSBTAG00000000806|ENSBTAG00000014958|…
positive regulation of biological process	Gene Ontology	GO:0048518	378	2324	8.39236e-05	0.006023	ENSBTAG00000020406|ENSBTAG00000017366|ENSBTAG00000008868|ENSBTAG00000013662|ENSBTAG00000004115|ENSBTAG00000009987|ENSBTAG00000031335|ENSBTAG00000015385|ENSBTAG00000004982|ENSBTAG00000016988|ENSBTAG00000003693|ENSBTAG00000034077|ENSBTAG00000007806|ENSBTAG00000004347|ENSBTAG00000013569|ENSBTAG00000011640|ENSBTAG00000040338|ENSBTAG00000014038|ENSBTAG00000010787|ENSBTAG00000010785|ENSBTAG00000007939|…
calcium ion transmembrane transporter activity	Gene Ontology	GO:0015085	21	53	8.47734e-05	0.00602315	ENSBTAG00000011626|ENSBTAG00000000031|ENSBTAG00000001404|ENSBTAG00000019967|ENSBTAG00000020887|ENSBTAG00000020455|ENSBTAG00000002313|ENSBTAG00000013245|ENSBTAG00000014652|ENSBTAG00000002297|ENSBTAG00000013861|ENSBTAG00000027080|ENSBTAG00000006899|ENSBTAG00000010065|ENSBTAG00000014806|ENSBTAG00000022000|ENSBTAG00000010026|ENSBTAG00000043972|ENSBTAG00000009615|ENSBTAG00000018811|ENSBTAG00000009835
signal transduction	Gene Ontology	GO:0007165	423	2639	9.2026e-05	0.00647371	ENSBTAG00000020406|ENSBTAG00000032918|ENSBTAG00000017366|ENSBTAG00000013784|ENSBTAG00000008868|ENSBTAG00000017209|ENSBTAG00000009987|ENSBTAG00000025522|ENSBTAG00000015385|ENSBTAG00000015387|ENSBTAG00000004982|ENSBTAG00000038180|ENSBTAG00000016988|ENSBTAG00000005514|ENSBTAG00000034077|ENSBTAG00000004347|ENSBTAG00000004430|ENSBTAG00000013569|ENSBTAG00000011640|ENSBTAG00000047325|ENSBTAG00000013262|…
gated channel activity	Gene Ontology	GO:0022836	43	161	9.67044e-05	0.00673613	ENSBTAG00000043948|ENSBTAG00000002313|ENSBTAG00000013300|ENSBTAG00000002297|ENSBTAG00000013262|ENSBTAG00000032077|ENSBTAG00000047488|ENSBTAG00000000219|ENSBTAG00000020061|ENSBTAG00000033153|ENSBTAG00000004145|ENSBTAG00000017837|ENSBTAG00000016170|ENSBTAG00000006899|ENSBTAG00000010163|ENSBTAG00000016761|ENSBTAG00000022000|ENSBTAG00000010026|ENSBTAG00000017209|ENSBTAG00000038180|ENSBTAG00000000031|…
anatomical structure formation involved in morphogenesis	Gene Ontology	GO:0048646	105	521	0.000102923	0.00709969	ENSBTAG00000014011|ENSBTAG00000004475|ENSBTAG00000035370|ENSBTAG00000008868|ENSBTAG00000016510|ENSBTAG00000013662|ENSBTAG00000010992|ENSBTAG00000001322|ENSBTAG00000009987|ENSBTAG00000019289|ENSBTAG00000008140|ENSBTAG00000000436|ENSBTAG00000021815|ENSBTAG00000005198|ENSBTAG00000021811|ENSBTAG00000011971|ENSBTAG00000017694|ENSBTAG00000002341|ENSBTAG00000001250|ENSBTAG00000006030|ENSBTAG00000009615|…
macromolecule modification	Gene Ontology	GO:0043412	312	1879	0.000108011	0.007379	ENSBTAG00000005503|ENSBTAG00000005970|ENSBTAG00000002623|ENSBTAG00000008736|ENSBTAG00000002196|ENSBTAG00000015720|ENSBTAG00000003745|ENSBTAG00000001785|ENSBTAG00000018739|ENSBTAG00000013784|ENSBTAG00000011909|ENSBTAG00000016208|ENSBTAG00000018535|ENSBTAG00000019302|ENSBTAG00000001552|ENSBTAG00000004751|ENSBTAG00000004115|ENSBTAG00000002460|ENSBTAG00000010992|ENSBTAG00000017896|ENSBTAG00000008260|…
single-multicellular organism process	Gene Ontology	GO:0044707	395	2451	0.000111846	0.00752602	ENSBTAG00000020406|ENSBTAG00000043948|ENSBTAG00000008868|ENSBTAG00000013662|ENSBTAG00000004115|ENSBTAG00000009987|ENSBTAG00000019209|ENSBTAG00000010163|ENSBTAG00000004982|ENSBTAG00000038180|ENSBTAG00000000406|ENSBTAG00000034077|ENSBTAG00000007806|ENSBTAG00000004347|ENSBTAG00000009112|ENSBTAG00000011640|ENSBTAG00000011367|ENSBTAG00000000616|ENSBTAG00000012501|ENSBTAG00000040338|ENSBTAG00000017200|…
positive regulation of RNA metabolic process	Gene Ontology	GO:0051254	127	659	0.000112281	0.00752602	ENSBTAG00000002196|ENSBTAG00000006951|ENSBTAG00000015732|ENSBTAG00000008868|ENSBTAG00000011003|ENSBTAG00000020485|ENSBTAG00000012025|ENSBTAG00000007494|ENSBTAG00000014158|ENSBTAG00000018036|ENSBTAG00000008898|ENSBTAG00000047652|ENSBTAG00000013070|ENSBTAG00000017753|ENSBTAG00000019568|ENSBTAG00000005198|ENSBTAG00000017694|ENSBTAG00000021819|ENSBTAG00000013569|ENSBTAG00000001552|ENSBTAG00000002341|…
passive transmembrane transporter activity	Gene Ontology	GO:0022803	57	239	0.000114828	0.0075542	ENSBTAG00000006589|ENSBTAG00000043972|ENSBTAG00000043948|ENSBTAG00000002313|ENSBTAG00000013300|ENSBTAG00000014652|ENSBTAG00000002297|ENSBTAG00000013262|ENSBTAG00000032077|ENSBTAG00000047488|ENSBTAG00000019302|ENSBTAG00000000219|ENSBTAG00000020061|ENSBTAG00000033153|ENSBTAG00000004145|ENSBTAG00000004036|ENSBTAG00000017837|ENSBTAG00000016170|ENSBTAG00000009828|ENSBTAG00000006899|ENSBTAG00000018520|…
channel activity	Gene Ontology	GO:0015267	57	239	0.000114828	0.0075542	ENSBTAG00000006589|ENSBTAG00000043972|ENSBTAG00000043948|ENSBTAG00000002313|ENSBTAG00000013300|ENSBTAG00000014652|ENSBTAG00000002297|ENSBTAG00000013262|ENSBTAG00000032077|ENSBTAG00000047488|ENSBTAG00000019302|ENSBTAG00000000219|ENSBTAG00000020061|ENSBTAG00000033153|ENSBTAG00000004145|ENSBTAG00000004036|ENSBTAG00000017837|ENSBTAG00000016170|ENSBTAG00000009828|ENSBTAG00000006899|ENSBTAG00000018520|…
Dopaminergic synapse	KEGG PATHWAY	bta04728	34	116	0.000116339	0.00758339	ENSBTAG00000020783|ENSBTAG00000014463|ENSBTAG00000002313|ENSBTAG00000013245|ENSBTAG00000002767|ENSBTAG00000002280|ENSBTAG00000003043|ENSBTAG00000017788|ENSBTAG00000000219|ENSBTAG00000004775|ENSBTAG00000001061|ENSBTAG00000004709|ENSBTAG00000007882|ENSBTAG00000013116|ENSBTAG00000007644|ENSBTAG00000017462|ENSBTAG00000010026|ENSBTAG00000001862|ENSBTAG00000004322|ENSBTAG00000020455|ENSBTAG00000047719|…
cell junction	Gene Ontology	GO:0030054	98	482	0.00013135	0.00848401	ENSBTAG00000017366|ENSBTAG00000033190|ENSBTAG00000015541|ENSBTAG00000013781|ENSBTAG00000017209|ENSBTAG00000000806|ENSBTAG00000019289|ENSBTAG00000008140|ENSBTAG00000038180|ENSBTAG00000017753|ENSBTAG00000003568|ENSBTAG00000017354|ENSBTAG00000011154|ENSBTAG00000005106|ENSBTAG00000039820|ENSBTAG00000013262|ENSBTAG00000003217|ENSBTAG00000011367|ENSBTAG00000044001|ENSBTAG00000020829|ENSBTAG00000002075|…
cellular component organization or biogenesis	Gene Ontology	GO:0071840	453	2863	0.000138881	0.00888963	ENSBTAG00000020406|ENSBTAG00000017366|ENSBTAG00000019419|ENSBTAG00000035370|ENSBTAG00000013784|ENSBTAG00000008868|ENSBTAG00000009987|ENSBTAG00000019209|ENSBTAG00000003906|ENSBTAG00000031335|ENSBTAG00000008898|ENSBTAG00000007398|ENSBTAG00000003693|ENSBTAG00000000404|ENSBTAG00000004188|ENSBTAG00000007806|ENSBTAG00000030222|ENSBTAG00000009112|ENSBTAG00000012567|ENSBTAG00000031654|ENSBTAG00000006543|…
peptidyl-amino acid modification	Gene Ontology	GO:0018193	109	552	0.000152332	0.00966355	ENSBTAG00000008868|ENSBTAG00000004751|ENSBTAG00000016105|ENSBTAG00000009987|ENSBTAG00000008978|ENSBTAG00000003906|ENSBTAG00000032519|ENSBTAG00000047502|ENSBTAG00000006894|ENSBTAG00000005892|ENSBTAG00000023377|ENSBTAG00000017753|ENSBTAG00000016980|ENSBTAG00000002460|ENSBTAG00000021819|ENSBTAG00000001552|ENSBTAG00000033180|ENSBTAG00000011640|ENSBTAG00000014825|ENSBTAG00000032518|ENSBTAG00000011479|…
calcium ion transmembrane transport	Gene Ontology	GO:0070588	31	103	0.000153977	0.00968145	ENSBTAG00000000031|ENSBTAG00000015716|ENSBTAG00000002313|ENSBTAG00000013245|ENSBTAG00000047719|ENSBTAG00000014652|ENSBTAG00000013768|ENSBTAG00000008868|ENSBTAG00000002297|ENSBTAG00000011626|ENSBTAG00000027080|ENSBTAG00000013861|ENSBTAG00000012805|ENSBTAG00000006899|ENSBTAG00000010065|ENSBTAG00000022000|ENSBTAG00000010026|ENSBTAG00000012995|ENSBTAG00000020887|ENSBTAG00000024957|ENSBTAG00000020455|…
divalent inorganic cation transmembrane transporter activity	Gene Ontology	GO:0072509	26	79	0.000160193	0.00993903	ENSBTAG00000002313|ENSBTAG00000013245|ENSBTAG00000014652|ENSBTAG00000015525|ENSBTAG00000002297|ENSBTAG00000011626|ENSBTAG00000027080|ENSBTAG00000013861|ENSBTAG00000010898|ENSBTAG00000006899|ENSBTAG00000010065|ENSBTAG00000022000|ENSBTAG00000010026|ENSBTAG00000000031|ENSBTAG00000020887|ENSBTAG00000020455|ENSBTAG00000014806|ENSBTAG00000018811|ENSBTAG00000018837|ENSBTAG00000010498|ENSBTAG00000001404|…
cell morphogenesis	Gene Ontology	GO:0000902	104	522	0.000160871	0.00993903	ENSBTAG00000017200|ENSBTAG00000003185|ENSBTAG00000015427|ENSBTAG00000012025|ENSBTAG00000011401|ENSBTAG00000001322|ENSBTAG00000009987|ENSBTAG00000014159|ENSBTAG00000034963|ENSBTAG00000014530|ENSBTAG00000019290|ENSBTAG00000003128|ENSBTAG00000011971|ENSBTAG00000018745|ENSBTAG00000005359|ENSBTAG00000040338|ENSBTAG00000022169|ENSBTAG00000020783|ENSBTAG00000025837|ENSBTAG00000013363|ENSBTAG00000013362|…
intrinsic component of membrane	Gene Ontology	GO:0031224	477	3038	0.000165265	0.0101225	ENSBTAG00000040347|ENSBTAG00000020406|ENSBTAG00000043948|ENSBTAG00000017209|ENSBTAG00000004607|ENSBTAG00000018833|ENSBTAG00000016263|ENSBTAG00000009987|ENSBTAG00000013861|ENSBTAG00000005711|ENSBTAG00000010163|ENSBTAG00000040147|ENSBTAG00000014600|ENSBTAG00000038180|ENSBTAG00000034373|ENSBTAG00000003693|ENSBTAG00000003752|ENSBTAG00000004023|ENSBTAG00000004347|ENSBTAG00000004430|ENSBTAG00000007436|…
positive regulation of transcription, DNA-templated	Gene Ontology	GO:0045893	122	635	0.000169696	0.0102177	ENSBTAG00000002196|ENSBTAG00000006951|ENSBTAG00000015732|ENSBTAG00000008868|ENSBTAG00000011003|ENSBTAG00000020485|ENSBTAG00000012025|ENSBTAG00000007494|ENSBTAG00000014158|ENSBTAG00000018036|ENSBTAG00000008898|ENSBTAG00000047652|ENSBTAG00000013070|ENSBTAG00000017753|ENSBTAG00000019568|ENSBTAG00000005198|ENSBTAG00000017694|ENSBTAG00000021819|ENSBTAG00000013569|ENSBTAG00000001552|ENSBTAG00000002341|…
positive regulation of nucleic acid-templated transcription	Gene Ontology	GO:1903508	122	635	0.000169696	0.0102177	ENSBTAG00000002196|ENSBTAG00000006951|ENSBTAG00000015732|ENSBTAG00000008868|ENSBTAG00000011003|ENSBTAG00000020485|ENSBTAG00000012025|ENSBTAG00000007494|ENSBTAG00000014158|ENSBTAG00000018036|ENSBTAG00000008898|ENSBTAG00000047652|ENSBTAG00000013070|ENSBTAG00000017753|ENSBTAG00000019568|ENSBTAG00000005198|ENSBTAG00000017694|ENSBTAG00000021819|ENSBTAG00000013569|ENSBTAG00000001552|ENSBTAG00000002341|…
regulation of multicellular organismal process	Gene Ontology	GO:0051239	193	1093	0.000171676	0.0102501	ENSBTAG00000020406|ENSBTAG00000011909|ENSBTAG00000019302|ENSBTAG00000006738|ENSBTAG00000021637|ENSBTAG00000004115|ENSBTAG00000012025|ENSBTAG00000010992|ENSBTAG00000011461|ENSBTAG00000007490|ENSBTAG00000013861|ENSBTAG00000018404|ENSBTAG00000014159|ENSBTAG00000004322|ENSBTAG00000006894|ENSBTAG00000004982|ENSBTAG00000004751|ENSBTAG00000010874|ENSBTAG00000020410|ENSBTAG00000017753|ENSBTAG00000005198|…
Cholinergic synapse	KEGG PATHWAY	bta04725	30	99	0.000176796	0.0104633	ENSBTAG00000014463|ENSBTAG00000002313|ENSBTAG00000013245|ENSBTAG00000002767|ENSBTAG00000004352|ENSBTAG00000003043|ENSBTAG00000017788|ENSBTAG00000020061|ENSBTAG00000001061|ENSBTAG00000007882|ENSBTAG00000007644|ENSBTAG00000019302|ENSBTAG00000017462|ENSBTAG00000020455|ENSBTAG00000010026|ENSBTAG00000004322|ENSBTAG00000011851|ENSBTAG00000014828|ENSBTAG00000006909|ENSBTAG00000006143|ENSBTAG00000013116|…
substrate-specific transporter activity	Gene Ontology	GO:0022892	115	592	0.000178193	0.0104633	ENSBTAG00000021678|ENSBTAG00000014525|ENSBTAG00000043948|ENSBTAG00000013300|ENSBTAG00000014652|ENSBTAG00000013262|ENSBTAG00000015737|ENSBTAG00000002297|ENSBTAG00000018339|ENSBTAG00000001224|ENSBTAG00000013861|ENSBTAG00000016170|ENSBTAG00000006899|ENSBTAG00000010163|ENSBTAG00000018837|ENSBTAG00000008309|ENSBTAG00000011482|ENSBTAG00000017028|ENSBTAG00000003752|ENSBTAG00000009698|ENSBTAG00000011156|…
catabolic process	Gene Ontology	GO:0009056	153	834	0.000184252	0.0106077	ENSBTAG00000020406|ENSBTAG00000008321|ENSBTAG00000002196|ENSBTAG00000015720|ENSBTAG00000015732|ENSBTAG00000011908|ENSBTAG00000006136|ENSBTAG00000001036|ENSBTAG00000004115|ENSBTAG00000010992|ENSBTAG00000008260|ENSBTAG00000002698|ENSBTAG00000013093|ENSBTAG00000021202|ENSBTAG00000008895|ENSBTAG00000008140|ENSBTAG00000004982|ENSBTAG00000030335|ENSBTAG00000008636|ENSBTAG00000007922|ENSBTAG00000020410|…
positive regulation of nucleobase-containing compound metabolic process	Gene Ontology	GO:0045935	141	757	0.000184259	0.0106077	ENSBTAG00000008321|ENSBTAG00000002196|ENSBTAG00000018749|ENSBTAG00000047719|ENSBTAG00000006951|ENSBTAG00000015732|ENSBTAG00000008868|ENSBTAG00000011003|ENSBTAG00000020485|ENSBTAG00000012025|ENSBTAG00000007494|ENSBTAG00000031335|ENSBTAG00000014158|ENSBTAG00000018036|ENSBTAG00000006894|ENSBTAG00000008898|ENSBTAG00000047652|ENSBTAG00000013070|ENSBTAG00000017753|ENSBTAG00000019568|ENSBTAG00000005198|…
positive regulation of cellular process	Gene Ontology	GO:0048522	345	2122	0.000186014	0.0106077	ENSBTAG00000020406|ENSBTAG00000017366|ENSBTAG00000008868|ENSBTAG00000009987|ENSBTAG00000031335|ENSBTAG00000004982|ENSBTAG00000016988|ENSBTAG00000003693|ENSBTAG00000034077|ENSBTAG00000007806|ENSBTAG00000004347|ENSBTAG00000013569|ENSBTAG00000011640|ENSBTAG00000040338|ENSBTAG00000014038|ENSBTAG00000013781|ENSBTAG00000010785|ENSBTAG00000007939|ENSBTAG00000004237|ENSBTAG00000001393|ENSBTAG00000006056|…
regulation of transcription from RNA polymerase II promoter	Gene Ontology	GO:0006357	159	873	0.000186624	0.0106077	ENSBTAG00000020406|ENSBTAG00000009863|ENSBTAG00000002196|ENSBTAG00000006951|ENSBTAG00000015732|ENSBTAG00000011909|ENSBTAG00000011003|ENSBTAG00000003843|ENSBTAG00000016105|ENSBTAG00000012025|ENSBTAG00000019757|ENSBTAG00000007494|ENSBTAG00000006786|ENSBTAG00000014158|ENSBTAG00000015385|ENSBTAG00000018036|ENSBTAG00000011266|ENSBTAG00000008898|ENSBTAG00000047652|ENSBTAG00000008410|ENSBTAG00000013070|…
positive regulation of RNA biosynthetic process	Gene Ontology	GO:1902680	122	637	0.000189537	0.0106878	ENSBTAG00000002196|ENSBTAG00000006951|ENSBTAG00000015732|ENSBTAG00000008868|ENSBTAG00000011003|ENSBTAG00000020485|ENSBTAG00000012025|ENSBTAG00000007494|ENSBTAG00000014158|ENSBTAG00000018036|ENSBTAG00000008898|ENSBTAG00000047652|ENSBTAG00000013070|ENSBTAG00000017753|ENSBTAG00000019568|ENSBTAG00000005198|ENSBTAG00000017694|ENSBTAG00000021819|ENSBTAG00000013569|ENSBTAG00000001552|ENSBTAG00000002341|…
Morphine addiction	KEGG PATHWAY	bta05032	27	85	0.000195174	0.010919	ENSBTAG00000000005|ENSBTAG00000006691|ENSBTAG00000002767|ENSBTAG00000013262|ENSBTAG00000003043|ENSBTAG00000020485|ENSBTAG00000001061|ENSBTAG00000012100|ENSBTAG00000007882|ENSBTAG00000011461|ENSBTAG00000007644|ENSBTAG00000017837|ENSBTAG00000008636|ENSBTAG00000018585|ENSBTAG00000047719|ENSBTAG00000015888|ENSBTAG00000013422|ENSBTAG00000016396|ENSBTAG00000014828|ENSBTAG00000017239|ENSBTAG00000014600|…
integral component of plasma membrane	Gene Ontology	GO:0005887	107	544	0.000198125	0.0109975	ENSBTAG00000014525|ENSBTAG00000043948|ENSBTAG00000013300|ENSBTAG00000047719|ENSBTAG00000004352|ENSBTAG00000011909|ENSBTAG00000026181|ENSBTAG00000017209|ENSBTAG00000009987|ENSBTAG00000016170|ENSBTAG00000012805|ENSBTAG00000010163|ENSBTAG00000008309|ENSBTAG00000011482|ENSBTAG00000021819|ENSBTAG00000011640|ENSBTAG00000010303|ENSBTAG00000031654|ENSBTAG00000032424|ENSBTAG00000005668|ENSBTAG00000002865|…
regulation of cellular component organization	Gene Ontology	GO:0051128	179	1005	0.000202851	0.0111726	ENSBTAG00000002742|ENSBTAG00000020406|ENSBTAG00000014011|ENSBTAG00000021508|ENSBTAG00000015732|ENSBTAG00000013784|ENSBTAG00000017200|ENSBTAG00000006136|ENSBTAG00000012156|ENSBTAG00000012025|ENSBTAG00000021680|ENSBTAG00000001322|ENSBTAG00000016073|ENSBTAG00000032021|ENSBTAG00000000806|ENSBTAG00000019209|ENSBTAG00000007494|ENSBTAG00000014253|ENSBTAG00000014159|ENSBTAG00000017913|ENSBTAG00000008140|…
positive regulation of GTPase activity	Gene Ontology	GO:0043547	50	206	0.000205561	0.0112347	ENSBTAG00000003245|ENSBTAG00000014253|ENSBTAG00000015205|ENSBTAG00000013064|ENSBTAG00000000146|ENSBTAG00000012194|ENSBTAG00000017266|ENSBTAG00000002647|ENSBTAG00000043981|ENSBTAG00000011125|ENSBTAG00000015541|ENSBTAG00000027312|ENSBTAG00000017751|ENSBTAG00000006715|ENSBTAG00000013439|ENSBTAG00000015745|ENSBTAG00000003185|ENSBTAG00000032289|ENSBTAG00000020485|ENSBTAG00000023843|ENSBTAG00000013699|…
inorganic ion transmembrane transport	Gene Ontology	GO:0098660	77	362	0.00020719	0.0112373	ENSBTAG00000000031|ENSBTAG00000006589|ENSBTAG00000006691|ENSBTAG00000021678|ENSBTAG00000020887|ENSBTAG00000014463|ENSBTAG00000002313|ENSBTAG00000013300|ENSBTAG00000047719|ENSBTAG00000014652|ENSBTAG00000015525|ENSBTAG00000013768|ENSBTAG00000032077|ENSBTAG00000010898|ENSBTAG00000008868|ENSBTAG00000047488|ENSBTAG00000004515|ENSBTAG00000020061|ENSBTAG00000011145|ENSBTAG00000017209|ENSBTAG00000011626|…
molecular function regulator	Gene Ontology	GO:0098772	113	583	0.000217695	0.0117176	ENSBTAG00000014253|ENSBTAG00000020406|ENSBTAG00000013064|ENSBTAG00000018843|ENSBTAG00000032918|ENSBTAG00000015541|ENSBTAG00000008868|ENSBTAG00000018535|ENSBTAG00000026181|ENSBTAG00000003185|ENSBTAG00000021779|ENSBTAG00000016105|ENSBTAG00000005340|ENSBTAG00000010992|ENSBTAG00000011505|ENSBTAG00000014958|ENSBTAG00000018404|ENSBTAG00000012805|ENSBTAG00000014158|ENSBTAG00000004982|ENSBTAG00000017751|…
cellular catabolic process	Gene Ontology	GO:0044248	128	678	0.000223817	0.0119565	ENSBTAG00000008321|ENSBTAG00000002196|ENSBTAG00000016206|ENSBTAG00000015732|ENSBTAG00000011908|ENSBTAG00000006136|ENSBTAG00000001036|ENSBTAG00000004115|ENSBTAG00000010992|ENSBTAG00000008260|ENSBTAG00000002698|ENSBTAG00000013093|ENSBTAG00000021202|ENSBTAG00000008895|ENSBTAG00000008140|ENSBTAG00000000436|ENSBTAG00000030335|ENSBTAG00000007922|ENSBTAG00000020410|ENSBTAG00000023445|ENSBTAG00000009698|…
cytoplasmic, membrane-bounded vesicle	Gene Ontology	GO:0016023	94	466	0.000226132	0.0119901	ENSBTAG00000005994|ENSBTAG00000020316|ENSBTAG00000016514|ENSBTAG00000020485|ENSBTAG00000010992|ENSBTAG00000011505|ENSBTAG00000033759|ENSBTAG00000006556|ENSBTAG00000013971|ENSBTAG00000018246|ENSBTAG00000001105|ENSBTAG00000017753|ENSBTAG00000016199|ENSBTAG00000017028|ENSBTAG00000019515|ENSBTAG00000011156|ENSBTAG00000003610|ENSBTAG00000011765|ENSBTAG00000009615|ENSBTAG00000012976|ENSBTAG00000001703|…
phosphoric ester hydrolase activity	Gene Ontology	GO:0042578	48	196	0.000228765	0.0120398	ENSBTAG00000024888|ENSBTAG00000017051|ENSBTAG00000000253|ENSBTAG00000018739|ENSBTAG00000006052|ENSBTAG00000016557|ENSBTAG00000003809|ENSBTAG00000004776|ENSBTAG00000007635|ENSBTAG00000001274|ENSBTAG00000012100|ENSBTAG00000006616|ENSBTAG00000009765|ENSBTAG00000011479|ENSBTAG00000039968|ENSBTAG00000014138|ENSBTAG00000008436|ENSBTAG00000015385|ENSBTAG00000008009|ENSBTAG00000008895|ENSBTAG00000004982|…
organic substance catabolic process	Gene Ontology	GO:1901575	149	813	0.000231839	0.0121119	ENSBTAG00000020406|ENSBTAG00000008321|ENSBTAG00000002196|ENSBTAG00000015720|ENSBTAG00000015732|ENSBTAG00000011908|ENSBTAG00000006136|ENSBTAG00000001036|ENSBTAG00000004115|ENSBTAG00000010992|ENSBTAG00000008260|ENSBTAG00000002698|ENSBTAG00000013093|ENSBTAG00000021202|ENSBTAG00000008895|ENSBTAG00000008140|ENSBTAG00000004982|ENSBTAG00000030335|ENSBTAG00000008636|ENSBTAG00000007922|ENSBTAG00000020410|…
transcription from RNA polymerase II promoter	Gene Ontology	GO:0006366	163	904	0.000235916	0.0122349	ENSBTAG00000020406|ENSBTAG00000009863|ENSBTAG00000020425|ENSBTAG00000002196|ENSBTAG00000006951|ENSBTAG00000015732|ENSBTAG00000011909|ENSBTAG00000011003|ENSBTAG00000003843|ENSBTAG00000016105|ENSBTAG00000012025|ENSBTAG00000019757|ENSBTAG00000007494|ENSBTAG00000006786|ENSBTAG00000014158|ENSBTAG00000015385|ENSBTAG00000018036|ENSBTAG00000011266|ENSBTAG00000008898|ENSBTAG00000047652|ENSBTAG00000008410|…
establishment of localization in cell	Gene Ontology	GO:0051649	145	788	0.00024039	0.0123766	ENSBTAG00000014253|ENSBTAG00000047719|ENSBTAG00000003515|ENSBTAG00000008868|ENSBTAG00000015737|ENSBTAG00000020316|ENSBTAG00000012365|ENSBTAG00000016511|ENSBTAG00000020485|ENSBTAG00000002460|ENSBTAG00000016073|ENSBTAG00000007490|ENSBTAG00000006556|ENSBTAG00000038745|ENSBTAG00000015385|ENSBTAG00000001631|ENSBTAG00000004982|ENSBTAG00000045785|ENSBTAG00000017753|ENSBTAG00000004188|ENSBTAG00000017028|…
aromatic compound biosynthetic process	Gene Ontology	GO:0019438	305	1857	0.000253274	0.0129461	ENSBTAG00000020998|ENSBTAG00000014521|ENSBTAG00000020406|ENSBTAG00000009863|ENSBTAG00000020425|ENSBTAG00000008321|ENSBTAG00000002196|ENSBTAG00000015720|ENSBTAG00000047719|ENSBTAG00000006951|ENSBTAG00000020594|ENSBTAG00000015732|ENSBTAG00000013784|ENSBTAG00000008868|ENSBTAG00000020482|ENSBTAG00000012365|ENSBTAG00000011003|ENSBTAG00000003843|ENSBTAG00000019441|ENSBTAG00000012025|ENSBTAG00000017462|…
regulation of RNA metabolic process	Gene Ontology	GO:0051252	266	1592	0.000259707	0.0131801	ENSBTAG00000020406|ENSBTAG00000009863|ENSBTAG00000012124|ENSBTAG00000002196|ENSBTAG00000015720|ENSBTAG00000006951|ENSBTAG00000020594|ENSBTAG00000015732|ENSBTAG00000013784|ENSBTAG00000008868|ENSBTAG00000020482|ENSBTAG00000012365|ENSBTAG00000011003|ENSBTAG00000003843|ENSBTAG00000019441|ENSBTAG00000012025|ENSBTAG00000000392|ENSBTAG00000019757|ENSBTAG00000008978|ENSBTAG00000018421|ENSBTAG00000003906|…
protein binding	Gene Ontology	GO:0005515	453	2887	0.000266004	0.013404	ENSBTAG00000043948|ENSBTAG00000017366|ENSBTAG00000008868|ENSBTAG00000012719|ENSBTAG00000019441|ENSBTAG00000007661|ENSBTAG00000009987|ENSBTAG00000013861|ENSBTAG00000021202|ENSBTAG00000031335|ENSBTAG00000010163|ENSBTAG00000045785|ENSBTAG00000023377|ENSBTAG00000003693|ENSBTAG00000000404|ENSBTAG00000004188|ENSBTAG00000007806|ENSBTAG00000030222|ENSBTAG00000011640|ENSBTAG00000010303|ENSBTAG00000031654|…
cellular lipid metabolic process	Gene Ontology	GO:0044255	88	432	0.000268143	0.0134166	ENSBTAG00000005183|ENSBTAG00000017051|ENSBTAG00000037795|ENSBTAG00000021779|ENSBTAG00000016073|ENSBTAG00000011509|ENSBTAG00000021202|ENSBTAG00000016663|ENSBTAG00000013971|ENSBTAG00000008416|ENSBTAG00000004982|ENSBTAG00000022449|ENSBTAG00000009698|ENSBTAG00000004347|ENSBTAG00000004430|ENSBTAG00000013273|ENSBTAG00000009294|ENSBTAG00000020225|ENSBTAG00000015436|ENSBTAG00000011640|ENSBTAG00000011479|…
Golgi apparatus	Gene Ontology	GO:0005794	116	606	0.000275044	0.0135759	ENSBTAG00000035007|ENSBTAG00000030584|ENSBTAG00000009863|ENSBTAG00000018843|ENSBTAG00000018846|ENSBTAG00000011908|ENSBTAG00000020482|ENSBTAG00000016514|ENSBTAG00000001224|ENSBTAG00000008718|ENSBTAG00000039591|ENSBTAG00000007490|ENSBTAG00000006556|ENSBTAG00000013971|ENSBTAG00000018246|ENSBTAG00000000925|ENSBTAG00000006676|ENSBTAG00000017753|ENSBTAG00000016199|ENSBTAG00000017028|ENSBTAG00000019515|…
hydrolase activity, acting on ester bonds	Gene Ontology	GO:0016788	82	396	0.000275149	0.0135759	ENSBTAG00000018097|ENSBTAG00000024888|ENSBTAG00000016557|ENSBTAG00000000253|ENSBTAG00000000371|ENSBTAG00000011964|ENSBTAG00000019209|ENSBTAG00000011514|ENSBTAG00000018739|ENSBTAG00000016369|ENSBTAG00000006052|ENSBTAG00000003268|ENSBTAG00000017051|ENSBTAG00000003809|ENSBTAG00000018036|ENSBTAG00000004776|ENSBTAG00000007635|ENSBTAG00000008361|ENSBTAG00000006765|ENSBTAG00000011479|ENSBTAG00000001274|…
organic cyclic compound biosynthetic process	Gene Ontology	GO:1901362	312	1909	0.000287759	0.0140987	ENSBTAG00000020998|ENSBTAG00000014521|ENSBTAG00000020406|ENSBTAG00000009863|ENSBTAG00000020425|ENSBTAG00000008321|ENSBTAG00000002196|ENSBTAG00000015720|ENSBTAG00000047719|ENSBTAG00000006951|ENSBTAG00000005976|ENSBTAG00000020594|ENSBTAG00000015732|ENSBTAG00000013784|ENSBTAG00000008868|ENSBTAG00000020482|ENSBTAG00000012365|ENSBTAG00000011003|ENSBTAG00000003843|ENSBTAG00000019441|ENSBTAG00000012025|…
organic substance biosynthetic process	Gene Ontology	GO:1901576	446	2841	0.000289713	0.0140987	ENSBTAG00000020406|ENSBTAG00000017366|ENSBTAG00000035370|ENSBTAG00000013784|ENSBTAG00000008868|ENSBTAG00000012365|ENSBTAG00000019441|ENSBTAG00000021202|ENSBTAG00000031723|ENSBTAG00000007394|ENSBTAG00000015385|ENSBTAG00000008895|ENSBTAG00000004982|ENSBTAG00000007398|ENSBTAG00000034077|ENSBTAG00000007806|ENSBTAG00000030222|ENSBTAG00000004347|ENSBTAG00000014642|ENSBTAG00000007436|ENSBTAG00000009112|…
bounding membrane of organelle	Gene Ontology	GO:0098588	129	690	0.000300059	0.0144257	ENSBTAG00000047719|ENSBTAG00000018846|ENSBTAG00000013781|ENSBTAG00000020316|ENSBTAG00000016514|ENSBTAG00000039968|ENSBTAG00000008718|ENSBTAG00000039591|ENSBTAG00000006556|ENSBTAG00000013971|ENSBTAG00000001105|ENSBTAG00000008309|ENSBTAG00000017751|ENSBTAG00000019291|ENSBTAG00000019290|ENSBTAG00000017028|ENSBTAG00000006364|ENSBTAG00000009698|ENSBTAG00000019515|ENSBTAG00000011156|ENSBTAG00000005454|…
ribonucleotide binding	Gene Ontology	GO:0032553	175	988	0.000302257	0.0144257	ENSBTAG00000000005|ENSBTAG00000002742|ENSBTAG00000017116|ENSBTAG00000006589|ENSBTAG00000021776|ENSBTAG00000015732|ENSBTAG00000013784|ENSBTAG00000017200|ENSBTAG00000020482|ENSBTAG00000018114|ENSBTAG00000003843|ENSBTAG00000001224|ENSBTAG00000007661|ENSBTAG00000032021|ENSBTAG00000000806|ENSBTAG00000014958|ENSBTAG00000018404|ENSBTAG00000007494|ENSBTAG00000016170|ENSBTAG00000013971|ENSBTAG00000018246|…
regulation of biosynthetic process	Gene Ontology	GO:0009889	302	1842	0.000302523	0.0144257	ENSBTAG00000020406|ENSBTAG00000009863|ENSBTAG00000008321|ENSBTAG00000002196|ENSBTAG00000015720|ENSBTAG00000047719|ENSBTAG00000006951|ENSBTAG00000017366|ENSBTAG00000020594|ENSBTAG00000015732|ENSBTAG00000013784|ENSBTAG00000008868|ENSBTAG00000020482|ENSBTAG00000012365|ENSBTAG00000011003|ENSBTAG00000003843|ENSBTAG00000019441|ENSBTAG00000012025|ENSBTAG00000000392|ENSBTAG00000019757|ENSBTAG00000008978|…
cell projection morphogenesis	Gene Ontology	GO:0048858	67	309	0.000330206	0.0156407	ENSBTAG00000017661|ENSBTAG00000006588|ENSBTAG00000019915|ENSBTAG00000015773|ENSBTAG00000040338|ENSBTAG00000005400|ENSBTAG00000004405|ENSBTAG00000007916|ENSBTAG00000013362|ENSBTAG00000002280|ENSBTAG00000017753|ENSBTAG00000010548|ENSBTAG00000019568|ENSBTAG00000018576|ENSBTAG00000016124|ENSBTAG00000010191|ENSBTAG00000019302|ENSBTAG00000001241|ENSBTAG00000003185|ENSBTAG00000012025|ENSBTAG00000004896|…
cellular ion homeostasis	Gene Ontology	GO:0006873	53	228	0.000332901	0.015664	ENSBTAG00000000031|ENSBTAG00000006589|ENSBTAG00000021678|ENSBTAG00000015716|ENSBTAG00000013245|ENSBTAG00000047719|ENSBTAG00000001987|ENSBTAG00000014652|ENSBTAG00000018846|ENSBTAG00000015525|ENSBTAG00000013768|ENSBTAG00000005565|ENSBTAG00000008868|ENSBTAG00000002297|ENSBTAG00000033153|ENSBTAG00000011626|ENSBTAG00000027080|ENSBTAG00000010105|ENSBTAG00000013861|ENSBTAG00000010898|ENSBTAG00000019302|…
single-organism organelle organization	Gene Ontology	GO:1902589	150	828	0.000346748	0.0162082	ENSBTAG00000014253|ENSBTAG00000012411|ENSBTAG00000014011|ENSBTAG00000004475|ENSBTAG00000035370|ENSBTAG00000013784|ENSBTAG00000008868|ENSBTAG00000019302|ENSBTAG00000012156|ENSBTAG00000021680|ENSBTAG00000001322|ENSBTAG00000009987|ENSBTAG00000000806|ENSBTAG00000017407|ENSBTAG00000038745|ENSBTAG00000014159|ENSBTAG00000017582|ENSBTAG00000017913|ENSBTAG00000001631|ENSBTAG00000034963|ENSBTAG00000010874|…
positive regulation of biosynthetic process	Gene Ontology	GO:0009891	145	796	0.000352638	0.0163758	ENSBTAG00000002196|ENSBTAG00000047719|ENSBTAG00000006951|ENSBTAG00000015732|ENSBTAG00000008868|ENSBTAG00000011003|ENSBTAG00000020485|ENSBTAG00000012025|ENSBTAG00000000613|ENSBTAG00000007494|ENSBTAG00000014158|ENSBTAG00000018036|ENSBTAG00000006894|ENSBTAG00000004982|ENSBTAG00000047652|ENSBTAG00000013070|ENSBTAG00000017753|ENSBTAG00000019568|ENSBTAG00000005198|ENSBTAG00000034077|ENSBTAG00000007806|…
Axon guidance	KEGG PATHWAY	bta04360	41	162	0.000359245	0.0164192	ENSBTAG00000017746|ENSBTAG00000015205|ENSBTAG00000014463|ENSBTAG00000015670|ENSBTAG00000014543|ENSBTAG00000018576|ENSBTAG00000010191|ENSBTAG00000003183|ENSBTAG00000011446|ENSBTAG00000004896|ENSBTAG00000018133|ENSBTAG00000021420|ENSBTAG00000001061|ENSBTAG00000024394|ENSBTAG00000010065|ENSBTAG00000009578|ENSBTAG00000014270|ENSBTAG00000001941|ENSBTAG00000014530|ENSBTAG00000003446|ENSBTAG00000011851|…
purine ribonucleotide binding	Gene Ontology	GO:0032555	173	979	0.000360526	0.0164192	ENSBTAG00000000005|ENSBTAG00000002742|ENSBTAG00000017116|ENSBTAG00000006589|ENSBTAG00000015732|ENSBTAG00000013784|ENSBTAG00000017200|ENSBTAG00000020482|ENSBTAG00000018114|ENSBTAG00000003843|ENSBTAG00000001224|ENSBTAG00000007661|ENSBTAG00000032021|ENSBTAG00000000806|ENSBTAG00000014958|ENSBTAG00000018404|ENSBTAG00000007494|ENSBTAG00000016170|ENSBTAG00000013971|ENSBTAG00000018246|ENSBTAG00000015387|…
regulation of nucleobase-containing compound metabolic process	Gene Ontology	GO:0019219	286	1738	0.000360808	0.0164192	ENSBTAG00000002742|ENSBTAG00000020406|ENSBTAG00000009863|ENSBTAG00000012124|ENSBTAG00000002196|ENSBTAG00000015720|ENSBTAG00000047719|ENSBTAG00000006951|ENSBTAG00000020594|ENSBTAG00000015732|ENSBTAG00000013784|ENSBTAG00000008868|ENSBTAG00000020482|ENSBTAG00000012365|ENSBTAG00000011003|ENSBTAG00000003843|ENSBTAG00000019441|ENSBTAG00000012025|ENSBTAG00000000392|ENSBTAG00000019757|ENSBTAG00000008978|…
regulation of GTPase activity	Gene Ontology	GO:0043087	53	229	0.000363988	0.0164192	ENSBTAG00000003245|ENSBTAG00000014253|ENSBTAG00000015205|ENSBTAG00000013064|ENSBTAG00000000146|ENSBTAG00000012194|ENSBTAG00000017266|ENSBTAG00000002647|ENSBTAG00000043981|ENSBTAG00000011125|ENSBTAG00000015541|ENSBTAG00000027312|ENSBTAG00000017751|ENSBTAG00000006715|ENSBTAG00000013439|ENSBTAG00000015745|ENSBTAG00000003185|ENSBTAG00000032289|ENSBTAG00000020485|ENSBTAG00000023843|ENSBTAG00000013699|…
endosome	Gene Ontology	GO:0005768	72	340	0.000365127	0.0164192	ENSBTAG00000006589|ENSBTAG00000009615|ENSBTAG00000018564|ENSBTAG00000020787|ENSBTAG00000045785|ENSBTAG00000007939|ENSBTAG00000000795|ENSBTAG00000019291|ENSBTAG00000027134|ENSBTAG00000015527|ENSBTAG00000019290|ENSBTAG00000010355|ENSBTAG00000016557|ENSBTAG00000010242|ENSBTAG00000016124|ENSBTAG00000013528|ENSBTAG00000011147|ENSBTAG00000018753|ENSBTAG00000001224|ENSBTAG00000007305|ENSBTAG00000021678|…
cellular localization	Gene Ontology	GO:0051641	179	1019	0.000368498	0.0164665	ENSBTAG00000014253|ENSBTAG00000047719|ENSBTAG00000003515|ENSBTAG00000008868|ENSBTAG00000015737|ENSBTAG00000020316|ENSBTAG00000016514|ENSBTAG00000012365|ENSBTAG00000016511|ENSBTAG00000004751|ENSBTAG00000001224|ENSBTAG00000002460|ENSBTAG00000016073|ENSBTAG00000007490|ENSBTAG00000003906|ENSBTAG00000038745|ENSBTAG00000015385|ENSBTAG00000001631|ENSBTAG00000000436|ENSBTAG00000045785|ENSBTAG00000019290|…
cell differentiation	Gene Ontology	GO:0030154	263	1583	0.000382423	0.016982	ENSBTAG00000011952|ENSBTAG00000021508|ENSBTAG00000002742|ENSBTAG00000020406|ENSBTAG00000043948|ENSBTAG00000014011|ENSBTAG00000047719|ENSBTAG00000018846|ENSBTAG00000010134|ENSBTAG00000001785|ENSBTAG00000035370|ENSBTAG00000017051|ENSBTAG00000016696|ENSBTAG00000003183|ENSBTAG00000006738|ENSBTAG00000011003|ENSBTAG00000013662|ENSBTAG00000016105|ENSBTAG00000012025|ENSBTAG00000015784|ENSBTAG00000006651|…
positive regulation of macromolecule biosynthetic process	Gene Ontology	GO:0010557	134	727	0.000385636	0.0170183	ENSBTAG00000002196|ENSBTAG00000006951|ENSBTAG00000015732|ENSBTAG00000008868|ENSBTAG00000011003|ENSBTAG00000020485|ENSBTAG00000012025|ENSBTAG00000000613|ENSBTAG00000007494|ENSBTAG00000014158|ENSBTAG00000018036|ENSBTAG00000008898|ENSBTAG00000047652|ENSBTAG00000013070|ENSBTAG00000017753|ENSBTAG00000019568|ENSBTAG00000005198|ENSBTAG00000007806|ENSBTAG00000017694|ENSBTAG00000021819|ENSBTAG00000013569|…
cation channel activity	Gene Ontology	GO:0005261	39	152	0.000392962	0.0172345	ENSBTAG00000043972|ENSBTAG00000043948|ENSBTAG00000002313|ENSBTAG00000013300|ENSBTAG00000014652|ENSBTAG00000002297|ENSBTAG00000032077|ENSBTAG00000047488|ENSBTAG00000020061|ENSBTAG00000016170|ENSBTAG00000006899|ENSBTAG00000010163|ENSBTAG00000010065|ENSBTAG00000016761|ENSBTAG00000022000|ENSBTAG00000010026|ENSBTAG00000038180|ENSBTAG00000000031|ENSBTAG00000020887|ENSBTAG00000007906|ENSBTAG00000013245|…
identical protein binding	Gene Ontology	GO:0042802	103	531	0.000396821	0.017297	ENSBTAG00000002742|ENSBTAG00000009863|ENSBTAG00000043948|ENSBTAG00000018843|ENSBTAG00000014652|ENSBTAG00000017366|ENSBTAG00000011909|ENSBTAG00000011908|ENSBTAG00000006136|ENSBTAG00000012152|ENSBTAG00000026181|ENSBTAG00000011003|ENSBTAG00000011505|ENSBTAG00000021202|ENSBTAG00000008140|ENSBTAG00000030335|ENSBTAG00000034373|ENSBTAG00000017753|ENSBTAG00000000404|ENSBTAG00000017028|ENSBTAG00000009698|…
dendrite	Gene Ontology	GO:0030425	29	100	0.000412647	0.0178572	ENSBTAG00000002075|ENSBTAG00000043948|ENSBTAG00000023343|ENSBTAG00000015460|ENSBTAG00000003610|ENSBTAG00000004352|ENSBTAG00000032077|ENSBTAG00000018576|ENSBTAG00000016696|ENSBTAG00000023600|ENSBTAG00000020975|ENSBTAG00000011461|ENSBTAG00000010103|ENSBTAG00000008636|ENSBTAG00000040147|ENSBTAG00000018989|ENSBTAG00000017753|ENSBTAG00000000113|ENSBTAG00000021764|ENSBTAG00000018564|ENSBTAG00000004475|…
postsynapse	Gene Ontology	GO:0098794	27	90	0.0004147	0.0178572	ENSBTAG00000006691|ENSBTAG00000013362|ENSBTAG00000004475|ENSBTAG00000040147|ENSBTAG00000032077|ENSBTAG00000025853|ENSBTAG00000000219|ENSBTAG00000017209|ENSBTAG00000005110|ENSBTAG00000011461|ENSBTAG00000000806|ENSBTAG00000017837|ENSBTAG00000008636|ENSBTAG00000033153|ENSBTAG00000018989|ENSBTAG00000017753|ENSBTAG00000024957|ENSBTAG00000021764|ENSBTAG00000005711|ENSBTAG00000006385|ENSBTAG00000013657|…
transporter activity	Gene Ontology	GO:0005215	129	697	0.000427028	0.0182773	ENSBTAG00000021678|ENSBTAG00000014525|ENSBTAG00000043948|ENSBTAG00000013300|ENSBTAG00000014652|ENSBTAG00000013262|ENSBTAG00000015737|ENSBTAG00000002297|ENSBTAG00000019302|ENSBTAG00000001224|ENSBTAG00000033721|ENSBTAG00000009668|ENSBTAG00000013861|ENSBTAG00000016170|ENSBTAG00000006899|ENSBTAG00000010163|ENSBTAG00000018837|ENSBTAG00000008309|ENSBTAG00000011482|ENSBTAG00000017028|ENSBTAG00000003752|…
regulation of anatomical structure morphogenesis	Gene Ontology	GO:0022603	85	421	0.000430399	0.0183113	ENSBTAG00000034963|ENSBTAG00000020783|ENSBTAG00000020148|ENSBTAG00000020406|ENSBTAG00000016152|ENSBTAG00000015427|ENSBTAG00000020921|ENSBTAG00000021639|ENSBTAG00000007916|ENSBTAG00000013362|ENSBTAG00000006385|ENSBTAG00000021815|ENSBTAG00000006466|ENSBTAG00000017200|ENSBTAG00000019302|ENSBTAG00000002923|ENSBTAG00000016307|ENSBTAG00000001241|ENSBTAG00000003602|ENSBTAG00000032289|ENSBTAG00000019915|…
regulation of nucleic acid-templated transcription	Gene Ontology	GO:1903506	255	1533	0.000442747	0.018453	ENSBTAG00000020406|ENSBTAG00000009863|ENSBTAG00000008321|ENSBTAG00000002196|ENSBTAG00000015720|ENSBTAG00000006951|ENSBTAG00000020594|ENSBTAG00000015732|ENSBTAG00000013784|ENSBTAG00000008868|ENSBTAG00000020482|ENSBTAG00000012365|ENSBTAG00000011003|ENSBTAG00000003843|ENSBTAG00000019441|ENSBTAG00000012025|ENSBTAG00000000392|ENSBTAG00000019757|ENSBTAG00000008978|ENSBTAG00000018421|ENSBTAG00000003906|…
purine nucleotide binding	Gene Ontology	GO:0017076	173	984	0.000445006	0.018453	ENSBTAG00000000005|ENSBTAG00000002742|ENSBTAG00000017116|ENSBTAG00000006589|ENSBTAG00000015732|ENSBTAG00000013784|ENSBTAG00000017200|ENSBTAG00000020482|ENSBTAG00000018114|ENSBTAG00000003843|ENSBTAG00000001224|ENSBTAG00000007661|ENSBTAG00000032021|ENSBTAG00000000806|ENSBTAG00000014958|ENSBTAG00000018404|ENSBTAG00000007494|ENSBTAG00000016170|ENSBTAG00000013971|ENSBTAG00000018246|ENSBTAG00000015387|…
anterograde trans-synaptic signaling	Gene Ontology	GO:0098916	48	203	0.000449314	0.018453	ENSBTAG00000043972|ENSBTAG00000032704|ENSBTAG00000014525|ENSBTAG00000017116|ENSBTAG00000014011|ENSBTAG00000047719|ENSBTAG00000003515|ENSBTAG00000004352|ENSBTAG00000002297|ENSBTAG00000005372|ENSBTAG00000027080|ENSBTAG00000005110|ENSBTAG00000020975|ENSBTAG00000025522|ENSBTAG00000011461|ENSBTAG00000000806|ENSBTAG00000004940|ENSBTAG00000006084|ENSBTAG00000006899|ENSBTAG00000022000|ENSBTAG00000011367|…
synaptic signaling	Gene Ontology	GO:0099536	48	203	0.000449314	0.018453	ENSBTAG00000043972|ENSBTAG00000032704|ENSBTAG00000014525|ENSBTAG00000017116|ENSBTAG00000014011|ENSBTAG00000047719|ENSBTAG00000003515|ENSBTAG00000004352|ENSBTAG00000002297|ENSBTAG00000005372|ENSBTAG00000027080|ENSBTAG00000005110|ENSBTAG00000020975|ENSBTAG00000025522|ENSBTAG00000011461|ENSBTAG00000000806|ENSBTAG00000004940|ENSBTAG00000006084|ENSBTAG00000006899|ENSBTAG00000022000|ENSBTAG00000011367|…
chemical synaptic transmission	Gene Ontology	GO:0007268	48	203	0.000449314	0.018453	ENSBTAG00000043972|ENSBTAG00000032704|ENSBTAG00000014525|ENSBTAG00000017116|ENSBTAG00000014011|ENSBTAG00000047719|ENSBTAG00000003515|ENSBTAG00000004352|ENSBTAG00000002297|ENSBTAG00000005372|ENSBTAG00000027080|ENSBTAG00000005110|ENSBTAG00000020975|ENSBTAG00000025522|ENSBTAG00000011461|ENSBTAG00000000806|ENSBTAG00000004940|ENSBTAG00000006084|ENSBTAG00000006899|ENSBTAG00000022000|ENSBTAG00000011367|…
trans-synaptic signaling	Gene Ontology	GO:0099537	48	203	0.000449314	0.018453	ENSBTAG00000043972|ENSBTAG00000032704|ENSBTAG00000014525|ENSBTAG00000017116|ENSBTAG00000014011|ENSBTAG00000047719|ENSBTAG00000003515|ENSBTAG00000004352|ENSBTAG00000002297|ENSBTAG00000005372|ENSBTAG00000027080|ENSBTAG00000005110|ENSBTAG00000020975|ENSBTAG00000025522|ENSBTAG00000011461|ENSBTAG00000000806|ENSBTAG00000004940|ENSBTAG00000006084|ENSBTAG00000006899|ENSBTAG00000022000|ENSBTAG00000011367|…
Leukocyte transendothelial migration	KEGG PATHWAY	bta04670	31	111	0.000457128	0.0184845	ENSBTAG00000020783|ENSBTAG00000006909|ENSBTAG00000045699|ENSBTAG00000007773|ENSBTAG00000000306|ENSBTAG00000007421|ENSBTAG00000001061|ENSBTAG00000001004|ENSBTAG00000005958|ENSBTAG00000047238|ENSBTAG00000009256|ENSBTAG00000011215|ENSBTAG00000003305|ENSBTAG00000009578|ENSBTAG00000009696|ENSBTAG00000008114|ENSBTAG00000006494|ENSBTAG00000003568|ENSBTAG00000020984|ENSBTAG00000010347|ENSBTAG00000000345|…
regulation of cellular biosynthetic process	Gene Ontology	GO:0031326	296	1814	0.000457875	0.0184845	ENSBTAG00000020406|ENSBTAG00000009863|ENSBTAG00000008321|ENSBTAG00000002196|ENSBTAG00000015720|ENSBTAG00000047719|ENSBTAG00000006951|ENSBTAG00000017366|ENSBTAG00000020594|ENSBTAG00000015732|ENSBTAG00000013784|ENSBTAG00000008868|ENSBTAG00000020482|ENSBTAG00000012365|ENSBTAG00000011003|ENSBTAG00000003843|ENSBTAG00000019441|ENSBTAG00000012025|ENSBTAG00000000392|ENSBTAG00000019757|ENSBTAG00000008978|…
positive regulation of molecular function	Gene Ontology	GO:0044093	128	692	0.000457884	0.0184845	ENSBTAG00000002742|ENSBTAG00000013064|ENSBTAG00000047719|ENSBTAG00000015541|ENSBTAG00000014253|ENSBTAG00000008868|ENSBTAG00000003185|ENSBTAG00000021779|ENSBTAG00000020485|ENSBTAG00000005340|ENSBTAG00000010992|ENSBTAG00000032021|ENSBTAG00000014158|ENSBTAG00000006894|ENSBTAG00000004982|ENSBTAG00000017751|ENSBTAG00000016988|ENSBTAG00000005198|ENSBTAG00000007806|ENSBTAG00000007916|ENSBTAG00000008338|…
phospholipid binding	Gene Ontology	GO:0005543	37	143	0.000477759	0.0191778	ENSBTAG00000009615|ENSBTAG00000026919|ENSBTAG00000043981|ENSBTAG00000017366|ENSBTAG00000021291|ENSBTAG00000016385|ENSBTAG00000019515|ENSBTAG00000031069|ENSBTAG00000016124|ENSBTAG00000018499|ENSBTAG00000004751|ENSBTAG00000010736|ENSBTAG00000031967|ENSBTAG00000004944|ENSBTAG00000031461|ENSBTAG00000001673|ENSBTAG00000001822|ENSBTAG00000014138|ENSBTAG00000003305|ENSBTAG00000001105|ENSBTAG00000007921|…
cellular aromatic compound metabolic process	Gene Ontology	GO:0006725	424	2707	0.00049804	0.0197055	ENSBTAG00000020406|ENSBTAG00000035370|ENSBTAG00000013784|ENSBTAG00000008868|ENSBTAG00000012365|ENSBTAG00000019441|ENSBTAG00000008260|ENSBTAG00000019209|ENSBTAG00000003906|ENSBTAG00000031335|ENSBTAG00000015385|ENSBTAG00000008895|ENSBTAG00000008898|ENSBTAG00000034077|ENSBTAG00000007806|ENSBTAG00000030222|ENSBTAG00000014642|ENSBTAG00000013569|ENSBTAG00000006280|ENSBTAG00000006282|ENSBTAG00000012567|…
positive regulation of nitrogen compound metabolic process	Gene Ontology	GO:0051173	144	797	0.000499211	0.0197055	ENSBTAG00000008321|ENSBTAG00000002196|ENSBTAG00000018749|ENSBTAG00000047719|ENSBTAG00000006951|ENSBTAG00000015732|ENSBTAG00000008868|ENSBTAG00000011003|ENSBTAG00000020485|ENSBTAG00000012025|ENSBTAG00000000613|ENSBTAG00000007494|ENSBTAG00000031335|ENSBTAG00000014158|ENSBTAG00000018036|ENSBTAG00000006894|ENSBTAG00000008898|ENSBTAG00000047652|ENSBTAG00000013070|ENSBTAG00000017753|ENSBTAG00000019568|…
nucleoside binding	Gene Ontology	GO:0001882	170	967	0.000499224	0.0197055	ENSBTAG00000000005|ENSBTAG00000002742|ENSBTAG00000017116|ENSBTAG00000006589|ENSBTAG00000015732|ENSBTAG00000013784|ENSBTAG00000017200|ENSBTAG00000020482|ENSBTAG00000018114|ENSBTAG00000003843|ENSBTAG00000001224|ENSBTAG00000007661|ENSBTAG00000032021|ENSBTAG00000000806|ENSBTAG00000005178|ENSBTAG00000018404|ENSBTAG00000007494|ENSBTAG00000016170|ENSBTAG00000013971|ENSBTAG00000018246|ENSBTAG00000015387|…
regulation of RNA biosynthetic process	Gene Ontology	GO:2001141	255	1537	0.000506378	0.0198671	ENSBTAG00000020406|ENSBTAG00000009863|ENSBTAG00000008321|ENSBTAG00000002196|ENSBTAG00000015720|ENSBTAG00000006951|ENSBTAG00000020594|ENSBTAG00000015732|ENSBTAG00000013784|ENSBTAG00000008868|ENSBTAG00000020482|ENSBTAG00000012365|ENSBTAG00000011003|ENSBTAG00000003843|ENSBTAG00000019441|ENSBTAG00000012025|ENSBTAG00000000392|ENSBTAG00000019757|ENSBTAG00000008978|ENSBTAG00000018421|ENSBTAG00000003906|…
protein complex	Gene Ontology	GO:0043234	342	2135	0.000508912	0.0198671	ENSBTAG00000004475|ENSBTAG00000035370|ENSBTAG00000008868|ENSBTAG00000013662|ENSBTAG00000019441|ENSBTAG00000007661|ENSBTAG00000009987|ENSBTAG00000004834|ENSBTAG00000016010|ENSBTAG00000019209|ENSBTAG00000003906|ENSBTAG00000031335|ENSBTAG00000010163|ENSBTAG00000038180|ENSBTAG00000003693|ENSBTAG00000004188|ENSBTAG00000007806|ENSBTAG00000047325|ENSBTAG00000031654|ENSBTAG00000006543|ENSBTAG00000018339|…
regulation of nitrogen compound metabolic process	Gene Ontology	GO:0051171	303	1866	0.000516176	0.0200285	ENSBTAG00000002742|ENSBTAG00000020406|ENSBTAG00000009863|ENSBTAG00000012124|ENSBTAG00000002196|ENSBTAG00000015720|ENSBTAG00000047719|ENSBTAG00000006951|ENSBTAG00000017366|ENSBTAG00000020594|ENSBTAG00000015732|ENSBTAG00000013784|ENSBTAG00000008868|ENSBTAG00000020482|ENSBTAG00000012365|ENSBTAG00000011003|ENSBTAG00000003843|ENSBTAG00000019441|ENSBTAG00000012025|ENSBTAG00000000392|ENSBTAG00000019757|…
vacuolar part	Gene Ontology	GO:0044437	58	262	0.000518684	0.0200285	ENSBTAG00000006589|ENSBTAG00000009615|ENSBTAG00000044053|ENSBTAG00000018045|ENSBTAG00000032704|ENSBTAG00000007939|ENSBTAG00000002628|ENSBTAG00000002767|ENSBTAG00000043981|ENSBTAG00000018846|ENSBTAG00000011729|ENSBTAG00000011802|ENSBTAG00000016557|ENSBTAG00000016387|ENSBTAG00000007935|ENSBTAG00000013781|ENSBTAG00000013528|ENSBTAG00000011147|ENSBTAG00000018753|ENSBTAG00000000948|ENSBTAG00000007305|…
cell projection organization	Gene Ontology	GO:0030030	95	486	0.000526425	0.0202176	ENSBTAG00000016696|ENSBTAG00000003185|ENSBTAG00000012025|ENSBTAG00000001322|ENSBTAG00000014159|ENSBTAG00000034963|ENSBTAG00000014530|ENSBTAG00000017753|ENSBTAG00000011971|ENSBTAG00000018745|ENSBTAG00000011479|ENSBTAG00000005359|ENSBTAG00000040338|ENSBTAG00000022169|ENSBTAG00000015205|ENSBTAG00000000253|ENSBTAG00000025837|ENSBTAG00000013362|ENSBTAG00000015525|ENSBTAG00000004405|ENSBTAG00000010548|…
positive regulation of cellular biosynthetic process	Gene Ontology	GO:0031328	141	779	0.000533775	0.0203896	ENSBTAG00000002196|ENSBTAG00000047719|ENSBTAG00000006951|ENSBTAG00000015732|ENSBTAG00000008868|ENSBTAG00000011003|ENSBTAG00000020485|ENSBTAG00000012025|ENSBTAG00000000613|ENSBTAG00000007494|ENSBTAG00000014158|ENSBTAG00000018036|ENSBTAG00000006894|ENSBTAG00000004982|ENSBTAG00000047652|ENSBTAG00000013070|ENSBTAG00000017753|ENSBTAG00000019568|ENSBTAG00000005198|ENSBTAG00000034077|ENSBTAG00000006364|…
regulation of macromolecule biosynthetic process	Gene Ontology	GO:0010556	285	1744	0.000543031	0.0206323	ENSBTAG00000020406|ENSBTAG00000009863|ENSBTAG00000008321|ENSBTAG00000002196|ENSBTAG00000015720|ENSBTAG00000006951|ENSBTAG00000017366|ENSBTAG00000020594|ENSBTAG00000015732|ENSBTAG00000013784|ENSBTAG00000008868|ENSBTAG00000020482|ENSBTAG00000012365|ENSBTAG00000011003|ENSBTAG00000003843|ENSBTAG00000019441|ENSBTAG00000012025|ENSBTAG00000000392|ENSBTAG00000019757|ENSBTAG00000008978|ENSBTAG00000000613|…
integral component of membrane	Gene Ontology	GO:0016021	464	2993	0.000550069	0.0207251	ENSBTAG00000043948|ENSBTAG00000017209|ENSBTAG00000004607|ENSBTAG00000018833|ENSBTAG00000016263|ENSBTAG00000009987|ENSBTAG00000013861|ENSBTAG00000005711|ENSBTAG00000010163|ENSBTAG00000040147|ENSBTAG00000014600|ENSBTAG00000038180|ENSBTAG00000003693|ENSBTAG00000003752|ENSBTAG00000004023|ENSBTAG00000004347|ENSBTAG00000004430|ENSBTAG00000007436|ENSBTAG00000009112|ENSBTAG00000047448|ENSBTAG00000011640|…
Circadian entrainment	KEGG PATHWAY	bta04713	26	87	0.000551308	0.0207251	ENSBTAG00000020520|ENSBTAG00000010906|ENSBTAG00000014463|ENSBTAG00000006999|ENSBTAG00000013245|ENSBTAG00000002767|ENSBTAG00000003043|ENSBTAG00000000219|ENSBTAG00000004775|ENSBTAG00000001061|ENSBTAG00000013116|ENSBTAG00000007644|ENSBTAG00000018404|ENSBTAG00000002978|ENSBTAG00000010026|ENSBTAG00000004322|ENSBTAG00000020455|ENSBTAG00000011833|ENSBTAG00000014600|ENSBTAG00000018777|ENSBTAG00000047325|…
metal ion transmembrane transporter activity	Gene Ontology	GO:0046873	49	211	0.000556617	0.0208145	ENSBTAG00000020887|ENSBTAG00000021678|ENSBTAG00000014525|ENSBTAG00000043948|ENSBTAG00000002313|ENSBTAG00000013300|ENSBTAG00000014652|ENSBTAG00000015525|ENSBTAG00000002297|ENSBTAG00000004352|ENSBTAG00000032077|ENSBTAG00000047488|ENSBTAG00000020061|ENSBTAG00000024903|ENSBTAG00000011626|ENSBTAG00000027080|ENSBTAG00000018280|ENSBTAG00000013861|ENSBTAG00000010898|ENSBTAG00000016170|ENSBTAG00000006899|…
somatodendritic compartment	Gene Ontology	GO:0036477	40	161	0.000573734	0.0213423	ENSBTAG00000002075|ENSBTAG00000014463|ENSBTAG00000000253|ENSBTAG00000023343|ENSBTAG00000015460|ENSBTAG00000003515|ENSBTAG00000003610|ENSBTAG00000015527|ENSBTAG00000032077|ENSBTAG00000018576|ENSBTAG00000016696|ENSBTAG00000016514|ENSBTAG00000004751|ENSBTAG00000033153|ENSBTAG00000023600|ENSBTAG00000020975|ENSBTAG00000011461|ENSBTAG00000021323|ENSBTAG00000010103|ENSBTAG00000043948|ENSBTAG00000008636|…
heterocycle biosynthetic process	Gene Ontology	GO:0018130	300	1849	0.000576737	0.0213423	ENSBTAG00000014521|ENSBTAG00000020406|ENSBTAG00000009863|ENSBTAG00000020425|ENSBTAG00000008321|ENSBTAG00000002196|ENSBTAG00000015720|ENSBTAG00000047719|ENSBTAG00000006951|ENSBTAG00000020594|ENSBTAG00000015732|ENSBTAG00000013784|ENSBTAG00000008868|ENSBTAG00000020482|ENSBTAG00000012365|ENSBTAG00000011003|ENSBTAG00000003843|ENSBTAG00000019441|ENSBTAG00000012025|ENSBTAG00000017462|ENSBTAG00000000392|…
regulation of catalytic activity	Gene Ontology	GO:0050790	171	978	0.000598874	0.0219351	ENSBTAG00000002742|ENSBTAG00000020406|ENSBTAG00000013064|ENSBTAG00000018843|ENSBTAG00000032918|ENSBTAG00000047719|ENSBTAG00000015541|ENSBTAG00000014253|ENSBTAG00000008868|ENSBTAG00000018535|ENSBTAG00000011505|ENSBTAG00000026181|ENSBTAG00000003185|ENSBTAG00000021779|ENSBTAG00000020485|ENSBTAG00000005340|ENSBTAG00000010992|ENSBTAG00000009987|ENSBTAG00000032021|ENSBTAG00000014958|ENSBTAG00000018404|…
cell part morphogenesis	Gene Ontology	GO:0032990	68	323	0.000599625	0.0219351	ENSBTAG00000017661|ENSBTAG00000006588|ENSBTAG00000019915|ENSBTAG00000015773|ENSBTAG00000040338|ENSBTAG00000005400|ENSBTAG00000004405|ENSBTAG00000007916|ENSBTAG00000013362|ENSBTAG00000002280|ENSBTAG00000017753|ENSBTAG00000010548|ENSBTAG00000019568|ENSBTAG00000018576|ENSBTAG00000016124|ENSBTAG00000010191|ENSBTAG00000019302|ENSBTAG00000001241|ENSBTAG00000003185|ENSBTAG00000012025|ENSBTAG00000004896|…
regulation of transcription, DNA-templated	Gene Ontology	GO:0006355	251	1515	0.000602018	0.0219351	ENSBTAG00000020406|ENSBTAG00000009863|ENSBTAG00000008321|ENSBTAG00000002196|ENSBTAG00000015720|ENSBTAG00000006951|ENSBTAG00000020594|ENSBTAG00000015732|ENSBTAG00000013784|ENSBTAG00000008868|ENSBTAG00000020482|ENSBTAG00000012365|ENSBTAG00000011003|ENSBTAG00000003843|ENSBTAG00000019441|ENSBTAG00000012025|ENSBTAG00000000392|ENSBTAG00000019757|ENSBTAG00000008978|ENSBTAG00000018421|ENSBTAG00000007494|…
calcium channel activity	Gene Ontology	GO:0005262	17	45	0.000605154	0.0219368	ENSBTAG00000000031|ENSBTAG00000020887|ENSBTAG00000001404|ENSBTAG00000019967|ENSBTAG00000020455|ENSBTAG00000002313|ENSBTAG00000013245|ENSBTAG00000014652|ENSBTAG00000002297|ENSBTAG00000006899|ENSBTAG00000010065|ENSBTAG00000018811|ENSBTAG00000022000|ENSBTAG00000010026|ENSBTAG00000043972|ENSBTAG00000009615|ENSBTAG00000009835
lipid binding	Gene Ontology	GO:0008289	61	282	0.000626567	0.0225977	ENSBTAG00000031069|ENSBTAG00000011494|ENSBTAG00000026919|ENSBTAG00000046502|ENSBTAG00000017366|ENSBTAG00000021291|ENSBTAG00000015541|ENSBTAG00000007921|ENSBTAG00000016385|ENSBTAG00000019515|ENSBTAG00000017542|ENSBTAG00000016124|ENSBTAG00000025494|ENSBTAG00000018499|ENSBTAG00000026181|ENSBTAG00000004751|ENSBTAG00000023600|ENSBTAG00000033721|ENSBTAG00000010736|ENSBTAG00000015904|ENSBTAG00000025522|…
Phosphatidylinositol signaling system	KEGG PATHWAY	bta04070	26	88	0.000635622	0.0228086	ENSBTAG00000002313|ENSBTAG00000017240|ENSBTAG00000013245|ENSBTAG00000018966|ENSBTAG00000006052|ENSBTAG00000016557|ENSBTAG00000003809|ENSBTAG00000010372|ENSBTAG00000001030|ENSBTAG00000001061|ENSBTAG00000009765|ENSBTAG00000039968|ENSBTAG00000013971|ENSBTAG00000026290|ENSBTAG00000002177|ENSBTAG00000014138|ENSBTAG00000006499|ENSBTAG00000020455|ENSBTAG00000006066|ENSBTAG00000006909|ENSBTAG00000013116|…
inorganic cation transmembrane transport	Gene Ontology	GO:0098662	68	324	0.000643885	0.022989	ENSBTAG00000000031|ENSBTAG00000021678|ENSBTAG00000014463|ENSBTAG00000002313|ENSBTAG00000013300|ENSBTAG00000047719|ENSBTAG00000014652|ENSBTAG00000015525|ENSBTAG00000013768|ENSBTAG00000032077|ENSBTAG00000008868|ENSBTAG00000047488|ENSBTAG00000004515|ENSBTAG00000020061|ENSBTAG00000011145|ENSBTAG00000011626|ENSBTAG00000015716|ENSBTAG00000027080|ENSBTAG00000019636|ENSBTAG00000013861|ENSBTAG00000018421|…
biosynthetic process	Gene Ontology	GO:0009058	450	2901	0.000653566	0.0231697	ENSBTAG00000020406|ENSBTAG00000017366|ENSBTAG00000035370|ENSBTAG00000013784|ENSBTAG00000008868|ENSBTAG00000012365|ENSBTAG00000019441|ENSBTAG00000021202|ENSBTAG00000031723|ENSBTAG00000007394|ENSBTAG00000015385|ENSBTAG00000008895|ENSBTAG00000004982|ENSBTAG00000007398|ENSBTAG00000034077|ENSBTAG00000007806|ENSBTAG00000030222|ENSBTAG00000004347|ENSBTAG00000014642|ENSBTAG00000007436|ENSBTAG00000009112|…
system development	Gene Ontology	GO:0048731	287	1764	0.000659603	0.0231697	ENSBTAG00000002742|ENSBTAG00000020406|ENSBTAG00000012411|ENSBTAG00000043948|ENSBTAG00000015969|ENSBTAG00000047719|ENSBTAG00000007112|ENSBTAG00000018846|ENSBTAG00000001785|ENSBTAG00000017051|ENSBTAG00000016696|ENSBTAG00000016514|ENSBTAG00000003183|ENSBTAG00000006738|ENSBTAG00000011003|ENSBTAG00000013662|ENSBTAG00000014112|ENSBTAG00000012025|ENSBTAG00000015784|ENSBTAG00000006651|ENSBTAG00000009987|…
organelle part	Gene Ontology	GO:0044422	589	3892	0.000662258	0.0231697	ENSBTAG00000020409|ENSBTAG00000019419|ENSBTAG00000035370|ENSBTAG00000008868|ENSBTAG00000012365|ENSBTAG00000019441|ENSBTAG00000007661|ENSBTAG00000018548|ENSBTAG00000019209|ENSBTAG00000031723|ENSBTAG00000031335|ENSBTAG00000007394|ENSBTAG00000015385|ENSBTAG00000018661|ENSBTAG00000040147|ENSBTAG00000007398|ENSBTAG00000015221|ENSBTAG00000016988|ENSBTAG00000003693|ENSBTAG00000000404|ENSBTAG00000005999|…
heterocycle metabolic process	Gene Ontology	GO:0046483	419	2683	0.00066382	0.0231697	ENSBTAG00000020406|ENSBTAG00000035370|ENSBTAG00000013784|ENSBTAG00000008868|ENSBTAG00000012365|ENSBTAG00000019441|ENSBTAG00000008260|ENSBTAG00000019209|ENSBTAG00000003906|ENSBTAG00000031335|ENSBTAG00000015385|ENSBTAG00000008895|ENSBTAG00000008898|ENSBTAG00000034077|ENSBTAG00000007806|ENSBTAG00000030222|ENSBTAG00000014642|ENSBTAG00000013569|ENSBTAG00000006280|ENSBTAG00000006282|ENSBTAG00000012567|…
ubiquitin-dependent protein catabolic process	Gene Ontology	GO:0006511	59	271	0.000665252	0.0231697	ENSBTAG00000015882|ENSBTAG00000017744|ENSBTAG00000018803|ENSBTAG00000020311|ENSBTAG00000015083|ENSBTAG00000002196|ENSBTAG00000018802|ENSBTAG00000009948|ENSBTAG00000015732|ENSBTAG00000010355|ENSBTAG00000003543|ENSBTAG00000006715|ENSBTAG00000008321|ENSBTAG00000018345|ENSBTAG00000004115|ENSBTAG00000002833|ENSBTAG00000020119|ENSBTAG00000008260|ENSBTAG00000009055|ENSBTAG00000016152|ENSBTAG00000018112|…
purine ribonucleoside binding	Gene Ontology	GO:0032550	168	961	0.000671724	0.023281	ENSBTAG00000000005|ENSBTAG00000002742|ENSBTAG00000017116|ENSBTAG00000006589|ENSBTAG00000015732|ENSBTAG00000013784|ENSBTAG00000017200|ENSBTAG00000020482|ENSBTAG00000018114|ENSBTAG00000003843|ENSBTAG00000001224|ENSBTAG00000007661|ENSBTAG00000032021|ENSBTAG00000000806|ENSBTAG00000005178|ENSBTAG00000018404|ENSBTAG00000007494|ENSBTAG00000016170|ENSBTAG00000013971|ENSBTAG00000018246|ENSBTAG00000015387|…
protein metabolic process	Gene Ontology	GO:0019538	422	2705	0.000678871	0.0233605	ENSBTAG00000020406|ENSBTAG00000017366|ENSBTAG00000013784|ENSBTAG00000008868|ENSBTAG00000004115|ENSBTAG00000008260|ENSBTAG00000009987|ENSBTAG00000031723|ENSBTAG00000007394|ENSBTAG00000015385|ENSBTAG00000015387|ENSBTAG00000004982|ENSBTAG00000007398|ENSBTAG00000016988|ENSBTAG00000005514|ENSBTAG00000016980|ENSBTAG00000007806|ENSBTAG00000007436|ENSBTAG00000011640|ENSBTAG00000006543|ENSBTAG00000017744|…
cellular cation homeostasis	Gene Ontology	GO:0030003	50	219	0.000681125	0.0233605	ENSBTAG00000000031|ENSBTAG00000006589|ENSBTAG00000021678|ENSBTAG00000015716|ENSBTAG00000013245|ENSBTAG00000047719|ENSBTAG00000001987|ENSBTAG00000014652|ENSBTAG00000018846|ENSBTAG00000015525|ENSBTAG00000013768|ENSBTAG00000005565|ENSBTAG00000008868|ENSBTAG00000002297|ENSBTAG00000033153|ENSBTAG00000011626|ENSBTAG00000027080|ENSBTAG00000010105|ENSBTAG00000013861|ENSBTAG00000010898|ENSBTAG00000019302|…
synapse part	Gene Ontology	GO:0044456	44	185	0.000684692	0.0233605	ENSBTAG00000002075|ENSBTAG00000006691|ENSBTAG00000017507|ENSBTAG00000013362|ENSBTAG00000006385|ENSBTAG00000040147|ENSBTAG00000032077|ENSBTAG00000025853|ENSBTAG00000016514|ENSBTAG00000000219|ENSBTAG00000018753|ENSBTAG00000033153|ENSBTAG00000005110|ENSBTAG00000011461|ENSBTAG00000000806|ENSBTAG00000024957|ENSBTAG00000017837|ENSBTAG00000010103|ENSBTAG00000008636|ENSBTAG00000001801|ENSBTAG00000017209|…
organic cyclic compound metabolic process	Gene Ontology	GO:1901360	433	2783	0.00068717	0.0233605	ENSBTAG00000020406|ENSBTAG00000035370|ENSBTAG00000013784|ENSBTAG00000008868|ENSBTAG00000012365|ENSBTAG00000019441|ENSBTAG00000008260|ENSBTAG00000019209|ENSBTAG00000003906|ENSBTAG00000031335|ENSBTAG00000015385|ENSBTAG00000008895|ENSBTAG00000005967|ENSBTAG00000034077|ENSBTAG00000007806|ENSBTAG00000030222|ENSBTAG00000014642|ENSBTAG00000013569|ENSBTAG00000006280|ENSBTAG00000006282|ENSBTAG00000012567|…
purine nucleoside binding	Gene Ontology	GO:0001883	168	962	0.000699697	0.0236731	ENSBTAG00000000005|ENSBTAG00000002742|ENSBTAG00000017116|ENSBTAG00000006589|ENSBTAG00000015732|ENSBTAG00000013784|ENSBTAG00000017200|ENSBTAG00000020482|ENSBTAG00000018114|ENSBTAG00000003843|ENSBTAG00000001224|ENSBTAG00000007661|ENSBTAG00000032021|ENSBTAG00000000806|ENSBTAG00000005178|ENSBTAG00000018404|ENSBTAG00000007494|ENSBTAG00000016170|ENSBTAG00000013971|ENSBTAG00000018246|ENSBTAG00000015387|…
ion channel complex	Gene Ontology	GO:0034702	32	120	0.00072714	0.024485	ENSBTAG00000006589|ENSBTAG00000014463|ENSBTAG00000013300|ENSBTAG00000032077|ENSBTAG00000002297|ENSBTAG00000000219|ENSBTAG00000033153|ENSBTAG00000017837|ENSBTAG00000016170|ENSBTAG00000018520|ENSBTAG00000010065|ENSBTAG00000022000|ENSBTAG00000010026|ENSBTAG00000038180|ENSBTAG00000010163|ENSBTAG00000012995|ENSBTAG00000020887|ENSBTAG00000021764|ENSBTAG00000006691|ENSBTAG00000031654|ENSBTAG00000004515|…
regulation of developmental process	Gene Ontology	GO:0050793	169	970	0.000740277	0.0248098	ENSBTAG00000020406|ENSBTAG00000008868|ENSBTAG00000003183|ENSBTAG00000006738|ENSBTAG00000011003|ENSBTAG00000016105|ENSBTAG00000012025|ENSBTAG00000010992|ENSBTAG00000001322|ENSBTAG00000009987|ENSBTAG00000007490|ENSBTAG00000000613|ENSBTAG00000007634|ENSBTAG00000014159|ENSBTAG00000000436|ENSBTAG00000004751|ENSBTAG00000010874|ENSBTAG00000020410|ENSBTAG00000017753|ENSBTAG00000005198|ENSBTAG00000002341|…
purine ribonucleoside triphosphate binding	Gene Ontology	GO:0035639	167	957	0.000746942	0.0249156	ENSBTAG00000000005|ENSBTAG00000002742|ENSBTAG00000017116|ENSBTAG00000006589|ENSBTAG00000015732|ENSBTAG00000013784|ENSBTAG00000017200|ENSBTAG00000020482|ENSBTAG00000018114|ENSBTAG00000003843|ENSBTAG00000001224|ENSBTAG00000007661|ENSBTAG00000032021|ENSBTAG00000000806|ENSBTAG00000005178|ENSBTAG00000018404|ENSBTAG00000007494|ENSBTAG00000016170|ENSBTAG00000013971|ENSBTAG00000018246|ENSBTAG00000015387|…
vacuolar membrane	Gene Ontology	GO:0005774	56	255	0.000754057	0.0250354	ENSBTAG00000006589|ENSBTAG00000009615|ENSBTAG00000044053|ENSBTAG00000013781|ENSBTAG00000032704|ENSBTAG00000007939|ENSBTAG00000002628|ENSBTAG00000002767|ENSBTAG00000043981|ENSBTAG00000018846|ENSBTAG00000011729|ENSBTAG00000011802|ENSBTAG00000016557|ENSBTAG00000016387|ENSBTAG00000007935|ENSBTAG00000013528|ENSBTAG00000011147|ENSBTAG00000018753|ENSBTAG00000000948|ENSBTAG00000007305|ENSBTAG00000010242|…
ribonucleoside binding	Gene Ontology	GO:0032549	168	964	0.000758835	0.0250768	ENSBTAG00000000005|ENSBTAG00000002742|ENSBTAG00000017116|ENSBTAG00000006589|ENSBTAG00000015732|ENSBTAG00000013784|ENSBTAG00000017200|ENSBTAG00000020482|ENSBTAG00000018114|ENSBTAG00000003843|ENSBTAG00000001224|ENSBTAG00000007661|ENSBTAG00000032021|ENSBTAG00000000806|ENSBTAG00000005178|ENSBTAG00000018404|ENSBTAG00000007494|ENSBTAG00000016170|ENSBTAG00000013971|ENSBTAG00000018246|ENSBTAG00000015387|…
lipid metabolic process	Gene Ontology	GO:0006629	109	581	0.000770679	0.0253504	ENSBTAG00000005183|ENSBTAG00000017051|ENSBTAG00000037795|ENSBTAG00000021779|ENSBTAG00000016105|ENSBTAG00000011095|ENSBTAG00000016073|ENSBTAG00000011509|ENSBTAG00000021202|ENSBTAG00000016663|ENSBTAG00000021535|ENSBTAG00000008416|ENSBTAG00000004982|ENSBTAG00000022449|ENSBTAG00000017753|ENSBTAG00000005198|ENSBTAG00000009698|ENSBTAG00000004347|ENSBTAG00000004430|ENSBTAG00000013273|ENSBTAG00000009294|…
modification-dependent macromolecule catabolic process	Gene Ontology	GO:0043632	61	285	0.000785824	0.0257294	ENSBTAG00000015882|ENSBTAG00000017744|ENSBTAG00000018803|ENSBTAG00000020311|ENSBTAG00000015083|ENSBTAG00000002196|ENSBTAG00000018802|ENSBTAG00000011964|ENSBTAG00000009948|ENSBTAG00000015732|ENSBTAG00000010355|ENSBTAG00000003543|ENSBTAG00000006715|ENSBTAG00000008321|ENSBTAG00000004942|ENSBTAG00000004115|ENSBTAG00000002833|ENSBTAG00000020119|ENSBTAG00000008260|ENSBTAG00000009055|ENSBTAG00000016152|…
cytoplasmic vesicle	Gene Ontology	GO:0031410	98	512	0.000794174	0.0257785	ENSBTAG00000005994|ENSBTAG00000020316|ENSBTAG00000016514|ENSBTAG00000020485|ENSBTAG00000010992|ENSBTAG00000011505|ENSBTAG00000033759|ENSBTAG00000006556|ENSBTAG00000013971|ENSBTAG00000018246|ENSBTAG00000001105|ENSBTAG00000017753|ENSBTAG00000016199|ENSBTAG00000017028|ENSBTAG00000004347|ENSBTAG00000019515|ENSBTAG00000011156|ENSBTAG00000003610|ENSBTAG00000011765|ENSBTAG00000009615|ENSBTAG00000012976|…
nucleic acid-templated transcription	Gene Ontology	GO:0097659	261	1592	0.000800672	0.0257785	ENSBTAG00000020406|ENSBTAG00000009863|ENSBTAG00000020425|ENSBTAG00000008321|ENSBTAG00000002196|ENSBTAG00000015720|ENSBTAG00000006951|ENSBTAG00000020594|ENSBTAG00000015732|ENSBTAG00000013784|ENSBTAG00000008868|ENSBTAG00000020482|ENSBTAG00000012365|ENSBTAG00000011003|ENSBTAG00000003843|ENSBTAG00000019441|ENSBTAG00000012025|ENSBTAG00000000392|ENSBTAG00000019757|ENSBTAG00000008978|ENSBTAG00000018421|…
regulation of cellular metabolic process	Gene Ontology	GO:0031323	408	2613	0.00080123	0.0257785	ENSBTAG00000020406|ENSBTAG00000017366|ENSBTAG00000035370|ENSBTAG00000013784|ENSBTAG00000008868|ENSBTAG00000012365|ENSBTAG00000019441|ENSBTAG00000009987|ENSBTAG00000003906|ENSBTAG00000031335|ENSBTAG00000015385|ENSBTAG00000008895|ENSBTAG00000004982|ENSBTAG00000016988|ENSBTAG00000034077|ENSBTAG00000007806|ENSBTAG00000030222|ENSBTAG00000004347|ENSBTAG00000013569|ENSBTAG00000006280|ENSBTAG00000006282|…
protein ubiquitination involved in ubiquitin-dependent protein catabolic process	Gene Ontology	GO:0042787	21	65	0.000801836	0.0257785	ENSBTAG00000007922|ENSBTAG00000020119|ENSBTAG00000002698|ENSBTAG00000009055|ENSBTAG00000002833|ENSBTAG00000002196|ENSBTAG00000021569|ENSBTAG00000008736|ENSBTAG00000009948|ENSBTAG00000021521|ENSBTAG00000018802|ENSBTAG00000018421|ENSBTAG00000005574|ENSBTAG00000003543|ENSBTAG00000012081|ENSBTAG00000015720|ENSBTAG00000002487|ENSBTAG00000023445|ENSBTAG00000016010|ENSBTAG00000002224|ENSBTAG00000004115
regulation of cellular macromolecule biosynthetic process	Gene Ontology	GO:2000112	276	1695	0.000806399	0.0258084	ENSBTAG00000020406|ENSBTAG00000009863|ENSBTAG00000008321|ENSBTAG00000002196|ENSBTAG00000015720|ENSBTAG00000006951|ENSBTAG00000017366|ENSBTAG00000020594|ENSBTAG00000015732|ENSBTAG00000013784|ENSBTAG00000008868|ENSBTAG00000020482|ENSBTAG00000012365|ENSBTAG00000011003|ENSBTAG00000003843|ENSBTAG00000019441|ENSBTAG00000012025|ENSBTAG00000000392|ENSBTAG00000019757|ENSBTAG00000008978|ENSBTAG00000000613|…
regulation of transport	Gene Ontology	GO:0051049	132	730	0.000820873	0.0261538	ENSBTAG00000014253|ENSBTAG00000020406|ENSBTAG00000013300|ENSBTAG00000047719|ENSBTAG00000003515|ENSBTAG00000008868|ENSBTAG00000018520|ENSBTAG00000006738|ENSBTAG00000004751|ENSBTAG00000020485|ENSBTAG00000005340|ENSBTAG00000016073|ENSBTAG00000011461|ENSBTAG00000007490|ENSBTAG00000013861|ENSBTAG00000016170|ENSBTAG00000012805|ENSBTAG00000015385|ENSBTAG00000004982|ENSBTAG00000038180|ENSBTAG00000019290|…
intracellular vesicle	Gene Ontology	GO:0097708	98	513	0.000839101	0.0265989	ENSBTAG00000005994|ENSBTAG00000020316|ENSBTAG00000016514|ENSBTAG00000020485|ENSBTAG00000010992|ENSBTAG00000011505|ENSBTAG00000033759|ENSBTAG00000006556|ENSBTAG00000013971|ENSBTAG00000018246|ENSBTAG00000001105|ENSBTAG00000017753|ENSBTAG00000016199|ENSBTAG00000017028|ENSBTAG00000004347|ENSBTAG00000019515|ENSBTAG00000011156|ENSBTAG00000003610|ENSBTAG00000011765|ENSBTAG00000009615|ENSBTAG00000012976|…
ion homeostasis	Gene Ontology	GO:0050801	60	280	0.000842328	0.0265989	ENSBTAG00000000031|ENSBTAG00000006589|ENSBTAG00000021678|ENSBTAG00000014463|ENSBTAG00000013245|ENSBTAG00000047719|ENSBTAG00000001987|ENSBTAG00000014652|ENSBTAG00000018846|ENSBTAG00000015525|ENSBTAG00000013768|ENSBTAG00000005565|ENSBTAG00000008868|ENSBTAG00000002297|ENSBTAG00000033153|ENSBTAG00000011626|ENSBTAG00000015716|ENSBTAG00000027080|ENSBTAG00000010105|ENSBTAG00000013861|ENSBTAG00000010898|…
vesicle-mediated transport	Gene Ontology	GO:0016192	106	564	0.000857899	0.0269707	ENSBTAG00000014253|ENSBTAG00000020406|ENSBTAG00000020648|ENSBTAG00000020316|ENSBTAG00000001224|ENSBTAG00000005851|ENSBTAG00000011505|ENSBTAG00000000806|ENSBTAG00000006556|ENSBTAG00000038745|ENSBTAG00000018246|ENSBTAG00000017753|ENSBTAG00000016199|ENSBTAG00000004188|ENSBTAG00000017028|ENSBTAG00000008079|ENSBTAG00000011154|ENSBTAG00000019515|ENSBTAG00000011156|ENSBTAG00000003610|ENSBTAG00000013708|…
plasma membrane protein complex	Gene Ontology	GO:0098797	51	228	0.000895709	0.0280353	ENSBTAG00000011909|ENSBTAG00000017751|ENSBTAG00000005892|ENSBTAG00000013300|ENSBTAG00000033190|ENSBTAG00000012451|ENSBTAG00000032077|ENSBTAG00000003043|ENSBTAG00000002297|ENSBTAG00000016170|ENSBTAG00000000219|ENSBTAG00000010785|ENSBTAG00000033153|ENSBTAG00000009987|ENSBTAG00000016152|ENSBTAG00000007644|ENSBTAG00000018114|ENSBTAG00000009080|ENSBTAG00000019289|ENSBTAG00000014177|ENSBTAG00000016761|…
nucleobase-containing compound biosynthetic process	Gene Ontology	GO:0034654	292	1809	0.00090716	0.0281915	ENSBTAG00000014521|ENSBTAG00000020406|ENSBTAG00000009863|ENSBTAG00000020425|ENSBTAG00000008321|ENSBTAG00000002196|ENSBTAG00000015720|ENSBTAG00000047719|ENSBTAG00000006951|ENSBTAG00000020594|ENSBTAG00000015732|ENSBTAG00000013784|ENSBTAG00000008868|ENSBTAG00000020482|ENSBTAG00000012365|ENSBTAG00000011003|ENSBTAG00000003843|ENSBTAG00000019441|ENSBTAG00000012025|ENSBTAG00000017462|ENSBTAG00000000392|…
regulation of cellular localization	Gene Ontology	GO:0060341	68	329	0.00091216	0.0281915	ENSBTAG00000020998|ENSBTAG00000015882|ENSBTAG00000020783|ENSBTAG00000005682|ENSBTAG00000014038|ENSBTAG00000019915|ENSBTAG00000032704|ENSBTAG00000014463|ENSBTAG00000005892|ENSBTAG00000023343|ENSBTAG00000047719|ENSBTAG00000016852|ENSBTAG00000003515|ENSBTAG00000017325|ENSBTAG00000002280|ENSBTAG00000008868|ENSBTAG00000019302|ENSBTAG00000006738|ENSBTAG00000020704|ENSBTAG00000020485|ENSBTAG00000004896|…
regulation of gene expression	Gene Ontology	GO:0010468	294	1823	0.000912603	0.0281915	ENSBTAG00000020406|ENSBTAG00000009863|ENSBTAG00000012124|ENSBTAG00000002196|ENSBTAG00000015720|ENSBTAG00000006951|ENSBTAG00000017366|ENSBTAG00000020594|ENSBTAG00000015732|ENSBTAG00000013784|ENSBTAG00000008868|ENSBTAG00000020482|ENSBTAG00000012365|ENSBTAG00000011003|ENSBTAG00000003843|ENSBTAG00000019441|ENSBTAG00000012025|ENSBTAG00000010992|ENSBTAG00000009987|ENSBTAG00000000392|ENSBTAG00000019757|…
cilium morphogenesis	Gene Ontology	GO:0060271	28	101	0.000923884	0.0284164	ENSBTAG00000017661|ENSBTAG00000006588|ENSBTAG00000019915|ENSBTAG00000015773|ENSBTAG00000005400|ENSBTAG00000007916|ENSBTAG00000006528|ENSBTAG00000003802|ENSBTAG00000010548|ENSBTAG00000019568|ENSBTAG00000003185|ENSBTAG00000004896|ENSBTAG00000001322|ENSBTAG00000010736|ENSBTAG00000012824|ENSBTAG00000012005|ENSBTAG00000001822|ENSBTAG00000003128|ENSBTAG00000034963|ENSBTAG00000015590|ENSBTAG00000025837|…
cation transmembrane transport	Gene Ontology	GO:0098655	74	366	0.000945714	0.0289625	ENSBTAG00000000031|ENSBTAG00000043972|ENSBTAG00000021678|ENSBTAG00000014463|ENSBTAG00000002313|ENSBTAG00000013300|ENSBTAG00000047719|ENSBTAG00000014652|ENSBTAG00000015525|ENSBTAG00000013768|ENSBTAG00000032077|ENSBTAG00000025853|ENSBTAG00000008868|ENSBTAG00000047488|ENSBTAG00000004515|ENSBTAG00000020061|ENSBTAG00000011145|ENSBTAG00000011626|ENSBTAG00000015716|ENSBTAG00000027080|ENSBTAG00000019636|…
vesicle organization	Gene Ontology	GO:0016050	36	144	0.000956753	0.0290284	ENSBTAG00000017661|ENSBTAG00000014253|ENSBTAG00000031461|ENSBTAG00000007939|ENSBTAG00000019302|ENSBTAG00000035370|ENSBTAG00000018803|ENSBTAG00000007305|ENSBTAG00000005851|ENSBTAG00000039819|ENSBTAG00000021323|ENSBTAG00000001673|ENSBTAG00000038745|ENSBTAG00000013329|ENSBTAG00000001822|ENSBTAG00000018246|ENSBTAG00000017815|ENSBTAG00000034077|ENSBTAG00000009784|ENSBTAG00000001801|ENSBTAG00000013699|…
ligand-gated channel activity	Gene Ontology	GO:0022834	22	71	0.000962162	0.0290284	ENSBTAG00000043948|ENSBTAG00000002313|ENSBTAG00000013245|ENSBTAG00000013262|ENSBTAG00000000219|ENSBTAG00000020061|ENSBTAG00000033153|ENSBTAG00000017837|ENSBTAG00000016170|ENSBTAG00000006899|ENSBTAG00000010163|ENSBTAG00000024903|ENSBTAG00000017209|ENSBTAG00000007906|ENSBTAG00000020455|ENSBTAG00000021764|ENSBTAG00000006691|ENSBTAG00000004515|ENSBTAG00000013657|ENSBTAG00000000973|ENSBTAG00000019967|…
ligand-gated ion channel activity	Gene Ontology	GO:0015276	22	71	0.000962162	0.0290284	ENSBTAG00000043948|ENSBTAG00000002313|ENSBTAG00000013245|ENSBTAG00000013262|ENSBTAG00000000219|ENSBTAG00000020061|ENSBTAG00000033153|ENSBTAG00000017837|ENSBTAG00000016170|ENSBTAG00000006899|ENSBTAG00000010163|ENSBTAG00000024903|ENSBTAG00000017209|ENSBTAG00000007906|ENSBTAG00000020455|ENSBTAG00000021764|ENSBTAG00000006691|ENSBTAG00000004515|ENSBTAG00000013657|ENSBTAG00000000973|ENSBTAG00000019967|…
negative regulation of cell communication	Gene Ontology	GO:0010648	96	503	0.000967295	0.0290284	ENSBTAG00000020406|ENSBTAG00000047719|ENSBTAG00000011909|ENSBTAG00000016341|ENSBTAG00000020485|ENSBTAG00000011461|ENSBTAG00000007490|ENSBTAG00000016170|ENSBTAG00000015385|ENSBTAG00000000436|ENSBTAG00000017751|ENSBTAG00000016988|ENSBTAG00000005967|ENSBTAG00000014825|ENSBTAG00000032518|ENSBTAG00000011479|ENSBTAG00000014482|ENSBTAG00000012975|ENSBTAG00000016615|ENSBTAG00000020783|ENSBTAG00000015205|…
RNA biosynthetic process	Gene Ontology	GO:0032774	262	1605	0.000971154	0.0290284	ENSBTAG00000020406|ENSBTAG00000009863|ENSBTAG00000020425|ENSBTAG00000008321|ENSBTAG00000002196|ENSBTAG00000015720|ENSBTAG00000006951|ENSBTAG00000020594|ENSBTAG00000015732|ENSBTAG00000013784|ENSBTAG00000008868|ENSBTAG00000020482|ENSBTAG00000012365|ENSBTAG00000011003|ENSBTAG00000003843|ENSBTAG00000019441|ENSBTAG00000012025|ENSBTAG00000000392|ENSBTAG00000019757|ENSBTAG00000008978|ENSBTAG00000018421|…
neuron projection	Gene Ontology	GO:0043005	59	276	0.000972951	0.0290284	ENSBTAG00000002075|ENSBTAG00000014112|ENSBTAG00000040147|ENSBTAG00000014525|ENSBTAG00000014463|ENSBTAG00000000253|ENSBTAG00000023343|ENSBTAG00000015460|ENSBTAG00000003515|ENSBTAG00000013362|ENSBTAG00000004475|ENSBTAG00000015527|ENSBTAG00000032077|ENSBTAG00000025853|ENSBTAG00000018576|ENSBTAG00000016696|ENSBTAG00000004751|ENSBTAG00000023600|ENSBTAG00000002280|ENSBTAG00000020975|ENSBTAG00000011461|…
cellular homeostasis	Gene Ontology	GO:0019725	68	330	0.000976467	0.0290284	ENSBTAG00000000031|ENSBTAG00000006589|ENSBTAG00000005970|ENSBTAG00000021678|ENSBTAG00000043581|ENSBTAG00000007939|ENSBTAG00000013245|ENSBTAG00000047719|ENSBTAG00000001987|ENSBTAG00000014652|ENSBTAG00000018846|ENSBTAG00000015525|ENSBTAG00000013768|ENSBTAG00000005565|ENSBTAG00000008868|ENSBTAG00000006838|ENSBTAG00000002297|ENSBTAG00000006738|ENSBTAG00000033153|ENSBTAG00000011626|ENSBTAG00000015716|…
Serotonergic synapse	KEGG PATHWAY	bta04726	29	107	0.00101849	0.0301177	ENSBTAG00000002313|ENSBTAG00000013245|ENSBTAG00000002767|ENSBTAG00000032077|ENSBTAG00000003043|ENSBTAG00000037795|ENSBTAG00000037559|ENSBTAG00000001061|ENSBTAG00000007882|ENSBTAG00000007644|ENSBTAG00000017837|ENSBTAG00000010837|ENSBTAG00000010026|ENSBTAG00000018585|ENSBTAG00000017753|ENSBTAG00000020455|ENSBTAG00000013422|ENSBTAG00000013298|ENSBTAG00000014828|ENSBTAG00000016206|ENSBTAG00000013116|…
negative regulation of signaling	Gene Ontology	GO:0023057	96	504	0.00102158	0.0301177	ENSBTAG00000020406|ENSBTAG00000047719|ENSBTAG00000011909|ENSBTAG00000016341|ENSBTAG00000020485|ENSBTAG00000011461|ENSBTAG00000007490|ENSBTAG00000016170|ENSBTAG00000015385|ENSBTAG00000000436|ENSBTAG00000017751|ENSBTAG00000016988|ENSBTAG00000005967|ENSBTAG00000014825|ENSBTAG00000032518|ENSBTAG00000011479|ENSBTAG00000014482|ENSBTAG00000012975|ENSBTAG00000016615|ENSBTAG00000020783|ENSBTAG00000015205|…
protein modification by small protein conjugation	Gene Ontology	GO:0032446	77	386	0.00104692	0.0306593	ENSBTAG00000002151|ENSBTAG00000001508|ENSBTAG00000043956|ENSBTAG00000015083|ENSBTAG00000002196|ENSBTAG00000008321|ENSBTAG00000027316|ENSBTAG00000009948|ENSBTAG00000021969|ENSBTAG00000005263|ENSBTAG00000019426|ENSBTAG00000005564|ENSBTAG00000018185|ENSBTAG00000008868|ENSBTAG00000018802|ENSBTAG00000010103|ENSBTAG00000011147|ENSBTAG00000004115|ENSBTAG00000002833|ENSBTAG00000020119|ENSBTAG00000012355|…
proteolysis involved in cellular protein catabolic process	Gene Ontology	GO:0051603	67	325	0.00104859	0.0306593	ENSBTAG00000015882|ENSBTAG00000017744|ENSBTAG00000018803|ENSBTAG00000020311|ENSBTAG00000015083|ENSBTAG00000002196|ENSBTAG00000018802|ENSBTAG00000046979|ENSBTAG00000011100|ENSBTAG00000009948|ENSBTAG00000015732|ENSBTAG00000010355|ENSBTAG00000003543|ENSBTAG00000006715|ENSBTAG00000008321|ENSBTAG00000018345|ENSBTAG00000004115|ENSBTAG00000002833|ENSBTAG00000020119|ENSBTAG00000008260|ENSBTAG00000009055|…
negative regulation of response to stimulus	Gene Ontology	GO:0048585	110	594	0.00107948	0.0314332	ENSBTAG00000020406|ENSBTAG00000011909|ENSBTAG00000019302|ENSBTAG00000016341|ENSBTAG00000020485|ENSBTAG00000011461|ENSBTAG00000007490|ENSBTAG00000018404|ENSBTAG00000015385|ENSBTAG00000000436|ENSBTAG00000010874|ENSBTAG00000017751|ENSBTAG00000016988|ENSBTAG00000005967|ENSBTAG00000002341|ENSBTAG00000014825|ENSBTAG00000032518|ENSBTAG00000011479|ENSBTAG00000014482|ENSBTAG00000009615|ENSBTAG00000005359|…
cellular biosynthetic process	Gene Ontology	GO:0044249	431	2788	0.00109893	0.031869	ENSBTAG00000020406|ENSBTAG00000017366|ENSBTAG00000035370|ENSBTAG00000013784|ENSBTAG00000008868|ENSBTAG00000012365|ENSBTAG00000019441|ENSBTAG00000021202|ENSBTAG00000031723|ENSBTAG00000007394|ENSBTAG00000015385|ENSBTAG00000005967|ENSBTAG00000007398|ENSBTAG00000034077|ENSBTAG00000007806|ENSBTAG00000030222|ENSBTAG00000004347|ENSBTAG00000014642|ENSBTAG00000007436|ENSBTAG00000006282|ENSBTAG00000012567|…
dephosphorylation	Gene Ontology	GO:0016311	49	219	0.0011105	0.0319819	ENSBTAG00000017051|ENSBTAG00000000253|ENSBTAG00000000511|ENSBTAG00000001987|ENSBTAG00000018739|ENSBTAG00000016557|ENSBTAG00000019302|ENSBTAG00000004776|ENSBTAG00000001274|ENSBTAG00000006762|ENSBTAG00000006616|ENSBTAG00000009765|ENSBTAG00000011479|ENSBTAG00000039968|ENSBTAG00000006084|ENSBTAG00000008436|ENSBTAG00000015385|ENSBTAG00000014138|ENSBTAG00000008895|ENSBTAG00000004982|ENSBTAG00000000653|…
cellular protein catabolic process	Gene Ontology	GO:0044257	69	338	0.00111183	0.0319819	ENSBTAG00000015882|ENSBTAG00000017744|ENSBTAG00000018803|ENSBTAG00000020311|ENSBTAG00000015083|ENSBTAG00000002196|ENSBTAG00000018802|ENSBTAG00000046979|ENSBTAG00000011100|ENSBTAG00000009948|ENSBTAG00000015732|ENSBTAG00000010355|ENSBTAG00000003543|ENSBTAG00000006715|ENSBTAG00000008321|ENSBTAG00000018345|ENSBTAG00000004115|ENSBTAG00000002833|ENSBTAG00000020119|ENSBTAG00000008260|ENSBTAG00000009055|…
modification-dependent protein catabolic process	Gene Ontology	GO:0019941	59	278	0.0011278	0.0322233	ENSBTAG00000015882|ENSBTAG00000017744|ENSBTAG00000018803|ENSBTAG00000020311|ENSBTAG00000015083|ENSBTAG00000002196|ENSBTAG00000018802|ENSBTAG00000009948|ENSBTAG00000015732|ENSBTAG00000010355|ENSBTAG00000003543|ENSBTAG00000006715|ENSBTAG00000008321|ENSBTAG00000018345|ENSBTAG00000004115|ENSBTAG00000002833|ENSBTAG00000020119|ENSBTAG00000008260|ENSBTAG00000009055|ENSBTAG00000016152|ENSBTAG00000018112|…
hydrolase activity	Gene Ontology	GO:0016787	217	1303	0.00112929	0.0322233	ENSBTAG00000002742|ENSBTAG00000012557|ENSBTAG00000006589|ENSBTAG00000015732|ENSBTAG00000008868|ENSBTAG00000011908|ENSBTAG00000020482|ENSBTAG00000016514|ENSBTAG00000005214|ENSBTAG00000007073|ENSBTAG00000003843|ENSBTAG00000001224|ENSBTAG00000010992|ENSBTAG00000020956|ENSBTAG00000007661|ENSBTAG00000032021|ENSBTAG00000018589|ENSBTAG00000008871|ENSBTAG00000007490|ENSBTAG00000019209|ENSBTAG00000007494|…
endocytosis	Gene Ontology	GO:0006897	51	231	0.00114439	0.0324971	ENSBTAG00000019915|ENSBTAG00000020406|ENSBTAG00000020196|ENSBTAG00000014103|ENSBTAG00000031461|ENSBTAG00000020311|ENSBTAG00000013362|ENSBTAG00000005072|ENSBTAG00000017753|ENSBTAG00000016124|ENSBTAG00000016797|ENSBTAG00000020704|ENSBTAG00000020485|ENSBTAG00000011505|ENSBTAG00000016152|ENSBTAG00000006616|ENSBTAG00000000806|ENSBTAG00000019716|ENSBTAG00000016199|ENSBTAG00000001822|ENSBTAG00000000597|…
regulation of transmembrane transport	Gene Ontology	GO:0034762	40	168	0.00114803	0.0324971	ENSBTAG00000014463|ENSBTAG00000013300|ENSBTAG00000047719|ENSBTAG00000013768|ENSBTAG00000032077|ENSBTAG00000025853|ENSBTAG00000008868|ENSBTAG00000002297|ENSBTAG00000019302|ENSBTAG00000020061|ENSBTAG00000031654|ENSBTAG00000018421|ENSBTAG00000016170|ENSBTAG00000005810|ENSBTAG00000009828|ENSBTAG00000012805|ENSBTAG00000006899|ENSBTAG00000044171|ENSBTAG00000022000|ENSBTAG00000010026|ENSBTAG00000038180|…
positive regulation of cellular protein localization	Gene Ontology	GO:1903829	34	135	0.00117221	0.032921	ENSBTAG00000020998|ENSBTAG00000015882|ENSBTAG00000020783|ENSBTAG00000014038|ENSBTAG00000023343|ENSBTAG00000016852|ENSBTAG00000011943|ENSBTAG00000004475|ENSBTAG00000020704|ENSBTAG00000004896|ENSBTAG00000016073|ENSBTAG00000016152|ENSBTAG00000007490|ENSBTAG00000005970|ENSBTAG00000001673|ENSBTAG00000005810|ENSBTAG00000006084|ENSBTAG00000015385|ENSBTAG00000030366|ENSBTAG00000000511|ENSBTAG00000011851|…
cellular macromolecule catabolic process	Gene Ontology	GO:0044265	83	425	0.00117227	0.032921	ENSBTAG00000018097|ENSBTAG00000017744|ENSBTAG00000024095|ENSBTAG00000018803|ENSBTAG00000020311|ENSBTAG00000015083|ENSBTAG00000002196|ENSBTAG00000000371|ENSBTAG00000046979|ENSBTAG00000011964|ENSBTAG00000009948|ENSBTAG00000015732|ENSBTAG00000010355|ENSBTAG00000005565|ENSBTAG00000003543|ENSBTAG00000006715|ENSBTAG00000008321|ENSBTAG00000004942|ENSBTAG00000004115|ENSBTAG00000002833|ENSBTAG00000020119|…
transcription, DNA-templated	Gene Ontology	GO:0006351	257	1577	0.00117896	0.0329783	ENSBTAG00000020406|ENSBTAG00000009863|ENSBTAG00000020425|ENSBTAG00000008321|ENSBTAG00000002196|ENSBTAG00000015720|ENSBTAG00000006951|ENSBTAG00000020594|ENSBTAG00000015732|ENSBTAG00000013784|ENSBTAG00000008868|ENSBTAG00000020482|ENSBTAG00000012365|ENSBTAG00000011003|ENSBTAG00000003843|ENSBTAG00000019441|ENSBTAG00000012025|ENSBTAG00000000392|ENSBTAG00000019757|ENSBTAG00000008978|ENSBTAG00000018421|…
regulation of metabolic process	Gene Ontology	GO:0019222	423	2735	0.00119709	0.0332692	ENSBTAG00000020406|ENSBTAG00000017366|ENSBTAG00000035370|ENSBTAG00000013784|ENSBTAG00000008868|ENSBTAG00000012365|ENSBTAG00000019441|ENSBTAG00000009987|ENSBTAG00000003906|ENSBTAG00000031335|ENSBTAG00000015385|ENSBTAG00000008895|ENSBTAG00000004982|ENSBTAG00000016988|ENSBTAG00000034077|ENSBTAG00000007806|ENSBTAG00000030222|ENSBTAG00000004347|ENSBTAG00000013569|ENSBTAG00000006280|ENSBTAG00000006282|…
inorganic ion homeostasis	Gene Ontology	GO:0098771	56	261	0.00119872	0.0332692	ENSBTAG00000000031|ENSBTAG00000006589|ENSBTAG00000021678|ENSBTAG00000015716|ENSBTAG00000013245|ENSBTAG00000047719|ENSBTAG00000001987|ENSBTAG00000014652|ENSBTAG00000018846|ENSBTAG00000015525|ENSBTAG00000013768|ENSBTAG00000005565|ENSBTAG00000008868|ENSBTAG00000002297|ENSBTAG00000033153|ENSBTAG00000011626|ENSBTAG00000027080|ENSBTAG00000010105|ENSBTAG00000013861|ENSBTAG00000010898|ENSBTAG00000019302|…
organelle membrane	Gene Ontology	GO:0031090	195	1157	0.0012334	0.0339929	ENSBTAG00000047719|ENSBTAG00000001962|ENSBTAG00000018846|ENSBTAG00000021776|ENSBTAG00000013781|ENSBTAG00000020316|ENSBTAG00000016514|ENSBTAG00000039968|ENSBTAG00000016263|ENSBTAG00000030913|ENSBTAG00000039591|ENSBTAG00000006556|ENSBTAG00000013971|ENSBTAG00000016762|ENSBTAG00000001105|ENSBTAG00000007398|ENSBTAG00000008309|ENSBTAG00000017751|ENSBTAG00000019291|ENSBTAG00000019290|ENSBTAG00000017028|…
multicellular organism development	Gene Ontology	GO:0007275	315	1979	0.00123436	0.0339929	ENSBTAG00000005994|ENSBTAG00000002742|ENSBTAG00000020406|ENSBTAG00000012411|ENSBTAG00000043948|ENSBTAG00000015969|ENSBTAG00000047719|ENSBTAG00000007112|ENSBTAG00000018846|ENSBTAG00000001785|ENSBTAG00000014521|ENSBTAG00000008868|ENSBTAG00000016696|ENSBTAG00000016514|ENSBTAG00000010644|ENSBTAG00000019302|ENSBTAG00000006738|ENSBTAG00000011003|ENSBTAG00000013662|ENSBTAG00000004115|ENSBTAG00000012025|…
nitrogen compound metabolic process	Gene Ontology	GO:0006807	497	3262	0.00124051	0.0340303	ENSBTAG00000020406|ENSBTAG00000017366|ENSBTAG00000035370|ENSBTAG00000013784|ENSBTAG00000008868|ENSBTAG00000012365|ENSBTAG00000019441|ENSBTAG00000008260|ENSBTAG00000019209|ENSBTAG00000031723|ENSBTAG00000031335|ENSBTAG00000007394|ENSBTAG00000015385|ENSBTAG00000008895|ENSBTAG00000004982|ENSBTAG00000007398|ENSBTAG00000034077|ENSBTAG00000003752|ENSBTAG00000030222|ENSBTAG00000004430|ENSBTAG00000007436|…
modulation of synaptic transmission	Gene Ontology	GO:0050804	26	93	0.00124805	0.0341054	ENSBTAG00000032704|ENSBTAG00000047719|ENSBTAG00000003515|ENSBTAG00000033153|ENSBTAG00000027080|ENSBTAG00000020975|ENSBTAG00000011461|ENSBTAG00000000806|ENSBTAG00000004940|ENSBTAG00000006084|ENSBTAG00000006899|ENSBTAG00000008224|ENSBTAG00000007635|ENSBTAG00000018989|ENSBTAG00000024957|ENSBTAG00000020614|ENSBTAG00000005710|ENSBTAG00000002280|ENSBTAG00000005106|ENSBTAG00000016005|ENSBTAG00000018255|…
positive regulation of transcription from RNA polymerase II promoter	Gene Ontology	GO:0045944	95	502	0.00128935	0.035099	ENSBTAG00000002196|ENSBTAG00000006951|ENSBTAG00000015732|ENSBTAG00000011909|ENSBTAG00000011003|ENSBTAG00000020485|ENSBTAG00000012025|ENSBTAG00000007494|ENSBTAG00000014158|ENSBTAG00000018036|ENSBTAG00000008898|ENSBTAG00000047652|ENSBTAG00000013070|ENSBTAG00000017753|ENSBTAG00000005198|ENSBTAG00000017694|ENSBTAG00000001552|ENSBTAG00000002341|ENSBTAG00000033180|ENSBTAG00000001250|ENSBTAG00000006030|…
GABAergic synapse	KEGG PATHWAY	bta04727	23	78	0.00129793	0.0351159	ENSBTAG00000017239|ENSBTAG00000002767|ENSBTAG00000013262|ENSBTAG00000003043|ENSBTAG00000007635|ENSBTAG00000001061|ENSBTAG00000014933|ENSBTAG00000007882|ENSBTAG00000007644|ENSBTAG00000017837|ENSBTAG00000010026|ENSBTAG00000018585|ENSBTAG00000008056|ENSBTAG00000013422|ENSBTAG00000014828|ENSBTAG00000006691|ENSBTAG00000014600|ENSBTAG00000018777|ENSBTAG00000047325|ENSBTAG00000011765|ENSBTAG00000002908|…
oxidoreductase activity, acting on NAD(P)H	Gene Ontology	GO:0016651	17	49	0.00130338	0.0351159	ENSBTAG00000013912|ENSBTAG00000043581|ENSBTAG00000015743|ENSBTAG00000021864|ENSBTAG00000016761|ENSBTAG00000021607|ENSBTAG00000015049|ENSBTAG00000003305|ENSBTAG00000021776|ENSBTAG00000009030|ENSBTAG00000019419|ENSBTAG00000006838|ENSBTAG00000008747|ENSBTAG00000000855|ENSBTAG00000016516|ENSBTAG00000022013|ENSBTAG00000001908
intracellular organelle part	Gene Ontology	GO:0044446	575	3823	0.0013048	0.0351159	ENSBTAG00000020409|ENSBTAG00000019419|ENSBTAG00000035370|ENSBTAG00000013781|ENSBTAG00000012365|ENSBTAG00000019441|ENSBTAG00000007661|ENSBTAG00000018548|ENSBTAG00000019209|ENSBTAG00000031723|ENSBTAG00000031335|ENSBTAG00000007394|ENSBTAG00000015385|ENSBTAG00000018661|ENSBTAG00000040147|ENSBTAG00000007398|ENSBTAG00000015221|ENSBTAG00000016988|ENSBTAG00000003693|ENSBTAG00000000404|ENSBTAG00000005999|…
regulation of primary metabolic process	Gene Ontology	GO:0080090	403	2598	0.0013254	0.0355356	ENSBTAG00000020406|ENSBTAG00000017366|ENSBTAG00000010568|ENSBTAG00000013784|ENSBTAG00000008868|ENSBTAG00000012365|ENSBTAG00000019441|ENSBTAG00000009987|ENSBTAG00000003906|ENSBTAG00000031335|ENSBTAG00000015385|ENSBTAG00000008895|ENSBTAG00000004982|ENSBTAG00000016988|ENSBTAG00000007806|ENSBTAG00000030222|ENSBTAG00000004347|ENSBTAG00000013569|ENSBTAG00000006280|ENSBTAG00000006282|ENSBTAG00000011640|…
positive regulation of hydrolase activity	Gene Ontology	GO:0051345	67	329	0.0013707	0.0366122	ENSBTAG00000003245|ENSBTAG00000002742|ENSBTAG00000015205|ENSBTAG00000013064|ENSBTAG00000000146|ENSBTAG00000012194|ENSBTAG00000017266|ENSBTAG00000006838|ENSBTAG00000043981|ENSBTAG00000011125|ENSBTAG00000015541|ENSBTAG00000014253|ENSBTAG00000027312|ENSBTAG00000017751|ENSBTAG00000006715|ENSBTAG00000013439|ENSBTAG00000015745|ENSBTAG00000003185|ENSBTAG00000032289|ENSBTAG00000020485|ENSBTAG00000023843|…
enzyme linked receptor protein signaling pathway	Gene Ontology	GO:0007167	74	372	0.0013818	0.0367703	ENSBTAG00000010874|ENSBTAG00000020783|ENSBTAG00000020148|ENSBTAG00000020406|ENSBTAG00000015205|ENSBTAG00000001857|ENSBTAG00000005892|ENSBTAG00000046979|ENSBTAG00000003018|ENSBTAG00000004322|ENSBTAG00000039916|ENSBTAG00000008525|ENSBTAG00000011909|ENSBTAG00000017664|ENSBTAG00000018114|ENSBTAG00000003602|ENSBTAG00000011698|ENSBTAG00000016058|ENSBTAG00000023600|ENSBTAG00000004895|ENSBTAG00000001274|…
regulation of ion transport	Gene Ontology	GO:0043269	48	216	0.00139957	0.0371044	ENSBTAG00000014463|ENSBTAG00000013300|ENSBTAG00000047719|ENSBTAG00000013768|ENSBTAG00000032077|ENSBTAG00000025853|ENSBTAG00000008868|ENSBTAG00000002297|ENSBTAG00000019302|ENSBTAG00000020061|ENSBTAG00000031654|ENSBTAG00000013861|ENSBTAG00000018421|ENSBTAG00000016170|ENSBTAG00000005810|ENSBTAG00000009828|ENSBTAG00000012805|ENSBTAG00000006899|ENSBTAG00000044171|ENSBTAG00000022000|ENSBTAG00000010026|…
regulation of ion transmembrane transport	Gene Ontology	GO:0034765	38	159	0.00141841	0.037464	ENSBTAG00000014463|ENSBTAG00000013300|ENSBTAG00000047719|ENSBTAG00000013768|ENSBTAG00000032077|ENSBTAG00000025853|ENSBTAG00000008868|ENSBTAG00000002297|ENSBTAG00000020061|ENSBTAG00000031654|ENSBTAG00000018421|ENSBTAG00000016170|ENSBTAG00000005810|ENSBTAG00000009828|ENSBTAG00000012805|ENSBTAG00000006899|ENSBTAG00000044171|ENSBTAG00000022000|ENSBTAG00000010026|ENSBTAG00000038180|ENSBTAG00000020887|…
regulation of multicellular organismal development	Gene Ontology	GO:2000026	127	710	0.00144487	0.0378868	ENSBTAG00000020406|ENSBTAG00000011909|ENSBTAG00000003183|ENSBTAG00000006738|ENSBTAG00000011003|ENSBTAG00000016105|ENSBTAG00000012025|ENSBTAG00000010992|ENSBTAG00000007490|ENSBTAG00000014159|ENSBTAG00000000436|ENSBTAG00000010874|ENSBTAG00000020410|ENSBTAG00000017753|ENSBTAG00000005198|ENSBTAG00000002341|ENSBTAG00000001250|ENSBTAG00000008338|ENSBTAG00000006030|ENSBTAG00000032424|ENSBTAG00000005359|…
proteinaceous extracellular matrix	Gene Ontology	GO:0005578	34	137	0.00144635	0.0378868	ENSBTAG00000040347|ENSBTAG00000015089|ENSBTAG00000020406|ENSBTAG00000012411|ENSBTAG00000008097|ENSBTAG00000017266|ENSBTAG00000002473|ENSBTAG00000024980|ENSBTAG00000011802|ENSBTAG00000008827|ENSBTAG00000030599|ENSBTAG00000003183|ENSBTAG00000015784|ENSBTAG00000019595|ENSBTAG00000011509|ENSBTAG00000025502|ENSBTAG00000009150|ENSBTAG00000002278|ENSBTAG00000013990|ENSBTAG00000004982|ENSBTAG00000039574|…
Pancreatic secretion	KEGG PATHWAY	bta04972	25	89	0.00145042	0.0378868	ENSBTAG00000006589|ENSBTAG00000002313|ENSBTAG00000013245|ENSBTAG00000015547|ENSBTAG00000001061|ENSBTAG00000009552|ENSBTAG00000007073|ENSBTAG00000009828|ENSBTAG00000024496|ENSBTAG00000013300|ENSBTAG00000020455|ENSBTAG00000002148|ENSBTAG00000020499|ENSBTAG00000039122|ENSBTAG00000013569|ENSBTAG00000004418|ENSBTAG00000014806|ENSBTAG00000012217|ENSBTAG00000013116|ENSBTAG00000014600|ENSBTAG00000018777|…
single-organism transport	Gene Ontology	GO:0044765	198	1182	0.00145858	0.0379605	ENSBTAG00000020406|ENSBTAG00000030584|ENSBTAG00000014525|ENSBTAG00000043948|ENSBTAG00000013300|ENSBTAG00000020648|ENSBTAG00000003515|ENSBTAG00000008868|ENSBTAG00000015737|ENSBTAG00000002297|ENSBTAG00000019302|ENSBTAG00000006738|ENSBTAG00000001224|ENSBTAG00000005340|ENSBTAG00000005851|ENSBTAG00000011461|ENSBTAG00000007490|ENSBTAG00000016170|ENSBTAG00000006899|ENSBTAG00000018246|ENSBTAG00000006894|…
regulation of cell differentiation	Gene Ontology	GO:0045595	115	633	0.00150337	0.0388949	ENSBTAG00000011909|ENSBTAG00000006738|ENSBTAG00000011003|ENSBTAG00000016105|ENSBTAG00000012025|ENSBTAG00000021444|ENSBTAG00000009987|ENSBTAG00000014159|ENSBTAG00000020410|ENSBTAG00000017753|ENSBTAG00000002341|ENSBTAG00000001250|ENSBTAG00000008338|ENSBTAG00000006030|ENSBTAG00000032424|ENSBTAG00000005359|ENSBTAG00000018185|ENSBTAG00000040338|ENSBTAG00000005299|ENSBTAG00000020783|ENSBTAG00000040551|…
cell-cell signaling	Gene Ontology	GO:0007267	98	524	0.0015067	0.0388949	ENSBTAG00000020406|ENSBTAG00000014525|ENSBTAG00000017116|ENSBTAG00000014011|ENSBTAG00000047719|ENSBTAG00000003515|ENSBTAG00000004352|ENSBTAG00000013784|ENSBTAG00000002297|ENSBTAG00000016514|ENSBTAG00000006738|ENSBTAG00000017209|ENSBTAG00000025522|ENSBTAG00000011461|ENSBTAG00000007490|ENSBTAG00000016170|ENSBTAG00000006899|ENSBTAG00000034963|ENSBTAG00000010874|ENSBTAG00000017026|ENSBTAG00000004188|…
positive regulation of macromolecule metabolic process	Gene Ontology	GO:0010604	211	1271	0.00151091	0.0388949	ENSBTAG00000020406|ENSBTAG00000008321|ENSBTAG00000002196|ENSBTAG00000018749|ENSBTAG00000006951|ENSBTAG00000020594|ENSBTAG00000015732|ENSBTAG00000008868|ENSBTAG00000019302|ENSBTAG00000011003|ENSBTAG00000004115|ENSBTAG00000012025|ENSBTAG00000010992|ENSBTAG00000009987|ENSBTAG00000032021|ENSBTAG00000008978|ENSBTAG00000000806|ENSBTAG00000000613|ENSBTAG00000007494|ENSBTAG00000031335|ENSBTAG00000014158|…
phospholipid metabolic process	Gene Ontology	GO:0006644	35	143	0.00152013	0.038991	ENSBTAG00000000675|ENSBTAG00000017051|ENSBTAG00000020787|ENSBTAG00000000065|ENSBTAG00000005183|ENSBTAG00000016557|ENSBTAG00000003809|ENSBTAG00000011509|ENSBTAG00000039968|ENSBTAG00000016663|ENSBTAG00000013971|ENSBTAG00000000717|ENSBTAG00000008009|ENSBTAG00000004982|ENSBTAG00000002490|ENSBTAG00000021902|ENSBTAG00000014138|ENSBTAG00000024957|ENSBTAG00000006499|ENSBTAG00000004347|ENSBTAG00000013298|…
cation transmembrane transporter activity	Gene Ontology	GO:0008324	67	331	0.00156245	0.0399323	ENSBTAG00000020887|ENSBTAG00000043972|ENSBTAG00000021678|ENSBTAG00000014525|ENSBTAG00000043948|ENSBTAG00000002313|ENSBTAG00000013300|ENSBTAG00000014652|ENSBTAG00000015525|ENSBTAG00000002297|ENSBTAG00000004352|ENSBTAG00000032077|ENSBTAG00000047488|ENSBTAG00000004515|ENSBTAG00000020061|ENSBTAG00000011145|ENSBTAG00000024903|ENSBTAG00000011626|ENSBTAG00000027080|ENSBTAG00000018280|ENSBTAG00000013861|…
cell surface receptor signaling pathway	Gene Ontology	GO:0007166	185	1097	0.00159686	0.0405985	ENSBTAG00000020406|ENSBTAG00000021864|ENSBTAG00000007112|ENSBTAG00000013784|ENSBTAG00000008525|ENSBTAG00000011909|ENSBTAG00000002297|ENSBTAG00000016514|ENSBTAG00000017209|ENSBTAG00000009987|ENSBTAG00000011461|ENSBTAG00000007490|ENSBTAG00000020892|ENSBTAG00000012805|ENSBTAG00000015385|ENSBTAG00000019289|ENSBTAG00000009806|ENSBTAG00000000436|ENSBTAG00000010874|ENSBTAG00000016988|ENSBTAG00000017753|…
cation homeostasis	Gene Ontology	GO:0055080	54	253	0.00160072	0.0405985	ENSBTAG00000000031|ENSBTAG00000006589|ENSBTAG00000021678|ENSBTAG00000015716|ENSBTAG00000013245|ENSBTAG00000047719|ENSBTAG00000001987|ENSBTAG00000014652|ENSBTAG00000018846|ENSBTAG00000015525|ENSBTAG00000013768|ENSBTAG00000005565|ENSBTAG00000008868|ENSBTAG00000002297|ENSBTAG00000033153|ENSBTAG00000011626|ENSBTAG00000027080|ENSBTAG00000010105|ENSBTAG00000013861|ENSBTAG00000010898|ENSBTAG00000019302|…
cellular nitrogen compound metabolic process	Gene Ontology	GO:0034641	469	3074	0.00160565	0.0405985	ENSBTAG00000020406|ENSBTAG00000017366|ENSBTAG00000035370|ENSBTAG00000013784|ENSBTAG00000008868|ENSBTAG00000012365|ENSBTAG00000019441|ENSBTAG00000008260|ENSBTAG00000019209|ENSBTAG00000031723|ENSBTAG00000031335|ENSBTAG00000007394|ENSBTAG00000015385|ENSBTAG00000008895|ENSBTAG00000005967|ENSBTAG00000007398|ENSBTAG00000034077|ENSBTAG00000003752|ENSBTAG00000030222|ENSBTAG00000014642|ENSBTAG00000007436|…
cellular chemical homeostasis	Gene Ontology	GO:0055082	58	277	0.00161487	0.0406867	ENSBTAG00000000031|ENSBTAG00000006589|ENSBTAG00000005970|ENSBTAG00000021678|ENSBTAG00000015716|ENSBTAG00000013245|ENSBTAG00000047719|ENSBTAG00000001987|ENSBTAG00000014652|ENSBTAG00000018846|ENSBTAG00000015525|ENSBTAG00000013768|ENSBTAG00000005565|ENSBTAG00000008868|ENSBTAG00000002297|ENSBTAG00000006738|ENSBTAG00000033153|ENSBTAG00000011626|ENSBTAG00000027080|ENSBTAG00000010105|ENSBTAG00000013861|…
nucleobase-containing compound metabolic process	Gene Ontology	GO:0006139	405	2622	0.0016817	0.0422208	ENSBTAG00000020406|ENSBTAG00000035370|ENSBTAG00000013784|ENSBTAG00000008868|ENSBTAG00000012365|ENSBTAG00000019441|ENSBTAG00000008260|ENSBTAG00000019209|ENSBTAG00000003906|ENSBTAG00000031335|ENSBTAG00000015385|ENSBTAG00000008895|ENSBTAG00000008898|ENSBTAG00000034077|ENSBTAG00000007806|ENSBTAG00000030222|ENSBTAG00000014642|ENSBTAG00000013569|ENSBTAG00000006280|ENSBTAG00000006282|ENSBTAG00000012567|…
transferase activity, transferring phosphorus-containing groups	Gene Ontology	GO:0016772	94	501	0.00170917	0.0427594	ENSBTAG00000000005|ENSBTAG00000005183|ENSBTAG00000013784|ENSBTAG00000011909|ENSBTAG00000018404|ENSBTAG00000016663|ENSBTAG00000013971|ENSBTAG00000011278|ENSBTAG00000019290|ENSBTAG00000005514|ENSBTAG00000011971|ENSBTAG00000008079|ENSBTAG00000012567|ENSBTAG00000016442|ENSBTAG00000006721|ENSBTAG00000014825|ENSBTAG00000005359|ENSBTAG00000004820|ENSBTAG00000020783|ENSBTAG00000012985|ENSBTAG00000014038|…
cell projection part	Gene Ontology	GO:0044463	60	290	0.00172756	0.0429065	ENSBTAG00000034963|ENSBTAG00000002075|ENSBTAG00000006588|ENSBTAG00000014112|ENSBTAG00000020787|ENSBTAG00000014463|ENSBTAG00000016124|ENSBTAG00000005400|ENSBTAG00000047719|ENSBTAG00000013362|ENSBTAG00000002280|ENSBTAG00000040147|ENSBTAG00000032077|ENSBTAG00000006396|ENSBTAG00000010191|ENSBTAG00000004751|ENSBTAG00000001322|ENSBTAG00000001061|ENSBTAG00000010736|ENSBTAG00000020975|ENSBTAG00000011461|…
vasculature development	Gene Ontology	GO:0001944	60	290	0.00172756	0.0429065	ENSBTAG00000020783|ENSBTAG00000009615|ENSBTAG00000020406|ENSBTAG00000017200|ENSBTAG00000020921|ENSBTAG00000004036|ENSBTAG00000002473|ENSBTAG00000006052|ENSBTAG00000017541|ENSBTAG00000011909|ENSBTAG00000006396|ENSBTAG00000002923|ENSBTAG00000001241|ENSBTAG00000033731|ENSBTAG00000002006|ENSBTAG00000021811|ENSBTAG00000010992|ENSBTAG00000001061|ENSBTAG00000009987|ENSBTAG00000007421|ENSBTAG00000015904|…
blood vessel development	Gene Ontology	GO:0001568	58	278	0.00173317	0.0429065	ENSBTAG00000020783|ENSBTAG00000009615|ENSBTAG00000020406|ENSBTAG00000020921|ENSBTAG00000004036|ENSBTAG00000002473|ENSBTAG00000006052|ENSBTAG00000017541|ENSBTAG00000011909|ENSBTAG00000006396|ENSBTAG00000002923|ENSBTAG00000001241|ENSBTAG00000033731|ENSBTAG00000002006|ENSBTAG00000021811|ENSBTAG00000010992|ENSBTAG00000001061|ENSBTAG00000009987|ENSBTAG00000007421|ENSBTAG00000015904|ENSBTAG00000020859|…
response to endogenous stimulus	Gene Ontology	GO:0009719	102	553	0.0017936	0.0442484	ENSBTAG00000020406|ENSBTAG00000043948|ENSBTAG00000047719|ENSBTAG00000006951|ENSBTAG00000011909|ENSBTAG00000017209|ENSBTAG00000010992|ENSBTAG00000009987|ENSBTAG00000007490|ENSBTAG00000016170|ENSBTAG00000015385|ENSBTAG00000000436|ENSBTAG00000010874|ENSBTAG00000020410|ENSBTAG00000016988|ENSBTAG00000005198|ENSBTAG00000034077|ENSBTAG00000005967|ENSBTAG00000033180|ENSBTAG00000020491|ENSBTAG00000014825|…
RNA metabolic process	Gene Ontology	GO:0016070	326	2070	0.00181717	0.0446748	ENSBTAG00000004942|ENSBTAG00000020406|ENSBTAG00000015721|ENSBTAG00000009863|ENSBTAG00000014418|ENSBTAG00000012124|ENSBTAG00000002196|ENSBTAG00000015720|ENSBTAG00000010298|ENSBTAG00000006951|ENSBTAG00000020594|ENSBTAG00000015732|ENSBTAG00000013784|ENSBTAG00000008868|ENSBTAG00000020482|ENSBTAG00000012365|ENSBTAG00000024000|ENSBTAG00000003843|ENSBTAG00000019441|ENSBTAG00000012025|ENSBTAG00000017462|…
cluster of actin-based cell projections	Gene Ontology	GO:0098862	17	51	0.00185389	0.045359	ENSBTAG00000002075|ENSBTAG00000005072|ENSBTAG00000004554|ENSBTAG00000000668|ENSBTAG00000018255|ENSBTAG00000005386|ENSBTAG00000007898|ENSBTAG00000003265|ENSBTAG00000005810|ENSBTAG00000011267|ENSBTAG00000015527|ENSBTAG00000010347|ENSBTAG00000011215|ENSBTAG00000018811|ENSBTAG00000008747|ENSBTAG00000015436|ENSBTAG00000005214
Metabolic pathways	KEGG PATHWAY	bta01100	190	1135	0.00185777	0.045359	ENSBTAG00000014521|ENSBTAG00000013301|ENSBTAG00000011153|ENSBTAG00000005183|ENSBTAG00000018966|ENSBTAG00000021776|ENSBTAG00000016519|ENSBTAG00000006136|ENSBTAG00000010372|ENSBTAG00000001030|ENSBTAG00000037795|ENSBTAG00000001036|ENSBTAG00000037559|ENSBTAG00000008718|ENSBTAG00000016073|ENSBTAG00000005178|ENSBTAG00000013093|ENSBTAG00000001041|ENSBTAG00000004596|ENSBTAG00000013971|ENSBTAG00000020499|…
Calcium signaling pathway	KEGG PATHWAY	bta04020	38	162	0.00188201	0.0457933	ENSBTAG00000013861|ENSBTAG00000014806|ENSBTAG00000014463|ENSBTAG00000002313|ENSBTAG00000013245|ENSBTAG00000047719|ENSBTAG00000018966|ENSBTAG00000006052|ENSBTAG00000021127|ENSBTAG00000007996|ENSBTAG00000003809|ENSBTAG00000027080|ENSBTAG00000001061|ENSBTAG00000012100|ENSBTAG00000007882|ENSBTAG00000005958|ENSBTAG00000009552|ENSBTAG00000006999|ENSBTAG00000006894|ENSBTAG00000019772|ENSBTAG00000020887|…
positive regulation of synaptic transmission	Gene Ontology	GO:0050806	13	33	0.00191297	0.046388	ENSBTAG00000005106|ENSBTAG00000027080|ENSBTAG00000024957|ENSBTAG00000011461|ENSBTAG00000047719|ENSBTAG00000006084|ENSBTAG00000020614|ENSBTAG00000008224|ENSBTAG00000034693|ENSBTAG00000002280|ENSBTAG00000043972|ENSBTAG00000012939|ENSBTAG00000033153
negative regulation of cellular metabolic process	Gene Ontology	GO:0031324	173	1023	0.00202339	0.0488987	ENSBTAG00000002742|ENSBTAG00000020406|ENSBTAG00000009863|ENSBTAG00000018843|ENSBTAG00000015720|ENSBTAG00000017366|ENSBTAG00000020594|ENSBTAG00000008868|ENSBTAG00000018535|ENSBTAG00000019302|ENSBTAG00000026181|ENSBTAG00000020485|ENSBTAG00000023600|ENSBTAG00000007494|ENSBTAG00000004982|ENSBTAG00000005967|ENSBTAG00000047652|ENSBTAG00000010874|ENSBTAG00000020410|ENSBTAG00000023377|ENSBTAG00000017753|…
extracellular matrix	Gene Ontology	GO:0031012	41	180	0.00203962	0.0490121	ENSBTAG00000040347|ENSBTAG00000015089|ENSBTAG00000020406|ENSBTAG00000012411|ENSBTAG00000008097|ENSBTAG00000017266|ENSBTAG00000002473|ENSBTAG00000014906|ENSBTAG00000024980|ENSBTAG00000011802|ENSBTAG00000008827|ENSBTAG00000030599|ENSBTAG00000003183|ENSBTAG00000013662|ENSBTAG00000015784|ENSBTAG00000019595|ENSBTAG00000011509|ENSBTAG00000024957|ENSBTAG00000025502|ENSBTAG00000009150|ENSBTAG00000002278|…
AGE-RAGE signaling pathway in diabetic complications	KEGG PATHWAY	bta04933	26	97	0.00205452	0.0490121	ENSBTAG00000020783|ENSBTAG00000020921|ENSBTAG00000018966|ENSBTAG00000006052|ENSBTAG00000039916|ENSBTAG00000003809|ENSBTAG00000017788|ENSBTAG00000020270|ENSBTAG00000012849|ENSBTAG00000001061|ENSBTAG00000008719|ENSBTAG00000004709|ENSBTAG00000021466|ENSBTAG00000019716|ENSBTAG00000019302|ENSBTAG00000016761|ENSBTAG00000007867|ENSBTAG00000021523|ENSBTAG00000020614|ENSBTAG00000006909|ENSBTAG00000013116|…
ubiquitin-like protein ligase activity	Gene Ontology	GO:0061659	26	97	0.00205452	0.0490121	ENSBTAG00000015882|ENSBTAG00000009948|ENSBTAG00000027316|ENSBTAG00000019426|ENSBTAG00000005564|ENSBTAG00000018802|ENSBTAG00000005376|ENSBTAG00000011147|ENSBTAG00000004115|ENSBTAG00000008260|ENSBTAG00000009055|ENSBTAG00000008736|ENSBTAG00000018421|ENSBTAG00000007922|ENSBTAG00000021521|ENSBTAG00000014433|ENSBTAG00000012081|ENSBTAG00000015720|ENSBTAG00000012142|ENSBTAG00000002224|ENSBTAG00000005967|…
T-tubule	Gene Ontology	GO:0030315	7	10	0.00205568	0.0490121	ENSBTAG00000014463|ENSBTAG00000016170|ENSBTAG00000038180|ENSBTAG00000008868|ENSBTAG00000022000|ENSBTAG00000010026|ENSBTAG00000018520
response to organic substance	Gene Ontology	GO:0010033	179	1064	0.0020727	0.0492526	ENSBTAG00000020406|ENSBTAG00000021864|ENSBTAG00000043948|ENSBTAG00000013300|ENSBTAG00000047719|ENSBTAG00000006951|ENSBTAG00000015732|ENSBTAG00000011909|ENSBTAG00000019302|ENSBTAG00000006738|ENSBTAG00000020485|ENSBTAG00000010992|ENSBTAG00000008260|ENSBTAG00000009987|ENSBTAG00000032021|ENSBTAG00000007490|ENSBTAG00000020892|ENSBTAG00000016170|ENSBTAG00000015385|ENSBTAG00000000436|ENSBTAG00000047652|…
single-organism localization	Gene Ontology	GO:1902578	210	1274	0.002084	0.049356	ENSBTAG00000020406|ENSBTAG00000030584|ENSBTAG00000014525|ENSBTAG00000043948|ENSBTAG00000013300|ENSBTAG00000020648|ENSBTAG00000003515|ENSBTAG00000009091|ENSBTAG00000008868|ENSBTAG00000015737|ENSBTAG00000002297|ENSBTAG00000016514|ENSBTAG00000019302|ENSBTAG00000006738|ENSBTAG00000001224|ENSBTAG00000005340|ENSBTAG00000005851|ENSBTAG00000011461|ENSBTAG00000007490|ENSBTAG00000003906|ENSBTAG00000016170|…
neuron-neuron synaptic transmission	Gene Ontology	GO:0007270	16	47	0.00209304	0.0494055	ENSBTAG00000032704|ENSBTAG00000024957|ENSBTAG00000017116|ENSBTAG00000017209|ENSBTAG00000000806|ENSBTAG00000014011|ENSBTAG00000047719|ENSBTAG00000002297|ENSBTAG00000006084|ENSBTAG00000020614|ENSBTAG00000021764|ENSBTAG00000034693|ENSBTAG00000002280|ENSBTAG00000033153|ENSBTAG00000018989|ENSBTAG00000007635
positive regulation of cellular component organization	Gene Ontology	GO:0051130	91	486	0.00211167	0.0496265	ENSBTAG00000020406|ENSBTAG00000015732|ENSBTAG00000020485|ENSBTAG00000001322|ENSBTAG00000016073|ENSBTAG00000032021|ENSBTAG00000000806|ENSBTAG00000017354|ENSBTAG00000002460|ENSBTAG00000011154|ENSBTAG00000011943|ENSBTAG00000008338|ENSBTAG00000014482|ENSBTAG00000009615|ENSBTAG00000005359|ENSBTAG00000040338|ENSBTAG00000001941|ENSBTAG00000020783|ENSBTAG00000014038|ENSBTAG00000015205|ENSBTAG00000010785|…
organophosphate metabolic process	Gene Ontology	GO:0019637	88	467	0.00211637	0.0496265	ENSBTAG00000002742|ENSBTAG00000047719|ENSBTAG00000005183|ENSBTAG00000035370|ENSBTAG00000017051|ENSBTAG00000002297|ENSBTAG00000011509|ENSBTAG00000021202|ENSBTAG00000016663|ENSBTAG00000013971|ENSBTAG00000008895|ENSBTAG00000006894|ENSBTAG00000004982|ENSBTAG00000008636|ENSBTAG00000004347|ENSBTAG00000014642|ENSBTAG00000013273|ENSBTAG00000018749|ENSBTAG00000011640|ENSBTAG00000011479|ENSBTAG00000032424|…
cellular component assembly involved in morphogenesis	Gene Ontology	GO:0010927	30	119	0.00217993	0.0509333	ENSBTAG00000017661|ENSBTAG00000006588|ENSBTAG00000015773|ENSBTAG00000005400|ENSBTAG00000007916|ENSBTAG00000006528|ENSBTAG00000035370|ENSBTAG00000010548|ENSBTAG00000019568|ENSBTAG00000008868|ENSBTAG00000004896|ENSBTAG00000001322|ENSBTAG00000010736|ENSBTAG00000021581|ENSBTAG00000021323|ENSBTAG00000001822|ENSBTAG00000003128|ENSBTAG00000034963|ENSBTAG00000015590|ENSBTAG00000014011|ENSBTAG00000017790|…
angiogenesis	Gene Ontology	GO:0001525	45	204	0.00218644	0.0509333	ENSBTAG00000020783|ENSBTAG00000020148|ENSBTAG00000002473|ENSBTAG00000006052|ENSBTAG00000017541|ENSBTAG00000011909|ENSBTAG00000006396|ENSBTAG00000002923|ENSBTAG00000001241|ENSBTAG00000003602|ENSBTAG00000021811|ENSBTAG00000010992|ENSBTAG00000001061|ENSBTAG00000009987|ENSBTAG00000015904|ENSBTAG00000005970|ENSBTAG00000019716|ENSBTAG00000025502|ENSBTAG00000033731|ENSBTAG00000016761|ENSBTAG00000008140|…
negative regulation of protein complex assembly	Gene Ontology	GO:0031333	17	52	0.00219517	0.0509695	ENSBTAG00000004554|ENSBTAG00000004672|ENSBTAG00000007806|ENSBTAG00000019915|ENSBTAG00000016549|ENSBTAG00000015414|ENSBTAG00000034785|ENSBTAG00000014011|ENSBTAG00000012975|ENSBTAG00000000625|ENSBTAG00000005574|ENSBTAG00000017541|ENSBTAG00000019674|ENSBTAG00000024957|ENSBTAG00000021581|ENSBTAG00000021508|ENSBTAG00000014972
regulation of macromolecule metabolic process	Gene Ontology	GO:0060255	397	2578	0.0022603	0.052188	ENSBTAG00000020406|ENSBTAG00000017366|ENSBTAG00000035370|ENSBTAG00000013784|ENSBTAG00000008868|ENSBTAG00000012365|ENSBTAG00000019441|ENSBTAG00000009987|ENSBTAG00000003906|ENSBTAG00000031335|ENSBTAG00000015385|ENSBTAG00000008895|ENSBTAG00000004982|ENSBTAG00000016988|ENSBTAG00000034077|ENSBTAG00000007806|ENSBTAG00000030222|ENSBTAG00000013569|ENSBTAG00000006280|ENSBTAG00000006282|ENSBTAG00000011640|…
Amphetamine addiction	KEGG PATHWAY	bta05031	18	57	0.00226234	0.052188	ENSBTAG00000018777|ENSBTAG00000017462|ENSBTAG00000004322|ENSBTAG00000001061|ENSBTAG00000016005|ENSBTAG00000014463|ENSBTAG00000020921|ENSBTAG00000021639|ENSBTAG00000047719|ENSBTAG00000020869|ENSBTAG00000018445|ENSBTAG00000010619|ENSBTAG00000016206|ENSBTAG00000006143|ENSBTAG00000010026|ENSBTAG00000000219|ENSBTAG00000011833|ENSBTAG00000004775
positive regulation of metabolic process	Gene Ontology	GO:0009893	222	1359	0.00230187	0.0529281	ENSBTAG00000020406|ENSBTAG00000008321|ENSBTAG00000002196|ENSBTAG00000018749|ENSBTAG00000047719|ENSBTAG00000006951|ENSBTAG00000020594|ENSBTAG00000015732|ENSBTAG00000008868|ENSBTAG00000019302|ENSBTAG00000011003|ENSBTAG00000004115|ENSBTAG00000012025|ENSBTAG00000010992|ENSBTAG00000009987|ENSBTAG00000032021|ENSBTAG00000008978|ENSBTAG00000000806|ENSBTAG00000000613|ENSBTAG00000007494|ENSBTAG00000031335|…
protein ubiquitination	Gene Ontology	GO:0016567	71	362	0.00232404	0.0532654	ENSBTAG00000002151|ENSBTAG00000043956|ENSBTAG00000015083|ENSBTAG00000002196|ENSBTAG00000008321|ENSBTAG00000027316|ENSBTAG00000009948|ENSBTAG00000021969|ENSBTAG00000005263|ENSBTAG00000019426|ENSBTAG00000018185|ENSBTAG00000001508|ENSBTAG00000018802|ENSBTAG00000010103|ENSBTAG00000011147|ENSBTAG00000004115|ENSBTAG00000002833|ENSBTAG00000020119|ENSBTAG00000012355|ENSBTAG00000005376|ENSBTAG00000008260|…
cell development	Gene Ontology	GO:0048468	142	820	0.0023326	0.0532899	ENSBTAG00000002742|ENSBTAG00000043948|ENSBTAG00000014011|ENSBTAG00000047719|ENSBTAG00000004475|ENSBTAG00000035370|ENSBTAG00000011909|ENSBTAG00000016696|ENSBTAG00000003183|ENSBTAG00000006738|ENSBTAG00000004751|ENSBTAG00000012025|ENSBTAG00000015784|ENSBTAG00000006651|ENSBTAG00000009987|ENSBTAG00000007490|ENSBTAG00000014159|ENSBTAG00000034963|ENSBTAG00000014530|ENSBTAG00000017753|ENSBTAG00000011971|…
positive regulation of catalytic activity	Gene Ontology	GO:0043085	103	565	0.00234994	0.0535138	ENSBTAG00000002742|ENSBTAG00000013064|ENSBTAG00000047719|ENSBTAG00000015541|ENSBTAG00000014253|ENSBTAG00000003185|ENSBTAG00000021779|ENSBTAG00000020485|ENSBTAG00000005340|ENSBTAG00000010992|ENSBTAG00000032021|ENSBTAG00000014158|ENSBTAG00000006894|ENSBTAG00000004982|ENSBTAG00000017751|ENSBTAG00000016988|ENSBTAG00000005198|ENSBTAG00000007916|ENSBTAG00000008338|ENSBTAG00000003610|ENSBTAG00000016442|…
protein phosphorylation	Gene Ontology	GO:0006468	149	867	0.0023813	0.0540548	ENSBTAG00000000005|ENSBTAG00000013784|ENSBTAG00000011909|ENSBTAG00000018535|ENSBTAG00000004751|ENSBTAG00000016105|ENSBTAG00000010992|ENSBTAG00000002730|ENSBTAG00000009987|ENSBTAG00000032021|ENSBTAG00000014958|ENSBTAG00000018404|ENSBTAG00000014158|ENSBTAG00000000436|ENSBTAG00000023377|ENSBTAG00000017753|ENSBTAG00000005198|ENSBTAG00000044119|ENSBTAG00000008079|ENSBTAG00000021819|ENSBTAG00000033180|…
regulation of Wnt signaling pathway	Gene Ontology	GO:0030111	30	120	0.00242487	0.0548684	ENSBTAG00000020783|ENSBTAG00000006588|ENSBTAG00000020406|ENSBTAG00000015894|ENSBTAG00000001241|ENSBTAG00000003602|ENSBTAG00000009806|ENSBTAG00000020119|ENSBTAG00000012355|ENSBTAG00000026234|ENSBTAG00000016152|ENSBTAG00000007490|ENSBTAG00000016703|ENSBTAG00000012295|ENSBTAG00000034963|ENSBTAG00000017026|ENSBTAG00000003257|ENSBTAG00000012543|ENSBTAG00000006844|ENSBTAG00000005092|ENSBTAG00000017086|…
regulation of hydrolase activity	Gene Ontology	GO:0051336	101	553	0.00245174	0.0553003	ENSBTAG00000002742|ENSBTAG00000020406|ENSBTAG00000013064|ENSBTAG00000018843|ENSBTAG00000015541|ENSBTAG00000014253|ENSBTAG00000003185|ENSBTAG00000020485|ENSBTAG00000005340|ENSBTAG00000010992|ENSBTAG00000011505|ENSBTAG00000018404|ENSBTAG00000008416|ENSBTAG00000004982|ENSBTAG00000017751|ENSBTAG00000016988|ENSBTAG00000017753|ENSBTAG00000005514|ENSBTAG00000007916|ENSBTAG00000032515|ENSBTAG00000008338|…
neuron part	Gene Ontology	GO:0097458	81	426	0.0025205	0.0566714	ENSBTAG00000002075|ENSBTAG00000021323|ENSBTAG00000014112|ENSBTAG00000046763|ENSBTAG00000014525|ENSBTAG00000014463|ENSBTAG00000000253|ENSBTAG00000023343|ENSBTAG00000015460|ENSBTAG00000017507|ENSBTAG00000013362|ENSBTAG00000004475|ENSBTAG00000015527|ENSBTAG00000032077|ENSBTAG00000025853|ENSBTAG00000017751|ENSBTAG00000018576|ENSBTAG00000016696|ENSBTAG00000016514|ENSBTAG00000010785|ENSBTAG00000004751|…
negative regulation of protein polymerization	Gene Ontology	GO:0032272	12	30	0.00255207	0.0572001	ENSBTAG00000004672|ENSBTAG00000007806|ENSBTAG00000019915|ENSBTAG00000024957|ENSBTAG00000021581|ENSBTAG00000014011|ENSBTAG00000012975|ENSBTAG00000015414|ENSBTAG00000019674|ENSBTAG00000004554|ENSBTAG00000021508|ENSBTAG00000016549
negative regulation of multicellular organismal process	Gene Ontology	GO:0051241	82	433	0.00261611	0.0583983	ENSBTAG00000015217|ENSBTAG00000024888|ENSBTAG00000009615|ENSBTAG00000013070|ENSBTAG00000025837|ENSBTAG00000015460|ENSBTAG00000003018|ENSBTAG00000018404|ENSBTAG00000006385|ENSBTAG00000012078|ENSBTAG00000021815|ENSBTAG00000021699|ENSBTAG00000002923|ENSBTAG00000016703|ENSBTAG00000006738|ENSBTAG00000003602|ENSBTAG00000007634|ENSBTAG00000004115|ENSBTAG00000015965|ENSBTAG00000009705|ENSBTAG00000001273|…
negative regulation of inflammatory response	Gene Ontology	GO:0050728	14	39	0.00262196	0.0583983	ENSBTAG00000010874|ENSBTAG00000000436|ENSBTAG00000001729|ENSBTAG00000015904|ENSBTAG00000011461|ENSBTAG00000017537|ENSBTAG00000003954|ENSBTAG00000023600|ENSBTAG00000004787|ENSBTAG00000008424|ENSBTAG00000001273|ENSBTAG00000002341|ENSBTAG00000014972|ENSBTAG00000001241
cellular calcium ion homeostasis	Gene Ontology	GO:0006874	32	132	0.00267559	0.0594065	ENSBTAG00000000031|ENSBTAG00000015716|ENSBTAG00000013245|ENSBTAG00000047719|ENSBTAG00000001987|ENSBTAG00000014652|ENSBTAG00000013768|ENSBTAG00000008868|ENSBTAG00000002297|ENSBTAG00000033153|ENSBTAG00000011626|ENSBTAG00000027080|ENSBTAG00000010105|ENSBTAG00000013861|ENSBTAG00000019302|ENSBTAG00000006899|ENSBTAG00000001599|ENSBTAG00000008309|ENSBTAG00000012995|ENSBTAG00000008479|ENSBTAG00000017753|…
protein localization	Gene Ontology	GO:0008104	172	1025	0.00275702	0.0610238	ENSBTAG00000014253|ENSBTAG00000043948|ENSBTAG00000047719|ENSBTAG00000003515|ENSBTAG00000008868|ENSBTAG00000015737|ENSBTAG00000020316|ENSBTAG00000016514|ENSBTAG00000019302|ENSBTAG00000006738|ENSBTAG00000004751|ENSBTAG00000014112|ENSBTAG00000005340|ENSBTAG00000016073|ENSBTAG00000007490|ENSBTAG00000003906|ENSBTAG00000016170|ENSBTAG00000015385|ENSBTAG00000006894|ENSBTAG00000004982|ENSBTAG00000045785|…
homeostatic process	Gene Ontology	GO:0042592	119	673	0.00281306	0.0619269	ENSBTAG00000021678|ENSBTAG00000013300|ENSBTAG00000047719|ENSBTAG00000014652|ENSBTAG00000018846|ENSBTAG00000008868|ENSBTAG00000016696|ENSBTAG00000006738|ENSBTAG00000004115|ENSBTAG00000010992|ENSBTAG00000013861|ENSBTAG00000006899|ENSBTAG00000010163|ENSBTAG00000004982|ENSBTAG00000008309|ENSBTAG00000017753|ENSBTAG00000034963|ENSBTAG00000020689|ENSBTAG00000004347|ENSBTAG00000002341|ENSBTAG00000012567|…
brush border	Gene Ontology	GO:0005903	15	44	0.00281526	0.0619269	ENSBTAG00000002075|ENSBTAG00000005072|ENSBTAG00000004554|ENSBTAG00000000668|ENSBTAG00000018255|ENSBTAG00000005386|ENSBTAG00000007898|ENSBTAG00000005810|ENSBTAG00000003265|ENSBTAG00000015527|ENSBTAG00000010347|ENSBTAG00000011215|ENSBTAG00000008747|ENSBTAG00000015436|ENSBTAG00000005214
negative regulation of phosphate metabolic process	Gene Ontology	GO:0045936	51	243	0.00285228	0.0623553	ENSBTAG00000002623|ENSBTAG00000015205|ENSBTAG00000000511|ENSBTAG00000023377|ENSBTAG00000005275|ENSBTAG00000015527|ENSBTAG00000005359|ENSBTAG00000006056|ENSBTAG00000018535|ENSBTAG00000016105|ENSBTAG00000010731|ENSBTAG00000001061|ENSBTAG00000006762|ENSBTAG00000012007|ENSBTAG00000006616|ENSBTAG00000001774|ENSBTAG00000016045|ENSBTAG00000000436|ENSBTAG00000000653|ENSBTAG00000001941|ENSBTAG00000007840|…
negative regulation of phosphorus metabolic process	Gene Ontology	GO:0010563	51	243	0.00285228	0.0623553	ENSBTAG00000002623|ENSBTAG00000015205|ENSBTAG00000000511|ENSBTAG00000023377|ENSBTAG00000005275|ENSBTAG00000015527|ENSBTAG00000005359|ENSBTAG00000006056|ENSBTAG00000018535|ENSBTAG00000016105|ENSBTAG00000010731|ENSBTAG00000001061|ENSBTAG00000006762|ENSBTAG00000012007|ENSBTAG00000006616|ENSBTAG00000001774|ENSBTAG00000016045|ENSBTAG00000000436|ENSBTAG00000000653|ENSBTAG00000001941|ENSBTAG00000007840|…
Inflammatory mediator regulation of TRP channels	KEGG PATHWAY	bta04750	26	100	0.00292001	0.0636401	ENSBTAG00000020783|ENSBTAG00000014463|ENSBTAG00000002313|ENSBTAG00000013245|ENSBTAG00000014652|ENSBTAG00000037795|ENSBTAG00000037559|ENSBTAG00000001061|ENSBTAG00000008719|ENSBTAG00000004709|ENSBTAG00000000031|ENSBTAG00000020455|ENSBTAG00000013298|ENSBTAG00000020614|ENSBTAG00000006909|ENSBTAG00000014972|ENSBTAG00000013116|ENSBTAG00000014600|ENSBTAG00000018777|ENSBTAG00000010664|ENSBTAG00000025200|…
neurogenesis	Gene Ontology	GO:0022008	101	557	0.00296326	0.0643853	ENSBTAG00000043948|ENSBTAG00000047719|ENSBTAG00000018846|ENSBTAG00000016696|ENSBTAG00000003183|ENSBTAG00000015936|ENSBTAG00000004751|ENSBTAG00000012025|ENSBTAG00000014159|ENSBTAG00000034963|ENSBTAG00000014530|ENSBTAG00000017753|ENSBTAG00000011971|ENSBTAG00000038221|ENSBTAG00000011640|ENSBTAG00000005359|ENSBTAG00000040338|ENSBTAG00000022169|ENSBTAG00000005299|ENSBTAG00000000253|ENSBTAG00000013362|…
positive regulation of establishment of protein localization	Gene Ontology	GO:1904951	44	202	0.00297457	0.0644338	ENSBTAG00000020998|ENSBTAG00000000031|ENSBTAG00000020783|ENSBTAG00000014038|ENSBTAG00000023343|ENSBTAG00000016852|ENSBTAG00000017325|ENSBTAG00000002280|ENSBTAG00000006738|ENSBTAG00000020704|ENSBTAG00000020485|ENSBTAG00000015882|ENSBTAG00000004896|ENSBTAG00000001273|ENSBTAG00000016073|ENSBTAG00000016152|ENSBTAG00000007490|ENSBTAG00000005970|ENSBTAG00000001673|ENSBTAG00000005810|ENSBTAG00000006084|…
cell surface receptor signaling pathway involved in cell-cell signaling	Gene Ontology	GO:1905114	45	208	0.00300057	0.0647995	ENSBTAG00000020783|ENSBTAG00000006588|ENSBTAG00000020406|ENSBTAG00000015894|ENSBTAG00000013784|ENSBTAG00000016514|ENSBTAG00000001241|ENSBTAG00000003602|ENSBTAG00000033153|ENSBTAG00000012355|ENSBTAG00000026234|ENSBTAG00000016797|ENSBTAG00000016152|ENSBTAG00000017209|ENSBTAG00000011461|ENSBTAG00000007490|ENSBTAG00000024957|ENSBTAG00000004940|ENSBTAG00000016703|ENSBTAG00000012295|ENSBTAG00000013657|…
protein serine/threonine kinase activity	Gene Ontology	GO:0004674	46	214	0.0030217	0.0648835	ENSBTAG00000010509|ENSBTAG00000020783|ENSBTAG00000014038|ENSBTAG00000020787|ENSBTAG00000000005|ENSBTAG00000014463|ENSBTAG00000010906|ENSBTAG00000013784|ENSBTAG00000039153|ENSBTAG00000011909|ENSBTAG00000010191|ENSBTAG00000017788|ENSBTAG00000016797|ENSBTAG00000020272|ENSBTAG00000011798|ENSBTAG00000026234|ENSBTAG00000001061|ENSBTAG00000004709|ENSBTAG00000005160|ENSBTAG00000015969|ENSBTAG00000018404|…
regulation of wound healing	Gene Ontology	GO:0061041	17	54	0.0030363	0.0648835	ENSBTAG00000010664|ENSBTAG00000019636|ENSBTAG00000001061|ENSBTAG00000019915|ENSBTAG00000020859|ENSBTAG00000009658|ENSBTAG00000009615|ENSBTAG00000023652|ENSBTAG00000018404|ENSBTAG00000007073|ENSBTAG00000020614|ENSBTAG00000008868|ENSBTAG00000017542|ENSBTAG00000003499|ENSBTAG00000011640|ENSBTAG00000005892|ENSBTAG00000017869
ubiquitin protein ligase activity	Gene Ontology	GO:0061630	25	95	0.00304092	0.0648835	ENSBTAG00000015882|ENSBTAG00000009948|ENSBTAG00000027316|ENSBTAG00000019426|ENSBTAG00000018802|ENSBTAG00000005376|ENSBTAG00000011147|ENSBTAG00000004115|ENSBTAG00000008260|ENSBTAG00000009055|ENSBTAG00000008736|ENSBTAG00000018421|ENSBTAG00000007922|ENSBTAG00000021521|ENSBTAG00000014433|ENSBTAG00000012081|ENSBTAG00000015720|ENSBTAG00000012142|ENSBTAG00000002224|ENSBTAG00000005967|ENSBTAG00000048090|…
oxidation-reduction process	Gene Ontology	GO:0055114	108	603	0.00304623	0.0648835	ENSBTAG00000014521|ENSBTAG00000021864|ENSBTAG00000016206|ENSBTAG00000021776|ENSBTAG00000037795|ENSBTAG00000001036|ENSBTAG00000031358|ENSBTAG00000013093|ENSBTAG00000001041|ENSBTAG00000021535|ENSBTAG00000006894|ENSBTAG00000030333|ENSBTAG00000030335|ENSBTAG00000022449|ENSBTAG00000009698|ENSBTAG00000004347|ENSBTAG00000009294|ENSBTAG00000020225|ENSBTAG00000011479|ENSBTAG00000007898|ENSBTAG00000048257|…
proteolysis	Gene Ontology	GO:0006508	139	807	0.00305713	0.0648835	ENSBTAG00000020406|ENSBTAG00000008321|ENSBTAG00000002196|ENSBTAG00000018749|ENSBTAG00000018846|ENSBTAG00000015732|ENSBTAG00000008868|ENSBTAG00000011908|ENSBTAG00000016514|ENSBTAG00000007073|ENSBTAG00000020311|ENSBTAG00000010992|ENSBTAG00000008260|ENSBTAG00000002698|ENSBTAG00000019322|ENSBTAG00000013976|ENSBTAG00000008140|ENSBTAG00000000436|ENSBTAG00000005967|ENSBTAG00000018843|ENSBTAG00000047652|…
circulatory system development	Gene Ontology	GO:0072359	79	417	0.00306838	0.0648835	ENSBTAG00000008538|ENSBTAG00000020783|ENSBTAG00000006588|ENSBTAG00000020406|ENSBTAG00000017200|ENSBTAG00000020921|ENSBTAG00000004036|ENSBTAG00000007916|ENSBTAG00000002473|ENSBTAG00000006052|ENSBTAG00000017541|ENSBTAG00000019568|ENSBTAG00000011909|ENSBTAG00000006056|ENSBTAG00000006396|ENSBTAG00000016514|ENSBTAG00000002923|ENSBTAG00000001241|ENSBTAG00000033731|ENSBTAG00000002006|ENSBTAG00000021811|…
cardiovascular system development	Gene Ontology	GO:0072358	79	417	0.00306838	0.0648835	ENSBTAG00000008538|ENSBTAG00000020783|ENSBTAG00000006588|ENSBTAG00000020406|ENSBTAG00000017200|ENSBTAG00000020921|ENSBTAG00000004036|ENSBTAG00000007916|ENSBTAG00000002473|ENSBTAG00000006052|ENSBTAG00000017541|ENSBTAG00000019568|ENSBTAG00000011909|ENSBTAG00000006056|ENSBTAG00000006396|ENSBTAG00000016514|ENSBTAG00000002923|ENSBTAG00000001241|ENSBTAG00000033731|ENSBTAG00000002006|ENSBTAG00000021811|…
positive regulation of cell differentiation	Gene Ontology	GO:0045597	65	330	0.00317641	0.0669685	ENSBTAG00000011952|ENSBTAG00000020783|ENSBTAG00000040551|ENSBTAG00000005892|ENSBTAG00000015460|ENSBTAG00000024888|ENSBTAG00000040088|ENSBTAG00000006466|ENSBTAG00000011909|ENSBTAG00000002835|ENSBTAG00000019302|ENSBTAG00000006738|ENSBTAG00000003602|ENSBTAG00000016105|ENSBTAG00000009705|ENSBTAG00000001273|ENSBTAG00000001061|ENSBTAG00000009987|ENSBTAG00000004709|ENSBTAG00000016152|ENSBTAG00000020859|…
macromolecule metabolic process	Gene Ontology	GO:0043170	655	4448	0.00323948	0.0680961	ENSBTAG00000020406|ENSBTAG00000017366|ENSBTAG00000035370|ENSBTAG00000013784|ENSBTAG00000008868|ENSBTAG00000008321|ENSBTAG00000012365|ENSBTAG00000019441|ENSBTAG00000002460|ENSBTAG00000008260|ENSBTAG00000009987|ENSBTAG00000018548|ENSBTAG00000019209|ENSBTAG00000031723|ENSBTAG00000031335|ENSBTAG00000007394|ENSBTAG00000015385|ENSBTAG00000015387|ENSBTAG00000004982|ENSBTAG00000007398|ENSBTAG00000016988|…
cellular response to endogenous stimulus	Gene Ontology	GO:0071495	87	469	0.00326239	0.0681822	ENSBTAG00000020406|ENSBTAG00000043948|ENSBTAG00000047719|ENSBTAG00000006951|ENSBTAG00000011909|ENSBTAG00000010992|ENSBTAG00000009987|ENSBTAG00000007490|ENSBTAG00000015385|ENSBTAG00000004982|ENSBTAG00000010874|ENSBTAG00000020410|ENSBTAG00000016988|ENSBTAG00000005198|ENSBTAG00000034077|ENSBTAG00000033180|ENSBTAG00000014825|ENSBTAG00000011479|ENSBTAG00000032424|ENSBTAG00000005359|ENSBTAG00000020829|…
cellular divalent inorganic cation homeostasis	Gene Ontology	GO:0072503	35	151	0.00326913	0.0681822	ENSBTAG00000012995|ENSBTAG00000015716|ENSBTAG00000013245|ENSBTAG00000047719|ENSBTAG00000001987|ENSBTAG00000014652|ENSBTAG00000015525|ENSBTAG00000013768|ENSBTAG00000008868|ENSBTAG00000002297|ENSBTAG00000033153|ENSBTAG00000011626|ENSBTAG00000027080|ENSBTAG00000010105|ENSBTAG00000013861|ENSBTAG00000010898|ENSBTAG00000019302|ENSBTAG00000006899|ENSBTAG00000001599|ENSBTAG00000008309|ENSBTAG00000000031|…
regulation of cellular protein localization	Gene Ontology	GO:1903827	47	221	0.00327405	0.0681822	ENSBTAG00000020998|ENSBTAG00000015882|ENSBTAG00000020783|ENSBTAG00000005682|ENSBTAG00000014038|ENSBTAG00000019915|ENSBTAG00000023343|ENSBTAG00000016852|ENSBTAG00000017325|ENSBTAG00000002280|ENSBTAG00000020704|ENSBTAG00000004896|ENSBTAG00000001273|ENSBTAG00000016073|ENSBTAG00000016152|ENSBTAG00000006616|ENSBTAG00000007490|ENSBTAG00000005970|ENSBTAG00000011479|ENSBTAG00000001673|ENSBTAG00000005810|…
central nervous system development	Gene Ontology	GO:0007417	62	312	0.00328196	0.0681822	ENSBTAG00000020425|ENSBTAG00000013184|ENSBTAG00000010785|ENSBTAG00000008097|ENSBTAG00000025837|ENSBTAG00000002767|ENSBTAG00000007916|ENSBTAG00000019209|ENSBTAG00000008683|ENSBTAG00000015986|ENSBTAG00000017541|ENSBTAG00000005257|ENSBTAG00000002923|ENSBTAG00000019302|ENSBTAG00000001241|ENSBTAG00000003602|ENSBTAG00000007634|ENSBTAG00000012411|ENSBTAG00000012025|ENSBTAG00000015784|ENSBTAG00000027080|…
apical part of cell	Gene Ontology	GO:0045177	30	123	0.00330574	0.0684761	ENSBTAG00000012750|ENSBTAG00000000898|ENSBTAG00000025853|ENSBTAG00000011909|ENSBTAG00000009987|ENSBTAG00000005386|ENSBTAG00000013300|ENSBTAG00000021092|ENSBTAG00000010163|ENSBTAG00000008140|ENSBTAG00000001105|ENSBTAG00000017753|ENSBTAG00000013197|ENSBTAG00000000668|ENSBTAG00000017162|ENSBTAG00000012543|ENSBTAG00000009014|ENSBTAG00000015856|ENSBTAG00000010347|ENSBTAG00000005072|ENSBTAG00000026885|…
endosome membrane	Gene Ontology	GO:0010008	33	140	0.00337338	0.0696739	ENSBTAG00000006589|ENSBTAG00000009615|ENSBTAG00000018803|ENSBTAG00000007939|ENSBTAG00000013528|ENSBTAG00000040147|ENSBTAG00000010355|ENSBTAG00000016557|ENSBTAG00000010242|ENSBTAG00000007305|ENSBTAG00000011147|ENSBTAG00000018753|ENSBTAG00000012902|ENSBTAG00000039968|ENSBTAG00000038745|ENSBTAG00000001822|ENSBTAG00000046357|ENSBTAG00000019291|ENSBTAG00000019290|ENSBTAG00000019515|ENSBTAG00000019674|…
oxidoreductase activity, acting on a sulfur group of donors, NAD(P) as acceptor	Gene Ontology	GO:0016668	5	5	0.00339113	0.0698376	ENSBTAG00000013912|ENSBTAG00000043581|ENSBTAG00000000855|ENSBTAG00000001908|ENSBTAG00000021864
membrane organization	Gene Ontology	GO:0061024	75	394	0.0034663	0.0711179	ENSBTAG00000005994|ENSBTAG00000014253|ENSBTAG00000019915|ENSBTAG00000032704|ENSBTAG00000007939|ENSBTAG00000012750|ENSBTAG00000001703|ENSBTAG00000002280|ENSBTAG00000003693|ENSBTAG00000008868|ENSBTAG00000013290|ENSBTAG00000016124|ENSBTAG00000016514|ENSBTAG00000007305|ENSBTAG00000020704|ENSBTAG00000001224|ENSBTAG00000004145|ENSBTAG00000018761|ENSBTAG00000013699|ENSBTAG00000005851|ENSBTAG00000016355|…
chemical homeostasis	Gene Ontology	GO:0048878	81	432	0.00347331	0.0711179	ENSBTAG00000000031|ENSBTAG00000006589|ENSBTAG00000005970|ENSBTAG00000011494|ENSBTAG00000021678|ENSBTAG00000014463|ENSBTAG00000013245|ENSBTAG00000015460|ENSBTAG00000001987|ENSBTAG00000014652|ENSBTAG00000018846|ENSBTAG00000015525|ENSBTAG00000013855|ENSBTAG00000005565|ENSBTAG00000008868|ENSBTAG00000006396|ENSBTAG00000005299|ENSBTAG00000006738|ENSBTAG00000004115|ENSBTAG00000011626|ENSBTAG00000010992|…
transmembrane transporter complex	Gene Ontology	GO:1902495	32	135	0.00358322	0.0731575	ENSBTAG00000006589|ENSBTAG00000014463|ENSBTAG00000013300|ENSBTAG00000032077|ENSBTAG00000002297|ENSBTAG00000000219|ENSBTAG00000033153|ENSBTAG00000017837|ENSBTAG00000016170|ENSBTAG00000018520|ENSBTAG00000010065|ENSBTAG00000022000|ENSBTAG00000010026|ENSBTAG00000038180|ENSBTAG00000010163|ENSBTAG00000012995|ENSBTAG00000020887|ENSBTAG00000021764|ENSBTAG00000006691|ENSBTAG00000031654|ENSBTAG00000004515|…
positive regulation of response to stimulus	Gene Ontology	GO:0048584	143	838	0.00361139	0.0735212	ENSBTAG00000020406|ENSBTAG00000008321|ENSBTAG00000014011|ENSBTAG00000008868|ENSBTAG00000002297|ENSBTAG00000006738|ENSBTAG00000020485|ENSBTAG00000010992|ENSBTAG00000007490|ENSBTAG00000031335|ENSBTAG00000004982|ENSBTAG00000005892|ENSBTAG00000010874|ENSBTAG00000019291|ENSBTAG00000017026|ENSBTAG00000005198|ENSBTAG00000031444|ENSBTAG00000032515|ENSBTAG00000008338|ENSBTAG00000018749|ENSBTAG00000016442|…
cytosol	Gene Ontology	GO:0005829	147	865	0.00364879	0.0740704	ENSBTAG00000014521|ENSBTAG00000021864|ENSBTAG00000047719|ENSBTAG00000017366|ENSBTAG00000015732|ENSBTAG00000021849|ENSBTAG00000008868|ENSBTAG00000015737|ENSBTAG00000016696|ENSBTAG00000020485|ENSBTAG00000010992|ENSBTAG00000005851|ENSBTAG00000030913|ENSBTAG00000013093|ENSBTAG00000021202|ENSBTAG00000006556|ENSBTAG00000007394|ENSBTAG00000008895|ENSBTAG00000008416|ENSBTAG00000045785|ENSBTAG00000019290|…
response to metal ion	Gene Ontology	GO:0010038	23	86	0.00368895	0.0746724	ENSBTAG00000010785|ENSBTAG00000013300|ENSBTAG00000025853|ENSBTAG00000008868|ENSBTAG00000004709|ENSBTAG00000010898|ENSBTAG00000019302|ENSBTAG00000016762|ENSBTAG00000004982|ENSBTAG00000007906|ENSBTAG00000004322|ENSBTAG00000024957|ENSBTAG00000003752|ENSBTAG00000010498|ENSBTAG00000001250|ENSBTAG00000009733|ENSBTAG00000016005|ENSBTAG00000006030|ENSBTAG00000007898|ENSBTAG00000006214|ENSBTAG00000009520|…
cellular protein metabolic process	Gene Ontology	GO:0044267	376	2451	0.00371273	0.0747386	ENSBTAG00000020406|ENSBTAG00000017366|ENSBTAG00000013784|ENSBTAG00000008868|ENSBTAG00000004115|ENSBTAG00000008260|ENSBTAG00000009987|ENSBTAG00000031723|ENSBTAG00000007394|ENSBTAG00000015385|ENSBTAG00000015387|ENSBTAG00000004982|ENSBTAG00000007398|ENSBTAG00000016988|ENSBTAG00000005514|ENSBTAG00000016980|ENSBTAG00000003752|ENSBTAG00000011640|ENSBTAG00000006543|ENSBTAG00000017744|ENSBTAG00000014038|…
vesicle	Gene Ontology	GO:0031982	266	1679	0.00371326	0.0747386	ENSBTAG00000004787|ENSBTAG00000005994|ENSBTAG00000014521|ENSBTAG00000020406|ENSBTAG00000010242|ENSBTAG00000021864|ENSBTAG00000018843|ENSBTAG00000013300|ENSBTAG00000007112|ENSBTAG00000003515|ENSBTAG00000017200|ENSBTAG00000011908|ENSBTAG00000020316|ENSBTAG00000016514|ENSBTAG00000010103|ENSBTAG00000027134|ENSBTAG00000004751|ENSBTAG00000013662|ENSBTAG00000020485|ENSBTAG00000010992|ENSBTAG00000005851|…
nucleic acid metabolic process	Gene Ontology	GO:0090304	357	2318	0.00382773	0.0768249	ENSBTAG00000020406|ENSBTAG00000035370|ENSBTAG00000013784|ENSBTAG00000008868|ENSBTAG00000012365|ENSBTAG00000019441|ENSBTAG00000008260|ENSBTAG00000019209|ENSBTAG00000003906|ENSBTAG00000031335|ENSBTAG00000015385|ENSBTAG00000008898|ENSBTAG00000038235|ENSBTAG00000007806|ENSBTAG00000030222|ENSBTAG00000013569|ENSBTAG00000006280|ENSBTAG00000006282|ENSBTAG00000012567|ENSBTAG00000011640|ENSBTAG00000011642|…
sulfotransferase activity	Gene Ontology	GO:0008146	12	32	0.00389687	0.0776055	ENSBTAG00000000390|ENSBTAG00000003131|ENSBTAG00000010644|ENSBTAG00000007866|ENSBTAG00000011952|ENSBTAG00000000188|ENSBTAG00000015656|ENSBTAG00000006273|ENSBTAG00000002803|ENSBTAG00000047670|ENSBTAG00000010368|ENSBTAG00000008778
muscle adaptation	Gene Ontology	GO:0043500	12	32	0.00389687	0.0776055	ENSBTAG00000005027|ENSBTAG00000013735|ENSBTAG00000001061|ENSBTAG00000019915|ENSBTAG00000016005|ENSBTAG00000006030|ENSBTAG00000014463|ENSBTAG00000007806|ENSBTAG00000024888|ENSBTAG00000006212|ENSBTAG00000005431|ENSBTAG00000008591
protein homodimerization activity	Gene Ontology	GO:0042803	63	321	0.00389939	0.0776055	ENSBTAG00000002742|ENSBTAG00000007935|ENSBTAG00000011813|ENSBTAG00000009863|ENSBTAG00000014463|ENSBTAG00000012750|ENSBTAG00000043981|ENSBTAG00000014652|ENSBTAG00000011943|ENSBTAG00000040147|ENSBTAG00000040551|ENSBTAG00000020543|ENSBTAG00000008464|ENSBTAG00000011909|ENSBTAG00000011908|ENSBTAG00000006136|ENSBTAG00000016791|ENSBTAG00000019302|ENSBTAG00000026181|ENSBTAG00000000492|ENSBTAG00000038235|…
response to organic cyclic compound	Gene Ontology	GO:0014070	56	278	0.00393293	0.0779521	ENSBTAG00000006589|ENSBTAG00000024095|ENSBTAG00000010191|ENSBTAG00000005726|ENSBTAG00000047719|ENSBTAG00000016852|ENSBTAG00000027182|ENSBTAG00000025853|ENSBTAG00000003043|ENSBTAG00000017542|ENSBTAG00000011514|ENSBTAG00000025494|ENSBTAG00000019302|ENSBTAG00000020704|ENSBTAG00000010731|ENSBTAG00000008136|ENSBTAG00000032021|ENSBTAG00000015904|ENSBTAG00000012007|ENSBTAG00000001134|ENSBTAG00000010785|…
calcium ion homeostasis	Gene Ontology	GO:0055074	32	136	0.00393875	0.0779521	ENSBTAG00000000031|ENSBTAG00000015716|ENSBTAG00000013245|ENSBTAG00000047719|ENSBTAG00000001987|ENSBTAG00000014652|ENSBTAG00000013768|ENSBTAG00000008868|ENSBTAG00000002297|ENSBTAG00000033153|ENSBTAG00000011626|ENSBTAG00000027080|ENSBTAG00000010105|ENSBTAG00000013861|ENSBTAG00000019302|ENSBTAG00000006899|ENSBTAG00000001599|ENSBTAG00000008309|ENSBTAG00000012995|ENSBTAG00000008479|ENSBTAG00000017753|…
phosphorylation	Gene Ontology	GO:0016310	175	1056	0.00397121	0.0781585	ENSBTAG00000000005|ENSBTAG00000002742|ENSBTAG00000005183|ENSBTAG00000013784|ENSBTAG00000011909|ENSBTAG00000018535|ENSBTAG00000004751|ENSBTAG00000020485|ENSBTAG00000010992|ENSBTAG00000002730|ENSBTAG00000009987|ENSBTAG00000032021|ENSBTAG00000014958|ENSBTAG00000018404|ENSBTAG00000013971|ENSBTAG00000014158|ENSBTAG00000008895|ENSBTAG00000000436|ENSBTAG00000011278|ENSBTAG00000023377|ENSBTAG00000019290|…
lipase activity	Gene Ontology	GO:0016298	15	46	0.00397236	0.0781585	ENSBTAG00000006052|ENSBTAG00000008338|ENSBTAG00000039122|ENSBTAG00000016615|ENSBTAG00000019315|ENSBTAG00000011569|ENSBTAG00000019954|ENSBTAG00000013298|ENSBTAG00000017490|ENSBTAG00000004418|ENSBTAG00000008009|ENSBTAG00000003809|ENSBTAG00000012217|ENSBTAG00000004982|ENSBTAG00000007635
negative regulation of signal transduction	Gene Ontology	GO:0009968	87	473	0.00398352	0.0781585	ENSBTAG00000020406|ENSBTAG00000011909|ENSBTAG00000016341|ENSBTAG00000020485|ENSBTAG00000007490|ENSBTAG00000015385|ENSBTAG00000000436|ENSBTAG00000017751|ENSBTAG00000016988|ENSBTAG00000016413|ENSBTAG00000014825|ENSBTAG00000032518|ENSBTAG00000011479|ENSBTAG00000014482|ENSBTAG00000012975|ENSBTAG00000020783|ENSBTAG00000015205|ENSBTAG00000025837|ENSBTAG00000002647|ENSBTAG00000001241|ENSBTAG00000046979|…
GTPase activator activity	Gene Ontology	GO:0005096	24	92	0.00399318	0.0781585	ENSBTAG00000014253|ENSBTAG00000013064|ENSBTAG00000015541|ENSBTAG00000002647|ENSBTAG00000011125|ENSBTAG00000013699|ENSBTAG00000003185|ENSBTAG00000032289|ENSBTAG00000020485|ENSBTAG00000011505|ENSBTAG00000020975|ENSBTAG00000021323|ENSBTAG00000016341|ENSBTAG00000017751|ENSBTAG00000005410|ENSBTAG00000004685|ENSBTAG00000015414|ENSBTAG00000015413|ENSBTAG00000030162|ENSBTAG00000008338|ENSBTAG00000008424|…
cation channel complex	Gene Ontology	GO:0034703	20	71	0.00401929	0.0784534	ENSBTAG00000012995|ENSBTAG00000020887|ENSBTAG00000040496|ENSBTAG00000014463|ENSBTAG00000013300|ENSBTAG00000002865|ENSBTAG00000016170|ENSBTAG00000005807|ENSBTAG00000002297|ENSBTAG00000032077|ENSBTAG00000010163|ENSBTAG00000010065|ENSBTAG00000047743|ENSBTAG00000022000|ENSBTAG00000010026|ENSBTAG00000031654|ENSBTAG00000004515|ENSBTAG00000038180|ENSBTAG00000018520|ENSBTAG00000009835
macromolecule catabolic process	Gene Ontology	GO:0009057	93	512	0.004058	0.0788676	ENSBTAG00000020406|ENSBTAG00000008736|ENSBTAG00000002196|ENSBTAG00000018749|ENSBTAG00000015732|ENSBTAG00000020311|ENSBTAG00000010992|ENSBTAG00000008260|ENSBTAG00000002698|ENSBTAG00000018036|ENSBTAG00000008140|ENSBTAG00000000436|ENSBTAG00000007922|ENSBTAG00000020410|ENSBTAG00000015534|ENSBTAG00000014433|ENSBTAG00000000320|ENSBTAG00000012081|ENSBTAG00000015720|ENSBTAG00000008978|ENSBTAG00000014482|…
blood vessel morphogenesis	Gene Ontology	GO:0048514	50	242	0.0040636	0.0788676	ENSBTAG00000020783|ENSBTAG00000009615|ENSBTAG00000004036|ENSBTAG00000002473|ENSBTAG00000006052|ENSBTAG00000017541|ENSBTAG00000011909|ENSBTAG00000006396|ENSBTAG00000002923|ENSBTAG00000001241|ENSBTAG00000003602|ENSBTAG00000021811|ENSBTAG00000010992|ENSBTAG00000001061|ENSBTAG00000009987|ENSBTAG00000015904|ENSBTAG00000020859|ENSBTAG00000005970|ENSBTAG00000019716|ENSBTAG00000025502|ENSBTAG00000033731|…
ubiquitin-like protein transferase activity	Gene Ontology	GO:0019787	46	218	0.00407381	0.0788676	ENSBTAG00000015882|ENSBTAG00000020410|ENSBTAG00000008321|ENSBTAG00000002196|ENSBTAG00000027316|ENSBTAG00000009948|ENSBTAG00000021969|ENSBTAG00000005263|ENSBTAG00000019426|ENSBTAG00000005564|ENSBTAG00000018185|ENSBTAG00000018802|ENSBTAG00000005376|ENSBTAG00000011147|ENSBTAG00000004115|ENSBTAG00000020119|ENSBTAG00000012355|ENSBTAG00000008260|ENSBTAG00000009055|ENSBTAG00000002698|ENSBTAG00000008736|…
Inositol phosphate metabolism	KEGG PATHWAY	bta00562	19	66	0.00408913	0.0789491	ENSBTAG00000006909|ENSBTAG00000011479|ENSBTAG00000008338|ENSBTAG00000006499|ENSBTAG00000013116|ENSBTAG00000020848|ENSBTAG00000009765|ENSBTAG00000018966|ENSBTAG00000013971|ENSBTAG00000006052|ENSBTAG00000026290|ENSBTAG00000016557|ENSBTAG00000002177|ENSBTAG00000003809|ENSBTAG00000010372|ENSBTAG00000001030|ENSBTAG00000005928|ENSBTAG00000014138|ENSBTAG00000020715
regulation of response to wounding	Gene Ontology	GO:1903034	18	61	0.00412827	0.0794887	ENSBTAG00000010664|ENSBTAG00000019636|ENSBTAG00000001061|ENSBTAG00000019915|ENSBTAG00000020859|ENSBTAG00000009658|ENSBTAG00000009615|ENSBTAG00000023652|ENSBTAG00000018404|ENSBTAG00000007073|ENSBTAG00000020614|ENSBTAG00000008868|ENSBTAG00000017542|ENSBTAG00000005892|ENSBTAG00000003499|ENSBTAG00000011640|ENSBTAG00000000253|ENSBTAG00000017869
protein catabolic process	Gene Ontology	GO:0030163	74	391	0.00415131	0.0796027	ENSBTAG00000015882|ENSBTAG00000017744|ENSBTAG00000020406|ENSBTAG00000018803|ENSBTAG00000020311|ENSBTAG00000015083|ENSBTAG00000002196|ENSBTAG00000018802|ENSBTAG00000046979|ENSBTAG00000011100|ENSBTAG00000009948|ENSBTAG00000015732|ENSBTAG00000005682|ENSBTAG00000010355|ENSBTAG00000003543|ENSBTAG00000006715|ENSBTAG00000008321|ENSBTAG00000018345|ENSBTAG00000004115|ENSBTAG00000002833|ENSBTAG00000020119|…
cilium organization	Gene Ontology	GO:0044782	23	87	0.00415659	0.0796027	ENSBTAG00000017661|ENSBTAG00000006588|ENSBTAG00000015773|ENSBTAG00000005400|ENSBTAG00000007916|ENSBTAG00000006528|ENSBTAG00000010548|ENSBTAG00000019568|ENSBTAG00000004896|ENSBTAG00000001322|ENSBTAG00000010736|ENSBTAG00000012824|ENSBTAG00000012005|ENSBTAG00000001822|ENSBTAG00000003128|ENSBTAG00000034963|ENSBTAG00000015590|ENSBTAG00000025837|ENSBTAG00000017790|ENSBTAG00000016784|ENSBTAG00000007413|…
membrane-bounded vesicle	Gene Ontology	GO:0031988	256	1614	0.00418562	0.0799431	ENSBTAG00000004787|ENSBTAG00000005994|ENSBTAG00000014521|ENSBTAG00000020406|ENSBTAG00000010242|ENSBTAG00000021864|ENSBTAG00000018843|ENSBTAG00000013300|ENSBTAG00000007112|ENSBTAG00000003515|ENSBTAG00000017200|ENSBTAG00000011908|ENSBTAG00000020316|ENSBTAG00000016514|ENSBTAG00000010103|ENSBTAG00000004751|ENSBTAG00000013662|ENSBTAG00000020485|ENSBTAG00000010992|ENSBTAG00000005851|ENSBTAG00000032021|…
osteoclast differentiation	Gene Ontology	GO:0030316	13	37	0.00426409	0.0812234	ENSBTAG00000020780|ENSBTAG00000020783|ENSBTAG00000004322|ENSBTAG00000020406|ENSBTAG00000032424|ENSBTAG00000024379|ENSBTAG00000009615|ENSBTAG00000003018|ENSBTAG00000010134|ENSBTAG00000040088|ENSBTAG00000001822|ENSBTAG00000038221|ENSBTAG00000006738
receptor catabolic process	Gene Ontology	GO:0032801	7	12	0.00430881	0.0818558	ENSBTAG00000020119|ENSBTAG00000016355|ENSBTAG00000020787|ENSBTAG00000006616|ENSBTAG00000009615|ENSBTAG00000004115|ENSBTAG00000046979
phosphatase activity	Gene Ontology	GO:0016791	33	143	0.00444761	0.0839557	ENSBTAG00000017051|ENSBTAG00000000253|ENSBTAG00000018739|ENSBTAG00000016557|ENSBTAG00000004776|ENSBTAG00000001274|ENSBTAG00000006616|ENSBTAG00000009765|ENSBTAG00000039968|ENSBTAG00000008436|ENSBTAG00000015385|ENSBTAG00000014138|ENSBTAG00000008895|ENSBTAG00000010526|ENSBTAG00000000033|ENSBTAG00000013336|ENSBTAG00000000717|ENSBTAG00000011857|ENSBTAG00000002428|ENSBTAG00000004430|ENSBTAG00000016413|…
guanyl-nucleotide exchange factor activity	Gene Ontology	GO:0005085	21	77	0.00445479	0.0839557	ENSBTAG00000023843|ENSBTAG00000005340|ENSBTAG00000003245|ENSBTAG00000015745|ENSBTAG00000015205|ENSBTAG00000000146|ENSBTAG00000031967|ENSBTAG00000012194|ENSBTAG00000012729|ENSBTAG00000000113|ENSBTAG00000043981|ENSBTAG00000010395|ENSBTAG00000013439|ENSBTAG00000008424|ENSBTAG00000027312|ENSBTAG00000006715|ENSBTAG00000003610|ENSBTAG00000009679|ENSBTAG00000022169|ENSBTAG00000005514|ENSBTAG00000039160
regulation of small GTPase mediated signal transduction	Gene Ontology	GO:0051056	21	77	0.00445479	0.0839557	ENSBTAG00000023843|ENSBTAG00000008424|ENSBTAG00000009733|ENSBTAG00000005514|ENSBTAG00000009654|ENSBTAG00000020975|ENSBTAG00000000146|ENSBTAG00000000113|ENSBTAG00000012729|ENSBTAG00000009679|ENSBTAG00000013439|ENSBTAG00000015541|ENSBTAG00000020485|ENSBTAG00000027312|ENSBTAG00000015413|ENSBTAG00000006715|ENSBTAG00000003610|ENSBTAG00000016221|ENSBTAG00000001774|ENSBTAG00000022169|ENSBTAG00000039160
positive regulation of cellular metabolic process	Gene Ontology	GO:0031325	209	1292	0.00450021	0.0845873	ENSBTAG00000008321|ENSBTAG00000002196|ENSBTAG00000018749|ENSBTAG00000047719|ENSBTAG00000006951|ENSBTAG00000020594|ENSBTAG00000015732|ENSBTAG00000008868|ENSBTAG00000019302|ENSBTAG00000011003|ENSBTAG00000020485|ENSBTAG00000012025|ENSBTAG00000010992|ENSBTAG00000032021|ENSBTAG00000008978|ENSBTAG00000000806|ENSBTAG00000000613|ENSBTAG00000007494|ENSBTAG00000031335|ENSBTAG00000014158|ENSBTAG00000018036|…
oxidoreductase activity	Gene Ontology	GO:0016491	87	476	0.00461173	0.0863886	ENSBTAG00000014521|ENSBTAG00000021864|ENSBTAG00000016206|ENSBTAG00000021776|ENSBTAG00000037795|ENSBTAG00000001036|ENSBTAG00000021779|ENSBTAG00000031358|ENSBTAG00000013093|ENSBTAG00000001041|ENSBTAG00000006894|ENSBTAG00000030333|ENSBTAG00000030335|ENSBTAG00000003440|ENSBTAG00000009294|ENSBTAG00000020225|ENSBTAG00000007898|ENSBTAG00000015980|ENSBTAG00000014122|ENSBTAG00000008683|ENSBTAG00000006838|…
negative regulation of metabolic process	Gene Ontology	GO:0009892	178	1081	0.00462036	0.0863886	ENSBTAG00000002742|ENSBTAG00000020406|ENSBTAG00000009863|ENSBTAG00000018843|ENSBTAG00000015720|ENSBTAG00000017366|ENSBTAG00000020594|ENSBTAG00000008868|ENSBTAG00000018535|ENSBTAG00000019302|ENSBTAG00000026181|ENSBTAG00000020485|ENSBTAG00000008871|ENSBTAG00000023600|ENSBTAG00000007494|ENSBTAG00000018036|ENSBTAG00000004982|ENSBTAG00000005967|ENSBTAG00000047652|ENSBTAG00000010874|ENSBTAG00000020410|…
calcium channel complex	Gene Ontology	GO:0034704	9	20	0.00471566	0.0877088	ENSBTAG00000012995|ENSBTAG00000020887|ENSBTAG00000014463|ENSBTAG00000005807|ENSBTAG00000002297|ENSBTAG00000010065|ENSBTAG00000022000|ENSBTAG00000010026|ENSBTAG00000009835
dendritic spine	Gene Ontology	GO:0043197	9	20	0.00471566	0.0877088	ENSBTAG00000017753|ENSBTAG00000011461|ENSBTAG00000004475|ENSBTAG00000040147|ENSBTAG00000032077|ENSBTAG00000008636|ENSBTAG00000017655|ENSBTAG00000018989|ENSBTAG00000012939
transporter complex	Gene Ontology	GO:1990351	32	138	0.00473999	0.0879312	ENSBTAG00000006589|ENSBTAG00000014463|ENSBTAG00000013300|ENSBTAG00000032077|ENSBTAG00000002297|ENSBTAG00000000219|ENSBTAG00000033153|ENSBTAG00000017837|ENSBTAG00000016170|ENSBTAG00000018520|ENSBTAG00000010065|ENSBTAG00000022000|ENSBTAG00000010026|ENSBTAG00000038180|ENSBTAG00000010163|ENSBTAG00000012995|ENSBTAG00000020887|ENSBTAG00000021764|ENSBTAG00000006691|ENSBTAG00000031654|ENSBTAG00000004515|…
voltage-gated channel activity	Gene Ontology	GO:0022832	25	99	0.00477192	0.0880636	ENSBTAG00000043948|ENSBTAG00000013300|ENSBTAG00000032077|ENSBTAG00000002297|ENSBTAG00000047488|ENSBTAG00000031654|ENSBTAG00000016170|ENSBTAG00000016761|ENSBTAG00000024903|ENSBTAG00000010026|ENSBTAG00000038180|ENSBTAG00000020887|ENSBTAG00000022000|ENSBTAG00000018811|ENSBTAG00000004515|ENSBTAG00000018520|ENSBTAG00000010244|ENSBTAG00000001404|ENSBTAG00000040496|ENSBTAG00000012975|ENSBTAG00000000973|…
voltage-gated ion channel activity	Gene Ontology	GO:0005244	25	99	0.00477192	0.0880636	ENSBTAG00000043948|ENSBTAG00000013300|ENSBTAG00000032077|ENSBTAG00000002297|ENSBTAG00000047488|ENSBTAG00000031654|ENSBTAG00000016170|ENSBTAG00000016761|ENSBTAG00000024903|ENSBTAG00000010026|ENSBTAG00000038180|ENSBTAG00000020887|ENSBTAG00000022000|ENSBTAG00000018811|ENSBTAG00000004515|ENSBTAG00000018520|ENSBTAG00000010244|ENSBTAG00000001404|ENSBTAG00000040496|ENSBTAG00000012975|ENSBTAG00000000973|…
Long-term potentiation	KEGG PATHWAY	bta04720	17	57	0.00478496	0.0880755	ENSBTAG00000001061|ENSBTAG00000016005|ENSBTAG00000008338|ENSBTAG00000014463|ENSBTAG00000002313|ENSBTAG00000013245|ENSBTAG00000020921|ENSBTAG00000021741|ENSBTAG00000017462|ENSBTAG00000020455|ENSBTAG00000017639|ENSBTAG00000010619|ENSBTAG00000009520|ENSBTAG00000000219|ENSBTAG00000014600|ENSBTAG00000013116|ENSBTAG00000004775
tissue development	Gene Ontology	GO:0009888	130	759	0.0048218	0.0885243	ENSBTAG00000020406|ENSBTAG00000001785|ENSBTAG00000011909|ENSBTAG00000011908|ENSBTAG00000002297|ENSBTAG00000003183|ENSBTAG00000013662|ENSBTAG00000016105|ENSBTAG00000010992|ENSBTAG00000007490|ENSBTAG00000019289|ENSBTAG00000004982|ENSBTAG00000010874|ENSBTAG00000021639|ENSBTAG00000005198|ENSBTAG00000011971|ENSBTAG00000017694|ENSBTAG00000001250|ENSBTAG00000006030|ENSBTAG00000009615|ENSBTAG00000012976|…
response to wounding	Gene Ontology	GO:0009611	38	173	0.00487659	0.0892994	ENSBTAG00000020783|ENSBTAG00000019915|ENSBTAG00000000253|ENSBTAG00000017542|ENSBTAG00000000898|ENSBTAG00000016385|ENSBTAG00000008868|ENSBTAG00000011908|ENSBTAG00000007268|ENSBTAG00000010191|ENSBTAG00000018499|ENSBTAG00000033731|ENSBTAG00000014299|ENSBTAG00000023600|ENSBTAG00000001061|ENSBTAG00000009987|ENSBTAG00000020859|ENSBTAG00000007490|ENSBTAG00000018404|ENSBTAG00000034827|ENSBTAG00000007073|…
endosomal part	Gene Ontology	GO:0044440	34	150	0.00497457	0.0908594	ENSBTAG00000006589|ENSBTAG00000009615|ENSBTAG00000018803|ENSBTAG00000007939|ENSBTAG00000013528|ENSBTAG00000040147|ENSBTAG00000010355|ENSBTAG00000016557|ENSBTAG00000010242|ENSBTAG00000007305|ENSBTAG00000011147|ENSBTAG00000018753|ENSBTAG00000012902|ENSBTAG00000039968|ENSBTAG00000038745|ENSBTAG00000001822|ENSBTAG00000046357|ENSBTAG00000019291|ENSBTAG00000019290|ENSBTAG00000019515|ENSBTAG00000019674|…
generation of neurons	Gene Ontology	GO:0048699	92	510	0.00500085	0.0911053	ENSBTAG00000043948|ENSBTAG00000047719|ENSBTAG00000016696|ENSBTAG00000003183|ENSBTAG00000015936|ENSBTAG00000004751|ENSBTAG00000012025|ENSBTAG00000014159|ENSBTAG00000034963|ENSBTAG00000014530|ENSBTAG00000017753|ENSBTAG00000011971|ENSBTAG00000005359|ENSBTAG00000040338|ENSBTAG00000022169|ENSBTAG00000005299|ENSBTAG00000000253|ENSBTAG00000013362|ENSBTAG00000015525|ENSBTAG00000015326|ENSBTAG00000006838|…
cilium assembly	Gene Ontology	GO:0042384	21	78	0.00504174	0.0916153	ENSBTAG00000015590|ENSBTAG00000017661|ENSBTAG00000007413|ENSBTAG00000006588|ENSBTAG00000001322|ENSBTAG00000010736|ENSBTAG00000012030|ENSBTAG00000015773|ENSBTAG00000025837|ENSBTAG00000012824|ENSBTAG00000005400|ENSBTAG00000017790|ENSBTAG00000004896|ENSBTAG00000007916|ENSBTAG00000016784|ENSBTAG00000006528|ENSBTAG00000001822|ENSBTAG00000010548|ENSBTAG00000019568|ENSBTAG00000003128|ENSBTAG00000034963
inorganic cation transmembrane transporter activity	Gene Ontology	GO:0022890	55	276	0.00512315	0.0928571	ENSBTAG00000020887|ENSBTAG00000014806|ENSBTAG00000014525|ENSBTAG00000043948|ENSBTAG00000002313|ENSBTAG00000013300|ENSBTAG00000014652|ENSBTAG00000015525|ENSBTAG00000002297|ENSBTAG00000004352|ENSBTAG00000032077|ENSBTAG00000047488|ENSBTAG00000004515|ENSBTAG00000020061|ENSBTAG00000011145|ENSBTAG00000024903|ENSBTAG00000011626|ENSBTAG00000027080|ENSBTAG00000021678|ENSBTAG00000018280|ENSBTAG00000013861|…
Oxytocin signaling pathway	KEGG PATHWAY	bta04921	32	139	0.00518953	0.0938209	ENSBTAG00000017662|ENSBTAG00000020569|ENSBTAG00000006909|ENSBTAG00000014463|ENSBTAG00000002313|ENSBTAG00000013245|ENSBTAG00000002297|ENSBTAG00000000218|ENSBTAG00000001061|ENSBTAG00000020061|ENSBTAG00000006999|ENSBTAG00000022000|ENSBTAG00000010026|ENSBTAG00000019772|ENSBTAG00000004322|ENSBTAG00000020455|ENSBTAG00000014387|ENSBTAG00000013298|ENSBTAG00000013569|ENSBTAG00000010619|ENSBTAG00000014609|…
regulation of Ras protein signal transduction	Gene Ontology	GO:0046578	20	73	0.00520481	0.0938583	ENSBTAG00000023843|ENSBTAG00000008424|ENSBTAG00000009733|ENSBTAG00000005514|ENSBTAG00000009654|ENSBTAG00000020975|ENSBTAG00000000146|ENSBTAG00000000113|ENSBTAG00000012729|ENSBTAG00000009679|ENSBTAG00000013439|ENSBTAG00000015541|ENSBTAG00000020485|ENSBTAG00000027312|ENSBTAG00000015413|ENSBTAG00000006715|ENSBTAG00000003610|ENSBTAG00000001774|ENSBTAG00000022169|ENSBTAG00000039160
Vascular smooth muscle contraction	KEGG PATHWAY	bta04270	27	111	0.00529126	0.0951757	ENSBTAG00000002313|ENSBTAG00000013300|ENSBTAG00000018404|ENSBTAG00000020704|ENSBTAG00000011534|ENSBTAG00000001061|ENSBTAG00000008719|ENSBTAG00000013953|ENSBTAG00000007129|ENSBTAG00000010026|ENSBTAG00000013245|ENSBTAG00000020455|ENSBTAG00000020499|ENSBTAG00000013298|ENSBTAG00000020614|ENSBTAG00000014609|ENSBTAG00000012217|ENSBTAG00000013116|ENSBTAG00000014600|ENSBTAG00000018777|ENSBTAG00000010664|…
cell-cell junction	Gene Ontology	GO:0005911	39	180	0.00533298	0.0952483	ENSBTAG00000020148|ENSBTAG00000004554|ENSBTAG00000045699|ENSBTAG00000014463|ENSBTAG00000005892|ENSBTAG00000004036|ENSBTAG00000015615|ENSBTAG00000033190|ENSBTAG00000017753|ENSBTAG00000000306|ENSBTAG00000010191|ENSBTAG00000011741|ENSBTAG00000011740|ENSBTAG00000005386|ENSBTAG00000031669|ENSBTAG00000031707|ENSBTAG00000011215|ENSBTAG00000003265|ENSBTAG00000001599|ENSBTAG00000038180|ENSBTAG00000019290|…
synaptic membrane	Gene Ontology	GO:0097060	19	68	0.00534527	0.0952483	ENSBTAG00000006691|ENSBTAG00000005110|ENSBTAG00000017209|ENSBTAG00000000806|ENSBTAG00000021764|ENSBTAG00000040147|ENSBTAG00000017837|ENSBTAG00000013362|ENSBTAG00000025853|ENSBTAG00000011367|ENSBTAG00000034693|ENSBTAG00000005711|ENSBTAG00000016514|ENSBTAG00000012939|ENSBTAG00000003132|ENSBTAG00000000219|ENSBTAG00000018989|ENSBTAG00000013657|ENSBTAG00000033153
calcium ion import	Gene Ontology	GO:0070509	19	68	0.00534527	0.0952483	ENSBTAG00000012995|ENSBTAG00000000031|ENSBTAG00000009615|ENSBTAG00000015558|ENSBTAG00000019967|ENSBTAG00000024957|ENSBTAG00000020455|ENSBTAG00000013768|ENSBTAG00000013245|ENSBTAG00000047719|ENSBTAG00000005807|ENSBTAG00000015716|ENSBTAG00000020614|ENSBTAG00000006899|ENSBTAG00000025853|ENSBTAG00000008868|ENSBTAG00000022000|ENSBTAG00000010026|ENSBTAG00000009835
Ether lipid metabolism	KEGG PATHWAY	bta00565	14	43	0.00535663	0.0952483	ENSBTAG00000010526|ENSBTAG00000004574|ENSBTAG00000009897|ENSBTAG00000000717|ENSBTAG00000039122|ENSBTAG00000019315|ENSBTAG00000019272|ENSBTAG00000020499|ENSBTAG00000013298|ENSBTAG00000004418|ENSBTAG00000012217|ENSBTAG00000011640|ENSBTAG00000002490|ENSBTAG00000017490
cellular metal ion homeostasis	Gene Ontology	GO:0006875	40	186	0.00537141	0.0952483	ENSBTAG00000012995|ENSBTAG00000021678|ENSBTAG00000015716|ENSBTAG00000013245|ENSBTAG00000047719|ENSBTAG00000001987|ENSBTAG00000014652|ENSBTAG00000015525|ENSBTAG00000013768|ENSBTAG00000008868|ENSBTAG00000002297|ENSBTAG00000033153|ENSBTAG00000011626|ENSBTAG00000027080|ENSBTAG00000010105|ENSBTAG00000013861|ENSBTAG00000010898|ENSBTAG00000019302|ENSBTAG00000013300|ENSBTAG00000006899|ENSBTAG00000001599|…
endoplasmic reticulum	Gene Ontology	GO:0005783	121	702	0.00537573	0.0952483	ENSBTAG00000014522|ENSBTAG00000005970|ENSBTAG00000018843|ENSBTAG00000047719|ENSBTAG00000018846|ENSBTAG00000011908|ENSBTAG00000005214|ENSBTAG00000012365|ENSBTAG00000021779|ENSBTAG00000030913|ENSBTAG00000007490|ENSBTAG00000016663|ENSBTAG00000006899|ENSBTAG00000047502|ENSBTAG00000020410|ENSBTAG00000017753|ENSBTAG00000032961|ENSBTAG00000017028|ENSBTAG00000014006|ENSBTAG00000004430|ENSBTAG00000011156|…
positive regulation of protein transport	Gene Ontology	GO:0051222	41	192	0.00540038	0.0954471	ENSBTAG00000020998|ENSBTAG00000000031|ENSBTAG00000020783|ENSBTAG00000014038|ENSBTAG00000023343|ENSBTAG00000016852|ENSBTAG00000017325|ENSBTAG00000006738|ENSBTAG00000020485|ENSBTAG00000015882|ENSBTAG00000004896|ENSBTAG00000001273|ENSBTAG00000016073|ENSBTAG00000016152|ENSBTAG00000007490|ENSBTAG00000005970|ENSBTAG00000001673|ENSBTAG00000005810|ENSBTAG00000006084|ENSBTAG00000015385|ENSBTAG00000013236|…
transmembrane receptor protein serine/threonine kinase signaling pathway	Gene Ontology	GO:0007178	34	151	0.00542283	0.095606	ENSBTAG00000020783|ENSBTAG00000020406|ENSBTAG00000003018|ENSBTAG00000003705|ENSBTAG00000017541|ENSBTAG00000011909|ENSBTAG00000003602|ENSBTAG00000001274|ENSBTAG00000002835|ENSBTAG00000016152|ENSBTAG00000018114|ENSBTAG00000001499|ENSBTAG00000015385|ENSBTAG00000002912|ENSBTAG00000010428|ENSBTAG00000039574|ENSBTAG00000016988|ENSBTAG00000004322|ENSBTAG00000017397|ENSBTAG00000027064|ENSBTAG00000006844|…
transferase complex	Gene Ontology	GO:1990234	73	390	0.00551507	0.0969916	ENSBTAG00000020998|ENSBTAG00000021573|ENSBTAG00000001163|ENSBTAG00000021637|ENSBTAG00000020787|ENSBTAG00000015083|ENSBTAG00000008321|ENSBTAG00000027316|ENSBTAG00000021969|ENSBTAG00000017325|ENSBTAG00000005263|ENSBTAG00000035370|ENSBTAG00000001393|ENSBTAG00000007228|ENSBTAG00000011909|ENSBTAG00000006715|ENSBTAG00000010456|ENSBTAG00000008736|ENSBTAG00000005160|ENSBTAG00000017994|ENSBTAG00000016105|…
programmed cell death	Gene Ontology	GO:0012501	132	776	0.00553348	0.097075	ENSBTAG00000002742|ENSBTAG00000015969|ENSBTAG00000013300|ENSBTAG00000013784|ENSBTAG00000008868|ENSBTAG00000001223|ENSBTAG00000011003|ENSBTAG00000012156|ENSBTAG00000010992|ENSBTAG00000006651|ENSBTAG00000031335|ENSBTAG00000008140|ENSBTAG00000004982|ENSBTAG00000038180|ENSBTAG00000017753|ENSBTAG00000032961|ENSBTAG00000004430|ENSBTAG00000013569|ENSBTAG00000002341|ENSBTAG00000001250|ENSBTAG00000004745|…
MAPK signaling pathway	KEGG PATHWAY	bta04010	47	229	0.00579519	0.101416	ENSBTAG00000020783|ENSBTAG00000020569|ENSBTAG00000012413|ENSBTAG00000010906|ENSBTAG00000002297|ENSBTAG00000039153|ENSBTAG00000009065|ENSBTAG00000010191|ENSBTAG00000017788|ENSBTAG00000000218|ENSBTAG00000020485|ENSBTAG00000026234|ENSBTAG00000001061|ENSBTAG00000004709|ENSBTAG00000007882|ENSBTAG00000010785|ENSBTAG00000020270|ENSBTAG00000017462|ENSBTAG00000016830|ENSBTAG00000008436|ENSBTAG00000015049|…
positive regulation of multicellular organismal process	Gene Ontology	GO:0051240	104	592	0.0058879	0.102755	ENSBTAG00000011909|ENSBTAG00000006738|ENSBTAG00000004751|ENSBTAG00000016105|ENSBTAG00000010992|ENSBTAG00000007490|ENSBTAG00000006894|ENSBTAG00000000436|ENSBTAG00000010874|ENSBTAG00000020410|ENSBTAG00000005198|ENSBTAG00000007806|ENSBTAG00000021819|ENSBTAG00000002341|ENSBTAG00000011640|ENSBTAG00000001250|ENSBTAG00000011479|ENSBTAG00000006030|ENSBTAG00000005359|ENSBTAG00000018185|ENSBTAG00000040338|…
peptidyl-serine modification	Gene Ontology	GO:0018209	34	152	0.00590458	0.102755	ENSBTAG00000020783|ENSBTAG00000015205|ENSBTAG00000014463|ENSBTAG00000010906|ENSBTAG00000039153|ENSBTAG00000010191|ENSBTAG00000017788|ENSBTAG00000016797|ENSBTAG00000004751|ENSBTAG00000020485|ENSBTAG00000011798|ENSBTAG00000001061|ENSBTAG00000004870|ENSBTAG00000024957|ENSBTAG00000019302|ENSBTAG00000001774|ENSBTAG00000006084|ENSBTAG00000007635|ENSBTAG00000021900|ENSBTAG00000003257|ENSBTAG00000017162|…
cell death	Gene Ontology	GO:0008219	138	818	0.00591507	0.102755	ENSBTAG00000002742|ENSBTAG00000015969|ENSBTAG00000013300|ENSBTAG00000013784|ENSBTAG00000008868|ENSBTAG00000001223|ENSBTAG00000015936|ENSBTAG00000011003|ENSBTAG00000012156|ENSBTAG00000010992|ENSBTAG00000006651|ENSBTAG00000031335|ENSBTAG00000008140|ENSBTAG00000004982|ENSBTAG00000038180|ENSBTAG00000017753|ENSBTAG00000032961|ENSBTAG00000003752|ENSBTAG00000004430|ENSBTAG00000013569|ENSBTAG00000002341|…
divalent inorganic cation homeostasis	Gene Ontology	GO:0072507	35	158	0.005996	0.103906	ENSBTAG00000012995|ENSBTAG00000015716|ENSBTAG00000013245|ENSBTAG00000047719|ENSBTAG00000001987|ENSBTAG00000014652|ENSBTAG00000015525|ENSBTAG00000013768|ENSBTAG00000008868|ENSBTAG00000002297|ENSBTAG00000033153|ENSBTAG00000011626|ENSBTAG00000027080|ENSBTAG00000010105|ENSBTAG00000013861|ENSBTAG00000010898|ENSBTAG00000019302|ENSBTAG00000006899|ENSBTAG00000001599|ENSBTAG00000008309|ENSBTAG00000000031|…
neuron spine	Gene Ontology	GO:0044309	9	21	0.00604534	0.104506	ENSBTAG00000017753|ENSBTAG00000011461|ENSBTAG00000004475|ENSBTAG00000040147|ENSBTAG00000032077|ENSBTAG00000008636|ENSBTAG00000017655|ENSBTAG00000018989|ENSBTAG00000012939
regulation of coagulation	Gene Ontology	GO:0050818	13	39	0.00610523	0.105286	ENSBTAG00000010664|ENSBTAG00000019636|ENSBTAG00000001061|ENSBTAG00000000188|ENSBTAG00000020859|ENSBTAG00000009658|ENSBTAG00000009615|ENSBTAG00000023652|ENSBTAG00000018404|ENSBTAG00000007073|ENSBTAG00000003499|ENSBTAG00000005892|ENSBTAG00000017869
organic substance transport	Gene Ontology	GO:0071702	184	1131	0.00614235	0.105669	ENSBTAG00000014253|ENSBTAG00000020406|ENSBTAG00000030584|ENSBTAG00000014525|ENSBTAG00000047719|ENSBTAG00000003515|ENSBTAG00000009091|ENSBTAG00000015737|ENSBTAG00000002297|ENSBTAG00000016511|ENSBTAG00000001224|ENSBTAG00000005340|ENSBTAG00000016073|ENSBTAG00000007490|ENSBTAG00000018421|ENSBTAG00000006556|ENSBTAG00000016170|ENSBTAG00000015385|ENSBTAG00000006894|ENSBTAG00000004982|ENSBTAG00000011482|…
single-organism membrane organization	Gene Ontology	GO:0044802	66	348	0.00625154	0.107288	ENSBTAG00000005994|ENSBTAG00000014253|ENSBTAG00000019915|ENSBTAG00000000511|ENSBTAG00000002280|ENSBTAG00000003693|ENSBTAG00000008868|ENSBTAG00000013290|ENSBTAG00000016124|ENSBTAG00000016514|ENSBTAG00000007305|ENSBTAG00000020704|ENSBTAG00000012156|ENSBTAG00000004145|ENSBTAG00000018761|ENSBTAG00000013699|ENSBTAG00000016355|ENSBTAG00000020975|ENSBTAG00000040496|ENSBTAG00000001673|ENSBTAG00000005810|…
apoptotic process	Gene Ontology	GO:0006915	130	766	0.00626702	0.107294	ENSBTAG00000002742|ENSBTAG00000015969|ENSBTAG00000013300|ENSBTAG00000013784|ENSBTAG00000011909|ENSBTAG00000001223|ENSBTAG00000011003|ENSBTAG00000012156|ENSBTAG00000010992|ENSBTAG00000006651|ENSBTAG00000031335|ENSBTAG00000008140|ENSBTAG00000004982|ENSBTAG00000038180|ENSBTAG00000017753|ENSBTAG00000032961|ENSBTAG00000004430|ENSBTAG00000013569|ENSBTAG00000002341|ENSBTAG00000001250|ENSBTAG00000007658|…
transferase activity, transferring sulfur-containing groups	Gene Ontology	GO:0016782	14	44	0.0063131	0.107823	ENSBTAG00000000390|ENSBTAG00000003131|ENSBTAG00000010644|ENSBTAG00000007866|ENSBTAG00000011952|ENSBTAG00000000188|ENSBTAG00000015656|ENSBTAG00000032121|ENSBTAG00000006273|ENSBTAG00000002803|ENSBTAG00000047670|ENSBTAG00000010368|ENSBTAG00000025589|ENSBTAG00000008778
macromolecule localization	Gene Ontology	GO:0033036	191	1180	0.00634	0.108004	ENSBTAG00000014253|ENSBTAG00000043948|ENSBTAG00000047719|ENSBTAG00000003515|ENSBTAG00000008868|ENSBTAG00000015737|ENSBTAG00000020316|ENSBTAG00000016514|ENSBTAG00000019302|ENSBTAG00000016511|ENSBTAG00000004751|ENSBTAG00000014112|ENSBTAG00000005340|ENSBTAG00000016073|ENSBTAG00000007490|ENSBTAG00000003906|ENSBTAG00000016170|ENSBTAG00000015385|ENSBTAG00000006894|ENSBTAG00000004982|ENSBTAG00000020410|…
postsynaptic membrane	Gene Ontology	GO:0045211	17	59	0.00635408	0.108004	ENSBTAG00000006691|ENSBTAG00000005110|ENSBTAG00000017209|ENSBTAG00000000806|ENSBTAG00000012939|ENSBTAG00000017837|ENSBTAG00000013362|ENSBTAG00000040147|ENSBTAG00000011367|ENSBTAG00000025853|ENSBTAG00000005711|ENSBTAG00000021764|ENSBTAG00000003132|ENSBTAG00000000219|ENSBTAG00000018989|ENSBTAG00000013657|ENSBTAG00000033153
cellular nitrogen compound biosynthetic process	Gene Ontology	GO:0044271	346	2263	0.0064078	0.108341	ENSBTAG00000020406|ENSBTAG00000017366|ENSBTAG00000010568|ENSBTAG00000013784|ENSBTAG00000008868|ENSBTAG00000012365|ENSBTAG00000019441|ENSBTAG00000021202|ENSBTAG00000031723|ENSBTAG00000007394|ENSBTAG00000015385|ENSBTAG00000008898|ENSBTAG00000007398|ENSBTAG00000007806|ENSBTAG00000030222|ENSBTAG00000014642|ENSBTAG00000007436|ENSBTAG00000006282|ENSBTAG00000012567|ENSBTAG00000011640|ENSBTAG00000013142|…
Ras guanyl-nucleotide exchange factor activity	Gene Ontology	GO:0005088	15	49	0.00640908	0.108341	ENSBTAG00000023843|ENSBTAG00000015745|ENSBTAG00000005514|ENSBTAG00000000146|ENSBTAG00000012194|ENSBTAG00000012729|ENSBTAG00000000113|ENSBTAG00000043981|ENSBTAG00000013439|ENSBTAG00000008424|ENSBTAG00000027312|ENSBTAG00000003610|ENSBTAG00000009679|ENSBTAG00000022169|ENSBTAG00000039160
positive regulation of signaling	Gene Ontology	GO:0023056	117	680	0.00641964	0.108341	ENSBTAG00000020406|ENSBTAG00000014011|ENSBTAG00000047719|ENSBTAG00000011909|ENSBTAG00000006738|ENSBTAG00000020485|ENSBTAG00000010992|ENSBTAG00000011461|ENSBTAG00000007490|ENSBTAG00000004982|ENSBTAG00000005892|ENSBTAG00000010874|ENSBTAG00000019291|ENSBTAG00000017026|ENSBTAG00000005198|ENSBTAG00000031444|ENSBTAG00000032515|ENSBTAG00000008338|ENSBTAG00000016442|ENSBTAG00000032518|ENSBTAG00000005106|…
phosphotransferase activity, alcohol group as acceptor	Gene Ontology	GO:0016773	67	355	0.00648657	0.109211	ENSBTAG00000010509|ENSBTAG00000020783|ENSBTAG00000012985|ENSBTAG00000014038|ENSBTAG00000020787|ENSBTAG00000000005|ENSBTAG00000014463|ENSBTAG00000005892|ENSBTAG00000010906|ENSBTAG00000018404|ENSBTAG00000026003|ENSBTAG00000013784|ENSBTAG00000017662|ENSBTAG00000039153|ENSBTAG00000011909|ENSBTAG00000000306|ENSBTAG00000010191|ENSBTAG00000017788|ENSBTAG00000006752|ENSBTAG00000011698|ENSBTAG00000010658|…
transition metal ion binding	Gene Ontology	GO:0046914	126	741	0.00668257	0.112245	ENSBTAG00000018749|ENSBTAG00000006951|ENSBTAG00000006136|ENSBTAG00000016514|ENSBTAG00000037795|ENSBTAG00000020311|ENSBTAG00000012025|ENSBTAG00000001041|ENSBTAG00000013976|ENSBTAG00000030333|ENSBTAG00000000436|ENSBTAG00000007922|ENSBTAG00000017753|ENSBTAG00000030222|ENSBTAG00000000527|ENSBTAG00000012081|ENSBTAG00000020225|ENSBTAG00000008978|ENSBTAG00000016293|ENSBTAG00000048257|ENSBTAG00000044001|…
cellular response to organic cyclic compound	Gene Ontology	GO:0071407	40	189	0.00673862	0.11257	ENSBTAG00000006589|ENSBTAG00000024095|ENSBTAG00000010191|ENSBTAG00000005726|ENSBTAG00000047719|ENSBTAG00000016852|ENSBTAG00000021699|ENSBTAG00000003043|ENSBTAG00000017542|ENSBTAG00000011514|ENSBTAG00000025494|ENSBTAG00000020704|ENSBTAG00000008136|ENSBTAG00000032021|ENSBTAG00000015904|ENSBTAG00000017837|ENSBTAG00000019954|ENSBTAG00000043948|ENSBTAG00000014236|ENSBTAG00000004495|ENSBTAG00000004982|…
cellular macromolecule metabolic process	Gene Ontology	GO:0044260	605	4126	0.00674383	0.11257	ENSBTAG00000020406|ENSBTAG00000017366|ENSBTAG00000035370|ENSBTAG00000013784|ENSBTAG00000008868|ENSBTAG00000008321|ENSBTAG00000012365|ENSBTAG00000019441|ENSBTAG00000002460|ENSBTAG00000008260|ENSBTAG00000009987|ENSBTAG00000018548|ENSBTAG00000019209|ENSBTAG00000031723|ENSBTAG00000031335|ENSBTAG00000007394|ENSBTAG00000015385|ENSBTAG00000015387|ENSBTAG00000004982|ENSBTAG00000007398|ENSBTAG00000016988|…
organelle localization	Gene Ontology	GO:0051640	41	195	0.00674944	0.11257	ENSBTAG00000013184|ENSBTAG00000032704|ENSBTAG00000007939|ENSBTAG00000005892|ENSBTAG00000027134|ENSBTAG00000003610|ENSBTAG00000040147|ENSBTAG00000003693|ENSBTAG00000005257|ENSBTAG00000034077|ENSBTAG00000016124|ENSBTAG00000007634|ENSBTAG00000005110|ENSBTAG00000016355|ENSBTAG00000038745|ENSBTAG00000008180|ENSBTAG00000013528|ENSBTAG00000001774|ENSBTAG00000010001|ENSBTAG00000014138|ENSBTAG00000011215|…
regulation of protein localization	Gene Ontology	GO:0032880	70	375	0.00682538	0.11357	ENSBTAG00000020998|ENSBTAG00000000031|ENSBTAG00000020783|ENSBTAG00000005682|ENSBTAG00000014038|ENSBTAG00000013184|ENSBTAG00000005340|ENSBTAG00000023343|ENSBTAG00000016852|ENSBTAG00000018421|ENSBTAG00000017325|ENSBTAG00000002280|ENSBTAG00000003543|ENSBTAG00000001673|ENSBTAG00000006738|ENSBTAG00000020704|ENSBTAG00000020485|ENSBTAG00000010658|ENSBTAG00000004896|ENSBTAG00000001273|ENSBTAG00000016073|…
cell body	Gene Ontology	GO:0044297	29	125	0.0068909	0.113859	ENSBTAG00000014463|ENSBTAG00000000253|ENSBTAG00000023343|ENSBTAG00000003515|ENSBTAG00000003610|ENSBTAG00000015527|ENSBTAG00000032077|ENSBTAG00000018576|ENSBTAG00000016696|ENSBTAG00000016514|ENSBTAG00000004751|ENSBTAG00000033153|ENSBTAG00000023600|ENSBTAG00000021323|ENSBTAG00000006084|ENSBTAG00000040147|ENSBTAG00000000404|ENSBTAG00000013197|ENSBTAG00000000113|ENSBTAG00000004475|ENSBTAG00000004515|…
negative regulation of Wnt signaling pathway	Gene Ontology	GO:0030178	19	70	0.00690147	0.113859	ENSBTAG00000026234|ENSBTAG00000020119|ENSBTAG00000020783|ENSBTAG00000006588|ENSBTAG00000020406|ENSBTAG00000015894|ENSBTAG00000030162|ENSBTAG00000003257|ENSBTAG00000016152|ENSBTAG00000006844|ENSBTAG00000005092|ENSBTAG00000012295|ENSBTAG00000017086|ENSBTAG00000000855|ENSBTAG00000017869|ENSBTAG00000001241|ENSBTAG00000023445|ENSBTAG00000014825|ENSBTAG00000009806
carbohydrate binding	Gene Ontology	GO:0030246	24	97	0.00692189	0.113859	ENSBTAG00000015089|ENSBTAG00000018846|ENSBTAG00000012305|ENSBTAG00000005562|ENSBTAG00000020543|ENSBTAG00000021102|ENSBTAG00000010658|ENSBTAG00000020755|ENSBTAG00000008718|ENSBTAG00000004870|ENSBTAG00000035007|ENSBTAG00000030424|ENSBTAG00000021830|ENSBTAG00000017376|ENSBTAG00000032515|ENSBTAG00000002402|ENSBTAG00000020196|ENSBTAG00000017310|ENSBTAG00000016225|ENSBTAG00000001105|ENSBTAG00000009733|…
Nicotine addiction	KEGG PATHWAY	bta05033	12	35	0.00692289	0.113859	ENSBTAG00000013422|ENSBTAG00000001088|ENSBTAG00000007882|ENSBTAG00000000219|ENSBTAG00000017837|ENSBTAG00000018445|ENSBTAG00000013262|ENSBTAG00000014828|ENSBTAG00000006691|ENSBTAG00000011833|ENSBTAG00000018585|ENSBTAG00000004775
actin filament	Gene Ontology	GO:0005884	12	35	0.00692289	0.113859	ENSBTAG00000010661|ENSBTAG00000011851|ENSBTAG00000018255|ENSBTAG00000020148|ENSBTAG00000007825|ENSBTAG00000003543|ENSBTAG00000010347|ENSBTAG00000004554|ENSBTAG00000011125|ENSBTAG00000016221|ENSBTAG00000016549|ENSBTAG00000020465
positive regulation of transport	Gene Ontology	GO:0051050	69	369	0.00695548	0.114131	ENSBTAG00000020998|ENSBTAG00000000031|ENSBTAG00000020783|ENSBTAG00000009615|ENSBTAG00000020406|ENSBTAG00000018803|ENSBTAG00000005892|ENSBTAG00000023343|ENSBTAG00000047719|ENSBTAG00000016852|ENSBTAG00000017325|ENSBTAG00000002280|ENSBTAG00000025853|ENSBTAG00000008868|ENSBTAG00000014038|ENSBTAG00000006738|ENSBTAG00000020485|ENSBTAG00000015882|ENSBTAG00000004896|ENSBTAG00000001273|ENSBTAG00000016073|…
negative regulation of protein metabolic process	Gene Ontology	GO:0051248	85	472	0.00703008	0.114981	ENSBTAG00000002623|ENSBTAG00000016852|ENSBTAG00000009615|ENSBTAG00000020406|ENSBTAG00000008868|ENSBTAG00000021725|ENSBTAG00000005726|ENSBTAG00000018843|ENSBTAG00000023377|ENSBTAG00000017366|ENSBTAG00000011943|ENSBTAG00000011514|ENSBTAG00000005682|ENSBTAG00000001393|ENSBTAG00000020371|ENSBTAG00000001207|ENSBTAG00000006056|ENSBTAG00000018535|ENSBTAG00000014917|ENSBTAG00000015205|ENSBTAG00000020859|…
cellular response to chemical stimulus	Gene Ontology	GO:0070887	169	1033	0.00704819	0.114981	ENSBTAG00000020406|ENSBTAG00000021864|ENSBTAG00000043948|ENSBTAG00000047719|ENSBTAG00000006951|ENSBTAG00000008868|ENSBTAG00000019302|ENSBTAG00000006738|ENSBTAG00000020485|ENSBTAG00000010992|ENSBTAG00000008260|ENSBTAG00000009987|ENSBTAG00000032021|ENSBTAG00000007490|ENSBTAG00000020892|ENSBTAG00000013093|ENSBTAG00000015385|ENSBTAG00000001250|ENSBTAG00000000436|ENSBTAG00000047652|ENSBTAG00000010874|…
calcium-dependent phospholipid binding	Gene Ontology	GO:0005544	10	26	0.00707201	0.114981	ENSBTAG00000004944|ENSBTAG00000009615|ENSBTAG00000015304|ENSBTAG00000001673|ENSBTAG00000013298|ENSBTAG00000000460|ENSBTAG00000034693|ENSBTAG00000014229|ENSBTAG00000018499|ENSBTAG00000001105
Rho guanyl-nucleotide exchange factor activity	Gene Ontology	GO:0005089	10	26	0.00707201	0.114981	ENSBTAG00000005514|ENSBTAG00000000146|ENSBTAG00000012729|ENSBTAG00000009679|ENSBTAG00000000113|ENSBTAG00000008424|ENSBTAG00000027312|ENSBTAG00000013439|ENSBTAG00000022169|ENSBTAG00000039160
Leishmaniasis	KEGG PATHWAY	bta05140	18	65	0.00711117	0.115091	ENSBTAG00000006490|ENSBTAG00000020783|ENSBTAG00000004322|ENSBTAG00000045923|ENSBTAG00000020921|ENSBTAG00000047238|ENSBTAG00000007867|ENSBTAG00000005359|ENSBTAG00000015730|ENSBTAG00000012451|ENSBTAG00000009256|ENSBTAG00000008008|ENSBTAG00000003305|ENSBTAG00000006894|ENSBTAG00000019588|ENSBTAG00000038124|ENSBTAG00000020270|ENSBTAG00000012544
positive regulation of developmental growth	Gene Ontology	GO:0048639	18	65	0.00711117	0.115091	ENSBTAG00000010874|ENSBTAG00000020783|ENSBTAG00000008338|ENSBTAG00000012137|ENSBTAG00000014138|ENSBTAG00000007514|ENSBTAG00000008097|ENSBTAG00000004751|ENSBTAG00000019302|ENSBTAG00000017541|ENSBTAG00000034693|ENSBTAG00000008868|ENSBTAG00000017542|ENSBTAG00000014229|ENSBTAG00000001801|ENSBTAG00000001941|ENSBTAG00000003602|ENSBTAG00000010347
apical plasma membrane	Gene Ontology	GO:0016324	23	92	0.0072986	0.117856	ENSBTAG00000013300|ENSBTAG00000000898|ENSBTAG00000009987|ENSBTAG00000005386|ENSBTAG00000021092|ENSBTAG00000010163|ENSBTAG00000017490|ENSBTAG00000012750|ENSBTAG00000013197|ENSBTAG00000000668|ENSBTAG00000017162|ENSBTAG00000009014|ENSBTAG00000015856|ENSBTAG00000010347|ENSBTAG00000005072|ENSBTAG00000004515|ENSBTAG00000001105|ENSBTAG00000031209|ENSBTAG00000020148|ENSBTAG00000019125|ENSBTAG00000021858|…
protein modification by small protein conjugation or removal	Gene Ontology	GO:0070647	81	447	0.00732893	0.118077	ENSBTAG00000002151|ENSBTAG00000001508|ENSBTAG00000043956|ENSBTAG00000020311|ENSBTAG00000015083|ENSBTAG00000002196|ENSBTAG00000008321|ENSBTAG00000027316|ENSBTAG00000009948|ENSBTAG00000021969|ENSBTAG00000005263|ENSBTAG00000019426|ENSBTAG00000005564|ENSBTAG00000018185|ENSBTAG00000008868|ENSBTAG00000018802|ENSBTAG00000019302|ENSBTAG00000010103|ENSBTAG00000011147|ENSBTAG00000004115|ENSBTAG00000002833|…
positive regulation of cell communication	Gene Ontology	GO:0010647	116	677	0.00739077	0.118705	ENSBTAG00000020406|ENSBTAG00000014011|ENSBTAG00000047719|ENSBTAG00000011909|ENSBTAG00000006738|ENSBTAG00000020485|ENSBTAG00000010992|ENSBTAG00000011461|ENSBTAG00000007490|ENSBTAG00000004982|ENSBTAG00000005892|ENSBTAG00000010874|ENSBTAG00000019291|ENSBTAG00000017026|ENSBTAG00000005198|ENSBTAG00000031444|ENSBTAG00000032515|ENSBTAG00000008338|ENSBTAG00000016442|ENSBTAG00000032518|ENSBTAG00000005106|…
Type II diabetes mellitus	KEGG PATHWAY	bta04930	14	45	0.00740131	0.118705	ENSBTAG00000020887|ENSBTAG00000008719|ENSBTAG00000004709|ENSBTAG00000007882|ENSBTAG00000012007|ENSBTAG00000020848|ENSBTAG00000016170|ENSBTAG00000014828|ENSBTAG00000020614|ENSBTAG00000006909|ENSBTAG00000010026|ENSBTAG00000005386|ENSBTAG00000000983|ENSBTAG00000009835
regulation of organ morphogenesis	Gene Ontology	GO:2000027	20	76	0.00750985	0.120174	ENSBTAG00000013123|ENSBTAG00000034963|ENSBTAG00000005970|ENSBTAG00000020406|ENSBTAG00000005198|ENSBTAG00000016152|ENSBTAG00000007490|ENSBTAG00000046922|ENSBTAG00000008097|ENSBTAG00000013236|ENSBTAG00000019302|ENSBTAG00000005092|ENSBTAG00000012295|ENSBTAG00000006262|ENSBTAG00000001250|ENSBTAG00000013990|ENSBTAG00000000436|ENSBTAG00000001241|ENSBTAG00000003602|ENSBTAG00000003183
positive regulation of homeostatic process	Gene Ontology	GO:0032846	22	87	0.0076803	0.122548	ENSBTAG00000020783|ENSBTAG00000047719|ENSBTAG00000013768|ENSBTAG00000008868|ENSBTAG00000006738|ENSBTAG00000020485|ENSBTAG00000024957|ENSBTAG00000018114|ENSBTAG00000004982|ENSBTAG00000000031|ENSBTAG00000010819|ENSBTAG00000000668|ENSBTAG00000013236|ENSBTAG00000004787|ENSBTAG00000002341|ENSBTAG00000006142|ENSBTAG00000002912|ENSBTAG00000010664|ENSBTAG00000011479|ENSBTAG00000005359|ENSBTAG00000000428|…
positive regulation of developmental process	Gene Ontology	GO:0051094	89	500	0.00769265	0.122548	ENSBTAG00000008868|ENSBTAG00000006738|ENSBTAG00000004751|ENSBTAG00000016105|ENSBTAG00000010992|ENSBTAG00000001322|ENSBTAG00000009987|ENSBTAG00000000436|ENSBTAG00000010874|ENSBTAG00000020410|ENSBTAG00000005198|ENSBTAG00000002341|ENSBTAG00000001250|ENSBTAG00000006030|ENSBTAG00000005359|ENSBTAG00000018185|ENSBTAG00000040338|ENSBTAG00000020783|ENSBTAG00000040551|ENSBTAG00000011909|ENSBTAG00000040088|…
ubiquitin-protein transferase activity	Gene Ontology	GO:0004842	43	209	0.00775642	0.123287	ENSBTAG00000015882|ENSBTAG00000008321|ENSBTAG00000002196|ENSBTAG00000027316|ENSBTAG00000009948|ENSBTAG00000021969|ENSBTAG00000005263|ENSBTAG00000019426|ENSBTAG00000018185|ENSBTAG00000018802|ENSBTAG00000005376|ENSBTAG00000011147|ENSBTAG00000004115|ENSBTAG00000020119|ENSBTAG00000012355|ENSBTAG00000008260|ENSBTAG00000009055|ENSBTAG00000002698|ENSBTAG00000008736|ENSBTAG00000010103|ENSBTAG00000018421|…
voltage-gated cation channel activity	Gene Ontology	GO:0022843	19	71	0.00780734	0.123544	ENSBTAG00000020887|ENSBTAG00000001404|ENSBTAG00000040496|ENSBTAG00000043948|ENSBTAG00000013300|ENSBTAG00000047488|ENSBTAG00000016170|ENSBTAG00000024903|ENSBTAG00000032077|ENSBTAG00000016761|ENSBTAG00000002297|ENSBTAG00000018811|ENSBTAG00000022000|ENSBTAG00000010026|ENSBTAG00000031654|ENSBTAG00000000973|ENSBTAG00000020061|ENSBTAG00000004515|ENSBTAG00000009835
trans-Golgi network	Gene Ontology	GO:0005802	19	71	0.00780734	0.123544	ENSBTAG00000011626|ENSBTAG00000000511|ENSBTAG00000015205|ENSBTAG00000011479|ENSBTAG00000031967|ENSBTAG00000000795|ENSBTAG00000013955|ENSBTAG00000012976|ENSBTAG00000000521|ENSBTAG00000009784|ENSBTAG00000011156|ENSBTAG00000009246|ENSBTAG00000002402|ENSBTAG00000019674|ENSBTAG00000017815|ENSBTAG00000014229|ENSBTAG00000007371|ENSBTAG00000016199|ENSBTAG00000001224
negative regulation of protein modification process	Gene Ontology	GO:0031400	49	246	0.0079417	0.125391	ENSBTAG00000002623|ENSBTAG00000015205|ENSBTAG00000007840|ENSBTAG00000023377|ENSBTAG00000005275|ENSBTAG00000001393|ENSBTAG00000008868|ENSBTAG00000006056|ENSBTAG00000018535|ENSBTAG00000020485|ENSBTAG00000010731|ENSBTAG00000001774|ENSBTAG00000012007|ENSBTAG00000006616|ENSBTAG00000021830|ENSBTAG00000017162|ENSBTAG00000016105|ENSBTAG00000000436|ENSBTAG00000000653|ENSBTAG00000001941|ENSBTAG00000020410|…
protein kinase activity	Gene Ontology	GO:0004672	58	302	0.00796723	0.125515	ENSBTAG00000010509|ENSBTAG00000020783|ENSBTAG00000014038|ENSBTAG00000020787|ENSBTAG00000000005|ENSBTAG00000014463|ENSBTAG00000005892|ENSBTAG00000010906|ENSBTAG00000018404|ENSBTAG00000026003|ENSBTAG00000013784|ENSBTAG00000039153|ENSBTAG00000011909|ENSBTAG00000000306|ENSBTAG00000010191|ENSBTAG00000017788|ENSBTAG00000016797|ENSBTAG00000011698|ENSBTAG00000011798|ENSBTAG00000026234|ENSBTAG00000001061|…
perinuclear region of cytoplasm	Gene Ontology	GO:0048471	48	240	0.00801793	0.126034	ENSBTAG00000007935|ENSBTAG00000018803|ENSBTAG00000003515|ENSBTAG00000018846|ENSBTAG00000015525|ENSBTAG00000001508|ENSBTAG00000011125|ENSBTAG00000012365|ENSBTAG00000020311|ENSBTAG00000023600|ENSBTAG00000017815|ENSBTAG00000001061|ENSBTAG00000030913|ENSBTAG00000014917|ENSBTAG00000004870|ENSBTAG00000009765|ENSBTAG00000006084|ENSBTAG00000011215|ENSBTAG00000001801|ENSBTAG00000000843|ENSBTAG00000021900|…
regulation of cardiac muscle hypertrophy	Gene Ontology	GO:0010611	7	14	0.0080523	0.126295	ENSBTAG00000005027|ENSBTAG00000005431|ENSBTAG00000001061|ENSBTAG00000016005|ENSBTAG00000014463|ENSBTAG00000007806|ENSBTAG00000024888
cellular protein localization	Gene Ontology	GO:0034613	118	693	0.00817836	0.12799	ENSBTAG00000014253|ENSBTAG00000047719|ENSBTAG00000008868|ENSBTAG00000015737|ENSBTAG00000020316|ENSBTAG00000016514|ENSBTAG00000004751|ENSBTAG00000001224|ENSBTAG00000016073|ENSBTAG00000007490|ENSBTAG00000006556|ENSBTAG00000015385|ENSBTAG00000000436|ENSBTAG00000045785|ENSBTAG00000003693|ENSBTAG00000017028|ENSBTAG00000002460|ENSBTAG00000019515|ENSBTAG00000009112|ENSBTAG00000018745|ENSBTAG00000015683|…
single-organism biosynthetic process	Gene Ontology	GO:0044711	110	640	0.00826131	0.128204	ENSBTAG00000047719|ENSBTAG00000005183|ENSBTAG00000035370|ENSBTAG00000016516|ENSBTAG00000021779|ENSBTAG00000016073|ENSBTAG00000011509|ENSBTAG00000005178|ENSBTAG00000021202|ENSBTAG00000002138|ENSBTAG00000016663|ENSBTAG00000008895|ENSBTAG00000006894|ENSBTAG00000000925|ENSBTAG00000004982|ENSBTAG00000030335|ENSBTAG00000022449|ENSBTAG00000005198|ENSBTAG00000034077|ENSBTAG00000009698|ENSBTAG00000004347|…
regeneration	Gene Ontology	GO:0031099	12	36	0.00826423	0.128204	ENSBTAG00000008554|ENSBTAG00000020783|ENSBTAG00000023600|ENSBTAG00000007490|ENSBTAG00000017542|ENSBTAG00000013236|ENSBTAG00000019302|ENSBTAG00000009426|ENSBTAG00000004570|ENSBTAG00000008868|ENSBTAG00000011908|ENSBTAG00000000253
regulation of blood coagulation	Gene Ontology	GO:0030193	12	36	0.00826423	0.128204	ENSBTAG00000010664|ENSBTAG00000019636|ENSBTAG00000001061|ENSBTAG00000020859|ENSBTAG00000009658|ENSBTAG00000009615|ENSBTAG00000023652|ENSBTAG00000018404|ENSBTAG00000007073|ENSBTAG00000003499|ENSBTAG00000005892|ENSBTAG00000017869
regulation of hemostasis	Gene Ontology	GO:1900046	12	36	0.00826423	0.128204	ENSBTAG00000010664|ENSBTAG00000019636|ENSBTAG00000001061|ENSBTAG00000020859|ENSBTAG00000009658|ENSBTAG00000009615|ENSBTAG00000023652|ENSBTAG00000018404|ENSBTAG00000007073|ENSBTAG00000003499|ENSBTAG00000005892|ENSBTAG00000017869
proteasome-mediated ubiquitin-dependent protein catabolic process	Gene Ontology	GO:0043161	36	168	0.00832618	0.128883	ENSBTAG00000015882|ENSBTAG00000017744|ENSBTAG00000015083|ENSBTAG00000019426|ENSBTAG00000005564|ENSBTAG00000003543|ENSBTAG00000018345|ENSBTAG00000020485|ENSBTAG00000002833|ENSBTAG00000008260|ENSBTAG00000009055|ENSBTAG00000016152|ENSBTAG00000018112|ENSBTAG00000008736|ENSBTAG00000010103|ENSBTAG00000018421|ENSBTAG00000014138|ENSBTAG00000002033|ENSBTAG00000007922|ENSBTAG00000020410|ENSBTAG00000014418|…
negative regulation of phosphorylation	Gene Ontology	GO:0042326	41	198	0.00837092	0.129294	ENSBTAG00000002623|ENSBTAG00000015205|ENSBTAG00000023377|ENSBTAG00000005275|ENSBTAG00000006056|ENSBTAG00000018535|ENSBTAG00000016105|ENSBTAG00000010731|ENSBTAG00000012007|ENSBTAG00000006616|ENSBTAG00000001774|ENSBTAG00000000436|ENSBTAG00000001941|ENSBTAG00000007840|ENSBTAG00000016988|ENSBTAG00000015558|ENSBTAG00000021830|ENSBTAG00000017162|ENSBTAG00000046922|ENSBTAG00000021523|ENSBTAG00000016413|…
cell surface	Gene Ontology	GO:0009986	54	278	0.00845148	0.130255	ENSBTAG00000020148|ENSBTAG00000014299|ENSBTAG00000010785|ENSBTAG00000016221|ENSBTAG00000005999|ENSBTAG00000014652|ENSBTAG00000002823|ENSBTAG00000030333|ENSBTAG00000020704|ENSBTAG00000004278|ENSBTAG00000011238|ENSBTAG00000013569|ENSBTAG00000009987|ENSBTAG00000004347|ENSBTAG00000012824|ENSBTAG00000007490|ENSBTAG00000018059|ENSBTAG00000018114|ENSBTAG00000009080|ENSBTAG00000019289|ENSBTAG00000008140|…
peptidyl-tyrosine dephosphorylation	Gene Ontology	GO:0035335	13	41	0.00852904	0.130883	ENSBTAG00000020257|ENSBTAG00000001729|ENSBTAG00000013336|ENSBTAG00000006616|ENSBTAG00000000253|ENSBTAG00000009765|ENSBTAG00000012119|ENSBTAG00000008436|ENSBTAG00000014138|ENSBTAG00000016557|ENSBTAG00000020829|ENSBTAG00000016413|ENSBTAG00000004776
phospholipase activity	Gene Ontology	GO:0004620	13	41	0.00852904	0.130883	ENSBTAG00000006052|ENSBTAG00000008338|ENSBTAG00000039122|ENSBTAG00000016615|ENSBTAG00000019315|ENSBTAG00000013298|ENSBTAG00000017490|ENSBTAG00000004418|ENSBTAG00000008009|ENSBTAG00000003809|ENSBTAG00000012217|ENSBTAG00000004982|ENSBTAG00000007635
phosphatidylinositol binding	Gene Ontology	GO:0035091	22	88	0.00856123	0.131094	ENSBTAG00000026919|ENSBTAG00000043981|ENSBTAG00000017366|ENSBTAG00000021291|ENSBTAG00000031069|ENSBTAG00000010736|ENSBTAG00000031461|ENSBTAG00000001822|ENSBTAG00000014138|ENSBTAG00000003305|ENSBTAG00000007921|ENSBTAG00000020455|ENSBTAG00000019515|ENSBTAG00000000521|ENSBTAG00000026371|ENSBTAG00000017490|ENSBTAG00000020126|ENSBTAG00000008338|ENSBTAG00000013708|ENSBTAG00000004636|ENSBTAG00000009615|…
ubiquitin-like protein ligase binding	Gene Ontology	GO:0044389	32	145	0.00870352	0.132194	ENSBTAG00000017744|ENSBTAG00000008321|ENSBTAG00000027316|ENSBTAG00000005564|ENSBTAG00000018802|ENSBTAG00000006396|ENSBTAG00000020485|ENSBTAG00000008260|ENSBTAG00000032021|ENSBTAG00000005970|ENSBTAG00000008736|ENSBTAG00000019302|ENSBTAG00000006084|ENSBTAG00000017815|ENSBTAG00000015882|ENSBTAG00000014418|ENSBTAG00000014433|ENSBTAG00000012081|ENSBTAG00000012142|ENSBTAG00000014825|ENSBTAG00000013753|…
peptidyl-serine phosphorylation	Gene Ontology	GO:0018105	32	145	0.00870352	0.132194	ENSBTAG00000020783|ENSBTAG00000015205|ENSBTAG00000014463|ENSBTAG00000010906|ENSBTAG00000039153|ENSBTAG00000010191|ENSBTAG00000017788|ENSBTAG00000016797|ENSBTAG00000004751|ENSBTAG00000020485|ENSBTAG00000011798|ENSBTAG00000001061|ENSBTAG00000024957|ENSBTAG00000019302|ENSBTAG00000001774|ENSBTAG00000006084|ENSBTAG00000007635|ENSBTAG00000021900|ENSBTAG00000003257|ENSBTAG00000017162|ENSBTAG00000021741|…
wound healing	Gene Ontology	GO:0042060	32	145	0.00870352	0.132194	ENSBTAG00000020783|ENSBTAG00000019915|ENSBTAG00000005892|ENSBTAG00000011908|ENSBTAG00000000898|ENSBTAG00000016385|ENSBTAG00000008868|ENSBTAG00000017542|ENSBTAG00000007268|ENSBTAG00000010191|ENSBTAG00000018499|ENSBTAG00000033731|ENSBTAG00000014299|ENSBTAG00000023600|ENSBTAG00000001061|ENSBTAG00000009987|ENSBTAG00000020859|ENSBTAG00000018404|ENSBTAG00000034827|ENSBTAG00000007073|ENSBTAG00000017722|…
regulation of hepatocyte proliferation	Gene Ontology	GO:2000345	5	7	0.00870751	0.132194	ENSBTAG00000007490|ENSBTAG00000000436|ENSBTAG00000006262|ENSBTAG00000005970|ENSBTAG00000013236
cGMP-PKG signaling pathway	KEGG PATHWAY	bta04022	33	151	0.00880428	0.133378	ENSBTAG00000024888|ENSBTAG00000013861|ENSBTAG00000006909|ENSBTAG00000002313|ENSBTAG00000013245|ENSBTAG00000017788|ENSBTAG00000027080|ENSBTAG00000011461|ENSBTAG00000009552|ENSBTAG00000018404|ENSBTAG00000002978|ENSBTAG00000017462|ENSBTAG00000009828|ENSBTAG00000010026|ENSBTAG00000013300|ENSBTAG00000020455|ENSBTAG00000020614|ENSBTAG00000010619|ENSBTAG00000014609|ENSBTAG00000014806|ENSBTAG00000006143|…
cellular component assembly	Gene Ontology	GO:0022607	179	1109	0.00887384	0.134146	ENSBTAG00000014011|ENSBTAG00000014652|ENSBTAG00000017366|ENSBTAG00000019419|ENSBTAG00000015732|ENSBTAG00000008868|ENSBTAG00000006136|ENSBTAG00000016510|ENSBTAG00000020485|ENSBTAG00000015784|ENSBTAG00000001322|ENSBTAG00000005851|ENSBTAG00000032021|ENSBTAG00000031723|ENSBTAG00000006786|ENSBTAG00000038745|ENSBTAG00000018246|ENSBTAG00000018036|ENSBTAG00000001631|ENSBTAG00000034963|ENSBTAG00000047652|…
protein kinase binding	Gene Ontology	GO:0019901	41	199	0.00897879	0.135291	ENSBTAG00000018097|ENSBTAG00000002742|ENSBTAG00000017366|ENSBTAG00000011943|ENSBTAG00000039153|ENSBTAG00000020215|ENSBTAG00000020485|ENSBTAG00000016058|ENSBTAG00000010731|ENSBTAG00000002835|ENSBTAG00000006616|ENSBTAG00000019596|ENSBTAG00000005970|ENSBTAG00000000613|ENSBTAG00000001774|ENSBTAG00000006084|ENSBTAG00000008436|ENSBTAG00000016105|ENSBTAG00000001599|ENSBTAG00000000031|ENSBTAG00000016988|…
Amoebiasis	KEGG PATHWAY	bta05146	23	94	0.00900667	0.135291	ENSBTAG00000021127|ENSBTAG00000011412|ENSBTAG00000020270|ENSBTAG00000012849|ENSBTAG00000001061|ENSBTAG00000021466|ENSBTAG00000047238|ENSBTAG00000019716|ENSBTAG00000008008|ENSBTAG00000011215|ENSBTAG00000006894|ENSBTAG00000009578|ENSBTAG00000009696|ENSBTAG00000023198|ENSBTAG00000006909|ENSBTAG00000013116|ENSBTAG00000008338|ENSBTAG00000018255|ENSBTAG00000020848|ENSBTAG00000020921|ENSBTAG00000005359|…
lipid modification	Gene Ontology	GO:0030258	23	94	0.00900667	0.135291	ENSBTAG00000020783|ENSBTAG00000021535|ENSBTAG00000010867|ENSBTAG00000005257|ENSBTAG00000016557|ENSBTAG00000017542|ENSBTAG00000016791|ENSBTAG00000023600|ENSBTAG00000018283|ENSBTAG00000039968|ENSBTAG00000013971|ENSBTAG00000000717|ENSBTAG00000014138|ENSBTAG00000018041|ENSBTAG00000006499|ENSBTAG00000046922|ENSBTAG00000009698|ENSBTAG00000011640|ENSBTAG00000010526|ENSBTAG00000012222|ENSBTAG00000011479|…
Golgi subcompartment	Gene Ontology	GO:0098791	26	111	0.00915425	0.137217	ENSBTAG00000015205|ENSBTAG00000000795|ENSBTAG00000000511|ENSBTAG00000001224|ENSBTAG00000011626|ENSBTAG00000031967|ENSBTAG00000004870|ENSBTAG00000013955|ENSBTAG00000014661|ENSBTAG00000017815|ENSBTAG00000009784|ENSBTAG00000016199|ENSBTAG00000017028|ENSBTAG00000011156|ENSBTAG00000002402|ENSBTAG00000019674|ENSBTAG00000007371|ENSBTAG00000011479|ENSBTAG00000012976|ENSBTAG00000019272|ENSBTAG00000009246|…
monovalent inorganic cation transport	Gene Ontology	GO:0015672	51	261	0.00934224	0.13961	ENSBTAG00000015202|ENSBTAG00000043948|ENSBTAG00000014463|ENSBTAG00000013300|ENSBTAG00000040088|ENSBTAG00000032077|ENSBTAG00000003700|ENSBTAG00000047488|ENSBTAG00000019045|ENSBTAG00000004515|ENSBTAG00000020061|ENSBTAG00000011145|ENSBTAG00000027080|ENSBTAG00000013861|ENSBTAG00000016170|ENSBTAG00000009828|ENSBTAG00000018421|ENSBTAG00000021092|ENSBTAG00000010163|ENSBTAG00000016761|ENSBTAG00000024903|…
neuronal cell body	Gene Ontology	GO:0043025	24	100	0.00940158	0.13961	ENSBTAG00000014463|ENSBTAG00000000253|ENSBTAG00000003515|ENSBTAG00000003610|ENSBTAG00000004352|ENSBTAG00000032077|ENSBTAG00000018576|ENSBTAG00000016696|ENSBTAG00000016514|ENSBTAG00000004751|ENSBTAG00000033153|ENSBTAG00000023600|ENSBTAG00000021323|ENSBTAG00000013197|ENSBTAG00000000113|ENSBTAG00000004475|ENSBTAG00000004515|ENSBTAG00000018520|ENSBTAG00000040496|ENSBTAG00000007514|ENSBTAG00000015527|…
transcription factor binding	Gene Ontology	GO:0008134	44	218	0.00944603	0.13961	ENSBTAG00000020783|ENSBTAG00000024095|ENSBTAG00000009863|ENSBTAG00000006951|ENSBTAG00000015732|ENSBTAG00000017541|ENSBTAG00000021699|ENSBTAG00000018803|ENSBTAG00000001241|ENSBTAG00000003602|ENSBTAG00000020485|ENSBTAG00000007746|ENSBTAG00000001273|ENSBTAG00000010736|ENSBTAG00000004709|ENSBTAG00000015904|ENSBTAG00000005970|ENSBTAG00000011541|ENSBTAG00000019302|ENSBTAG00000018421|ENSBTAG00000011215|…
regulation of cell adhesion	Gene Ontology	GO:0030155	50	255	0.00946266	0.13961	ENSBTAG00000024888|ENSBTAG00000015089|ENSBTAG00000015205|ENSBTAG00000005892|ENSBTAG00000001987|ENSBTAG00000017266|ENSBTAG00000040551|ENSBTAG00000008827|ENSBTAG00000013662|ENSBTAG00000019915|ENSBTAG00000015965|ENSBTAG00000023600|ENSBTAG00000001273|ENSBTAG00000001061|ENSBTAG00000027446|ENSBTAG00000014917|ENSBTAG00000018059|ENSBTAG00000019716|ENSBTAG00000018404|ENSBTAG00000019302|ENSBTAG00000011215|…
cellular response to transforming growth factor beta stimulus	Gene Ontology	GO:0071560	20	78	0.00946286	0.13961	ENSBTAG00000039574|ENSBTAG00000016988|ENSBTAG00000004322|ENSBTAG00000015894|ENSBTAG00000002835|ENSBTAG00000000625|ENSBTAG00000011851|ENSBTAG00000016152|ENSBTAG00000008097|ENSBTAG00000005359|ENSBTAG00000044185|ENSBTAG00000001499|ENSBTAG00000010428|ENSBTAG00000039916|ENSBTAG00000008136|ENSBTAG00000011909|ENSBTAG00000020829|ENSBTAG00000010644|ENSBTAG00000014825|ENSBTAG00000017869
response to transforming growth factor beta	Gene Ontology	GO:0071559	20	78	0.00946286	0.13961	ENSBTAG00000039574|ENSBTAG00000016988|ENSBTAG00000004322|ENSBTAG00000015894|ENSBTAG00000002835|ENSBTAG00000000625|ENSBTAG00000011851|ENSBTAG00000016152|ENSBTAG00000008097|ENSBTAG00000005359|ENSBTAG00000044185|ENSBTAG00000001499|ENSBTAG00000010428|ENSBTAG00000039916|ENSBTAG00000008136|ENSBTAG00000011909|ENSBTAG00000020829|ENSBTAG00000010644|ENSBTAG00000014825|ENSBTAG00000017869
inositol lipid-mediated signaling	Gene Ontology	GO:0048017	17	62	0.00946391	0.13961	ENSBTAG00000003952|ENSBTAG00000005970|ENSBTAG00000032424|ENSBTAG00000020848|ENSBTAG00000046922|ENSBTAG00000005359|ENSBTAG00000034827|ENSBTAG00000013971|ENSBTAG00000014270|ENSBTAG00000010347|ENSBTAG00000017542|ENSBTAG00000002487|ENSBTAG00000017490|ENSBTAG00000020148|ENSBTAG00000022169|ENSBTAG00000000653|ENSBTAG00000001941
metal ion homeostasis	Gene Ontology	GO:0055065	43	212	0.00951393	0.13961	ENSBTAG00000012995|ENSBTAG00000021678|ENSBTAG00000015716|ENSBTAG00000013245|ENSBTAG00000047719|ENSBTAG00000001987|ENSBTAG00000014652|ENSBTAG00000015525|ENSBTAG00000013768|ENSBTAG00000008868|ENSBTAG00000002297|ENSBTAG00000033153|ENSBTAG00000011626|ENSBTAG00000027080|ENSBTAG00000010105|ENSBTAG00000013861|ENSBTAG00000010898|ENSBTAG00000019302|ENSBTAG00000013300|ENSBTAG00000006899|ENSBTAG00000010163|…
cellular response to external stimulus	Gene Ontology	GO:0071496	22	89	0.00952244	0.13961	ENSBTAG00000020787|ENSBTAG00000010785|ENSBTAG00000017266|ENSBTAG00000005400|ENSBTAG00000013781|ENSBTAG00000002833|ENSBTAG00000005110|ENSBTAG00000032021|ENSBTAG00000034785|ENSBTAG00000005970|ENSBTAG00000019302|ENSBTAG00000017462|ENSBTAG00000017582|ENSBTAG00000018159|ENSBTAG00000004322|ENSBTAG00000011586|ENSBTAG00000008136|ENSBTAG00000013236|ENSBTAG00000011765|ENSBTAG00000021474|ENSBTAG00000000428|…
cell projection assembly	Gene Ontology	GO:0030031	33	152	0.00953841	0.13961	ENSBTAG00000017661|ENSBTAG00000006588|ENSBTAG00000015205|ENSBTAG00000015773|ENSBTAG00000017266|ENSBTAG00000005400|ENSBTAG00000007916|ENSBTAG00000006528|ENSBTAG00000010548|ENSBTAG00000019568|ENSBTAG00000013439|ENSBTAG00000004896|ENSBTAG00000001322|ENSBTAG00000010736|ENSBTAG00000012824|ENSBTAG00000001822|ENSBTAG00000003128|ENSBTAG00000034963|ENSBTAG00000000653|ENSBTAG00000015590|ENSBTAG00000025837|…
regulation of actin filament depolymerization	Gene Ontology	GO:0030834	9	23	0.00954966	0.13961	ENSBTAG00000004672|ENSBTAG00000007806|ENSBTAG00000019915|ENSBTAG00000009658|ENSBTAG00000014011|ENSBTAG00000001987|ENSBTAG00000004554|ENSBTAG00000021508|ENSBTAG00000016549
regulation of muscle adaptation	Gene Ontology	GO:0043502	9	23	0.00954966	0.13961	ENSBTAG00000005027|ENSBTAG00000005431|ENSBTAG00000001061|ENSBTAG00000016005|ENSBTAG00000006030|ENSBTAG00000014463|ENSBTAG00000007806|ENSBTAG00000024888|ENSBTAG00000006212
peptidyl-lysine modification	Gene Ontology	GO:0018205	34	158	0.00960852	0.139814	ENSBTAG00000020998|ENSBTAG00000010906|ENSBTAG00000017582|ENSBTAG00000021537|ENSBTAG00000001393|ENSBTAG00000039153|ENSBTAG00000008868|ENSBTAG00000010456|ENSBTAG00000001241|ENSBTAG00000016105|ENSBTAG00000016332|ENSBTAG00000024957|ENSBTAG00000003906|ENSBTAG00000009426|ENSBTAG00000009394|ENSBTAG00000046922|ENSBTAG00000020578|ENSBTAG00000001185|ENSBTAG00000021918|ENSBTAG00000002460|ENSBTAG00000008136|…
positive regulation of intracellular transport	Gene Ontology	GO:0032388	28	123	0.00964612	0.139814	ENSBTAG00000020998|ENSBTAG00000015882|ENSBTAG00000020783|ENSBTAG00000014038|ENSBTAG00000005892|ENSBTAG00000023343|ENSBTAG00000016852|ENSBTAG00000011943|ENSBTAG00000004896|ENSBTAG00000016073|ENSBTAG00000016152|ENSBTAG00000007490|ENSBTAG00000005970|ENSBTAG00000001673|ENSBTAG00000005810|ENSBTAG00000006084|ENSBTAG00000015385|ENSBTAG00000030366|ENSBTAG00000002460|ENSBTAG00000012543|ENSBTAG00000013236|…
ligase activity	Gene Ontology	GO:0016874	35	164	0.00965855	0.139814	ENSBTAG00000017017|ENSBTAG00000016470|ENSBTAG00000001508|ENSBTAG00000015436|ENSBTAG00000011147|ENSBTAG00000000492|ENSBTAG00000006075|ENSBTAG00000006765|ENSBTAG00000009055|ENSBTAG00000018072|ENSBTAG00000001417|ENSBTAG00000002698|ENSBTAG00000008321|ENSBTAG00000018421|ENSBTAG00000010103|ENSBTAG00000014159|ENSBTAG00000004495|ENSBTAG00000009394|ENSBTAG00000015221|ENSBTAG00000020410|ENSBTAG00000012355|…
side of membrane	Gene Ontology	GO:0098552	35	164	0.00965855	0.139814	ENSBTAG00000018059|ENSBTAG00000010785|ENSBTAG00000005892|ENSBTAG00000014652|ENSBTAG00000002865|ENSBTAG00000033190|ENSBTAG00000003043|ENSBTAG00000000306|ENSBTAG00000011698|ENSBTAG00000011238|ENSBTAG00000009987|ENSBTAG00000020975|ENSBTAG00000006616|ENSBTAG00000007644|ENSBTAG00000019289|ENSBTAG00000017266|ENSBTAG00000010163|ENSBTAG00000017751|ENSBTAG00000005410|ENSBTAG00000011851|ENSBTAG00000011154|…
cofactor metabolic process	Gene Ontology	GO:0051186	40	194	0.00966205	0.139814	ENSBTAG00000017676|ENSBTAG00000021535|ENSBTAG00000000795|ENSBTAG00000005183|ENSBTAG00000021880|ENSBTAG00000016470|ENSBTAG00000013527|ENSBTAG00000020371|ENSBTAG00000006396|ENSBTAG00000006075|ENSBTAG00000010658|ENSBTAG00000021242|ENSBTAG00000014918|ENSBTAG00000021202|ENSBTAG00000005791|ENSBTAG00000011095|ENSBTAG00000000251|ENSBTAG00000012128|ENSBTAG00000008895|ENSBTAG00000001908|ENSBTAG00000043960|…
neuron development	Gene Ontology	GO:0048666	65	350	0.00974102	0.140496	ENSBTAG00000007514|ENSBTAG00000004554|ENSBTAG00000043948|ENSBTAG00000000253|ENSBTAG00000047719|ENSBTAG00000013362|ENSBTAG00000015525|ENSBTAG00000002280|ENSBTAG00000021699|ENSBTAG00000018576|ENSBTAG00000016696|ENSBTAG00000010191|ENSBTAG00000003183|ENSBTAG00000001241|ENSBTAG00000004751|ENSBTAG00000012025|ENSBTAG00000023600|ENSBTAG00000013735|ENSBTAG00000012939|ENSBTAG00000020975|ENSBTAG00000019596|…
positive regulation of intracellular protein transport	Gene Ontology	GO:0090316	25	106	0.00974871	0.140496	ENSBTAG00000020998|ENSBTAG00000015882|ENSBTAG00000020783|ENSBTAG00000014038|ENSBTAG00000023343|ENSBTAG00000016852|ENSBTAG00000011943|ENSBTAG00000004896|ENSBTAG00000016073|ENSBTAG00000016152|ENSBTAG00000007490|ENSBTAG00000005970|ENSBTAG00000001673|ENSBTAG00000005810|ENSBTAG00000006084|ENSBTAG00000015385|ENSBTAG00000030366|ENSBTAG00000002460|ENSBTAG00000012543|ENSBTAG00000013236|ENSBTAG00000004475|…
cellular macromolecule localization	Gene Ontology	GO:0070727	118	698	0.00983679	0.141479	ENSBTAG00000014253|ENSBTAG00000047719|ENSBTAG00000008868|ENSBTAG00000015737|ENSBTAG00000020316|ENSBTAG00000016514|ENSBTAG00000004751|ENSBTAG00000001224|ENSBTAG00000016073|ENSBTAG00000007490|ENSBTAG00000006556|ENSBTAG00000015385|ENSBTAG00000000436|ENSBTAG00000045785|ENSBTAG00000003693|ENSBTAG00000017028|ENSBTAG00000002460|ENSBTAG00000019515|ENSBTAG00000009112|ENSBTAG00000018745|ENSBTAG00000015683|…
ECM-receptor interaction	KEGG PATHWAY	bta04512	19	73	0.00990702	0.141914	ENSBTAG00000001444|ENSBTAG00000009256|ENSBTAG00000012849|ENSBTAG00000003658|ENSBTAG00000002006|ENSBTAG00000017266|ENSBTAG00000019289|ENSBTAG00000017507|ENSBTAG00000011154|ENSBTAG00000016566|ENSBTAG00000009080|ENSBTAG00000019929|ENSBTAG00000011578|ENSBTAG00000015650|ENSBTAG00000011802|ENSBTAG00000011412|ENSBTAG00000001599|ENSBTAG00000009987|ENSBTAG00000003709
sarcomere	Gene Ontology	GO:0030017	19	73	0.00990702	0.141914	ENSBTAG00000004554|ENSBTAG00000009696|ENSBTAG00000005027|ENSBTAG00000013197|ENSBTAG00000016005|ENSBTAG00000010741|ENSBTAG00000021581|ENSBTAG00000014011|ENSBTAG00000011586|ENSBTAG00000033190|ENSBTAG00000011215|ENSBTAG00000025853|ENSBTAG00000008868|ENSBTAG00000018255|ENSBTAG00000021508|ENSBTAG00000010026|ENSBTAG00000018520|ENSBTAG00000007300|ENSBTAG00000014138
viral life cycle	Gene Ontology	GO:0019058	23	95	0.00997502	0.1426	ENSBTAG00000015089|ENSBTAG00000019915|ENSBTAG00000007939|ENSBTAG00000009948|ENSBTAG00000018803|ENSBTAG00000005851|ENSBTAG00000030913|ENSBTAG00000019716|ENSBTAG00000009091|ENSBTAG00000019302|ENSBTAG00000038745|ENSBTAG00000021900|ENSBTAG00000015155|ENSBTAG00000021569|ENSBTAG00000006844|ENSBTAG00000008136|ENSBTAG00000016355|ENSBTAG00000011479|ENSBTAG00000010492|ENSBTAG00000000188|ENSBTAG00000009080|…
protein tyrosine phosphatase activity	Gene Ontology	GO:0004725	13	42	0.00999506	0.1426	ENSBTAG00000020257|ENSBTAG00000001729|ENSBTAG00000013336|ENSBTAG00000006616|ENSBTAG00000000253|ENSBTAG00000009765|ENSBTAG00000012119|ENSBTAG00000008436|ENSBTAG00000014138|ENSBTAG00000016557|ENSBTAG00000020829|ENSBTAG00000016413|ENSBTAG00000004776
Staphylococcus aureus infection	KEGG PATHWAY	bta05150	14	47	0.0100218	0.142695	ENSBTAG00000006490|ENSBTAG00000020755|ENSBTAG00000045923|ENSBTAG00000047238|ENSBTAG00000039995|ENSBTAG00000010303|ENSBTAG00000015730|ENSBTAG00000012451|ENSBTAG00000020824|ENSBTAG00000019588|ENSBTAG00000021842|ENSBTAG00000038124|ENSBTAG00000012467|ENSBTAG00000012210
negative regulation of cellular protein metabolic process	Gene Ontology	GO:0032269	81	454	0.010121	0.143819	ENSBTAG00000002623|ENSBTAG00000016852|ENSBTAG00000009615|ENSBTAG00000020406|ENSBTAG00000008868|ENSBTAG00000021725|ENSBTAG00000005726|ENSBTAG00000018843|ENSBTAG00000023377|ENSBTAG00000017366|ENSBTAG00000011943|ENSBTAG00000011514|ENSBTAG00000001393|ENSBTAG00000001207|ENSBTAG00000006056|ENSBTAG00000018535|ENSBTAG00000014917|ENSBTAG00000015205|ENSBTAG00000020859|ENSBTAG00000009705|ENSBTAG00000010731|…
negative regulation of synaptic transmission	Gene Ontology	GO:0050805	8	19	0.0102622	0.144956	ENSBTAG00000024957|ENSBTAG00000011461|ENSBTAG00000000806|ENSBTAG00000047719|ENSBTAG00000004940|ENSBTAG00000016615|ENSBTAG00000033153|ENSBTAG00000043972
negative regulation of actin filament depolymerization	Gene Ontology	GO:0030835	8	19	0.0102622	0.144956	ENSBTAG00000004672|ENSBTAG00000007806|ENSBTAG00000019915|ENSBTAG00000014011|ENSBTAG00000001987|ENSBTAG00000004554|ENSBTAG00000021508|ENSBTAG00000016549
glutamate receptor signaling pathway	Gene Ontology	GO:0007215	8	19	0.0102622	0.144956	ENSBTAG00000017753|ENSBTAG00000008338|ENSBTAG00000001404|ENSBTAG00000044171|ENSBTAG00000004475|ENSBTAG00000000219|ENSBTAG00000018989|ENSBTAG00000033153
cellular response to stress	Gene Ontology	GO:0033554	130	780	0.0103061	0.145287	ENSBTAG00000002742|ENSBTAG00000012411|ENSBTAG00000008321|ENSBTAG00000015732|ENSBTAG00000008868|ENSBTAG00000020482|ENSBTAG00000003843|ENSBTAG00000001322|ENSBTAG00000032021|ENSBTAG00000013093|ENSBTAG00000019209|ENSBTAG00000031335|ENSBTAG00000000436|ENSBTAG00000038180|ENSBTAG00000020410|ENSBTAG00000005198|ENSBTAG00000003752|ENSBTAG00000009855|ENSBTAG00000038117|ENSBTAG00000018749|ENSBTAG00000032518|…
GTPase regulator activity	Gene Ontology	GO:0030695	24	101	0.0103728	0.14565	ENSBTAG00000014253|ENSBTAG00000013064|ENSBTAG00000015541|ENSBTAG00000002647|ENSBTAG00000011125|ENSBTAG00000013699|ENSBTAG00000003185|ENSBTAG00000032289|ENSBTAG00000020485|ENSBTAG00000011505|ENSBTAG00000020975|ENSBTAG00000021323|ENSBTAG00000016341|ENSBTAG00000017751|ENSBTAG00000005410|ENSBTAG00000004685|ENSBTAG00000015414|ENSBTAG00000015413|ENSBTAG00000030162|ENSBTAG00000008338|ENSBTAG00000008424|…
receptor-mediated endocytosis	Gene Ontology	GO:0006898	24	101	0.0103728	0.14565	ENSBTAG00000013362|ENSBTAG00000005072|ENSBTAG00000016124|ENSBTAG00000020704|ENSBTAG00000020485|ENSBTAG00000016152|ENSBTAG00000000806|ENSBTAG00000019716|ENSBTAG00000000597|ENSBTAG00000044158|ENSBTAG00000014103|ENSBTAG00000024957|ENSBTAG00000021830|ENSBTAG00000019515|ENSBTAG00000032515|ENSBTAG00000010347|ENSBTAG00000020196|ENSBTAG00000003610|ENSBTAG00000019636|ENSBTAG00000008483|ENSBTAG00000009615|…
Focal adhesion	KEGG PATHWAY	bta04510	37	177	0.0104403	0.146021	ENSBTAG00000017664|ENSBTAG00000006909|ENSBTAG00000017266|ENSBTAG00000015670|ENSBTAG00000011802|ENSBTAG00000015650|ENSBTAG00000010191|ENSBTAG00000011412|ENSBTAG00000001444|ENSBTAG00000003709|ENSBTAG00000012849|ENSBTAG00000017788|ENSBTAG00000001061|ENSBTAG00000009987|ENSBTAG00000004709|ENSBTAG00000034827|ENSBTAG00000019302|ENSBTAG00000009256|ENSBTAG00000008057|ENSBTAG00000019289|ENSBTAG00000011215|…
Wnt signaling pathway	Gene Ontology	GO:0016055	37	177	0.0104403	0.146021	ENSBTAG00000020783|ENSBTAG00000006588|ENSBTAG00000020406|ENSBTAG00000015894|ENSBTAG00000013784|ENSBTAG00000016514|ENSBTAG00000001241|ENSBTAG00000003602|ENSBTAG00000009806|ENSBTAG00000012355|ENSBTAG00000026234|ENSBTAG00000016797|ENSBTAG00000016152|ENSBTAG00000018112|ENSBTAG00000007490|ENSBTAG00000016703|ENSBTAG00000012295|ENSBTAG00000013990|ENSBTAG00000000843|ENSBTAG00000017026|ENSBTAG00000003257|…
clathrin binding	Gene Ontology	GO:0030276	10	28	0.0105787	0.147539	ENSBTAG00000045785|ENSBTAG00000039819|ENSBTAG00000016152|ENSBTAG00000016199|ENSBTAG00000001703|ENSBTAG00000000460|ENSBTAG00000034693|ENSBTAG00000005711|ENSBTAG00000014229|ENSBTAG00000001801
vesicle-mediated transport between endosomal compartments	Gene Ontology	GO:0098927	7	15	0.0106319	0.147539	ENSBTAG00000002966|ENSBTAG00000018803|ENSBTAG00000016152|ENSBTAG00000015527|ENSBTAG00000010347|ENSBTAG00000017815|ENSBTAG00000007634
regulation of muscle hypertrophy	Gene Ontology	GO:0014743	7	15	0.0106319	0.147539	ENSBTAG00000005027|ENSBTAG00000005431|ENSBTAG00000001061|ENSBTAG00000016005|ENSBTAG00000014463|ENSBTAG00000007806|ENSBTAG00000024888
phospholipid dephosphorylation	Gene Ontology	GO:0046839	7	15	0.0106319	0.147539	ENSBTAG00000010526|ENSBTAG00000011479|ENSBTAG00000039968|ENSBTAG00000000717|ENSBTAG00000014138|ENSBTAG00000016557|ENSBTAG00000011640
cellular response to organic substance	Gene Ontology	GO:0071310	141	856	0.0108508	0.150282	ENSBTAG00000020406|ENSBTAG00000021864|ENSBTAG00000043948|ENSBTAG00000047719|ENSBTAG00000006951|ENSBTAG00000011909|ENSBTAG00000019302|ENSBTAG00000006738|ENSBTAG00000020485|ENSBTAG00000010992|ENSBTAG00000008260|ENSBTAG00000009987|ENSBTAG00000032021|ENSBTAG00000007490|ENSBTAG00000020892|ENSBTAG00000015385|ENSBTAG00000000436|ENSBTAG00000047652|ENSBTAG00000010874|ENSBTAG00000020410|ENSBTAG00000016988|…
regulation of cellular component biogenesis	Gene Ontology	GO:0044087	64	346	0.0110102	0.152193	ENSBTAG00000015205|ENSBTAG00000032704|ENSBTAG00000010785|ENSBTAG00000007939|ENSBTAG00000005400|ENSBTAG00000001987|ENSBTAG00000015525|ENSBTAG00000021508|ENSBTAG00000015732|ENSBTAG00000017541|ENSBTAG00000018803|ENSBTAG00000034712|ENSBTAG00000010191|ENSBTAG00000007305|ENSBTAG00000019915|ENSBTAG00000008479|ENSBTAG00000023600|ENSBTAG00000016549|ENSBTAG00000001061|ENSBTAG00000004709|ENSBTAG00000020859|…
single-organism behavior	Gene Ontology	GO:0044708	32	148	0.0110889	0.152607	ENSBTAG00000014011|ENSBTAG00000047719|ENSBTAG00000003515|ENSBTAG00000025853|ENSBTAG00000002297|ENSBTAG00000004751|ENSBTAG00000033153|ENSBTAG00000013735|ENSBTAG00000020975|ENSBTAG00000000806|ENSBTAG00000019302|ENSBTAG00000006899|ENSBTAG00000017814|ENSBTAG00000016771|ENSBTAG00000021921|ENSBTAG00000027080|ENSBTAG00000010874|ENSBTAG00000007840|ENSBTAG00000017753|ENSBTAG00000024957|ENSBTAG00000034077|…
branching morphogenesis of an epithelial tube	Gene Ontology	GO:0048754	19	74	0.0111143	0.152607	ENSBTAG00000013123|ENSBTAG00000010992|ENSBTAG00000000428|ENSBTAG00000008898|ENSBTAG00000020406|ENSBTAG00000005198|ENSBTAG00000003257|ENSBTAG00000008097|ENSBTAG00000013236|ENSBTAG00000006844|ENSBTAG00000019302|ENSBTAG00000001774|ENSBTAG00000038224|ENSBTAG00000017541|ENSBTAG00000011909|ENSBTAG00000013801|ENSBTAG00000013990|ENSBTAG00000034963|ENSBTAG00000010191
regulation of phosphorus metabolic process	Gene Ontology	GO:0051174	127	762	0.0111298	0.152607	ENSBTAG00000047719|ENSBTAG00000011909|ENSBTAG00000018535|ENSBTAG00000004751|ENSBTAG00000016105|ENSBTAG00000009987|ENSBTAG00000032021|ENSBTAG00000014958|ENSBTAG00000014158|ENSBTAG00000008895|ENSBTAG00000006894|ENSBTAG00000004982|ENSBTAG00000023377|ENSBTAG00000017753|ENSBTAG00000005198|ENSBTAG00000000616|ENSBTAG00000021819|ENSBTAG00000004347|ENSBTAG00000033180|ENSBTAG00000016442|ENSBTAG00000011640|…
regulation of phosphate metabolic process	Gene Ontology	GO:0019220	127	762	0.0111298	0.152607	ENSBTAG00000047719|ENSBTAG00000011909|ENSBTAG00000018535|ENSBTAG00000004751|ENSBTAG00000016105|ENSBTAG00000009987|ENSBTAG00000032021|ENSBTAG00000014958|ENSBTAG00000014158|ENSBTAG00000008895|ENSBTAG00000006894|ENSBTAG00000004982|ENSBTAG00000023377|ENSBTAG00000017753|ENSBTAG00000005198|ENSBTAG00000000616|ENSBTAG00000021819|ENSBTAG00000004347|ENSBTAG00000033180|ENSBTAG00000016442|ENSBTAG00000011640|…
small molecule metabolic process	Gene Ontology	GO:0044281	151	925	0.0111824	0.152607	ENSBTAG00000002742|ENSBTAG00000018749|ENSBTAG00000047719|ENSBTAG00000005183|ENSBTAG00000035370|ENSBTAG00000006136|ENSBTAG00000037795|ENSBTAG00000001036|ENSBTAG00000021779|ENSBTAG00000015202|ENSBTAG00000005178|ENSBTAG00000013093|ENSBTAG00000021202|ENSBTAG00000016170|ENSBTAG00000021535|ENSBTAG00000008895|ENSBTAG00000020371|ENSBTAG00000006894|ENSBTAG00000004982|ENSBTAG00000030335|ENSBTAG00000011278|…
proteasomal protein catabolic process	Gene Ontology	GO:0010498	38	184	0.0111926	0.152607	ENSBTAG00000015882|ENSBTAG00000017744|ENSBTAG00000015083|ENSBTAG00000019426|ENSBTAG00000005564|ENSBTAG00000003543|ENSBTAG00000018345|ENSBTAG00000020485|ENSBTAG00000002833|ENSBTAG00000008260|ENSBTAG00000009055|ENSBTAG00000016152|ENSBTAG00000018112|ENSBTAG00000005970|ENSBTAG00000008736|ENSBTAG00000010103|ENSBTAG00000018421|ENSBTAG00000014138|ENSBTAG00000002033|ENSBTAG00000007922|ENSBTAG00000020410|…
cytoplasmic vesicle part	Gene Ontology	GO:0044433	37	178	0.011221	0.152607	ENSBTAG00000004333|ENSBTAG00000013329|ENSBTAG00000002313|ENSBTAG00000013245|ENSBTAG00000013362|ENSBTAG00000020316|ENSBTAG00000003802|ENSBTAG00000010242|ENSBTAG00000016124|ENSBTAG00000016514|ENSBTAG00000018753|ENSBTAG00000012939|ENSBTAG00000039819|ENSBTAG00000006556|ENSBTAG00000001673|ENSBTAG00000013971|ENSBTAG00000008008|ENSBTAG00000001908|ENSBTAG00000001599|ENSBTAG00000024957|ENSBTAG00000020455|…
cell-cell signaling by wnt	Gene Ontology	GO:0198738	37	178	0.011221	0.152607	ENSBTAG00000020783|ENSBTAG00000006588|ENSBTAG00000020406|ENSBTAG00000015894|ENSBTAG00000013784|ENSBTAG00000016514|ENSBTAG00000001241|ENSBTAG00000003602|ENSBTAG00000009806|ENSBTAG00000012355|ENSBTAG00000026234|ENSBTAG00000016797|ENSBTAG00000016152|ENSBTAG00000018112|ENSBTAG00000007490|ENSBTAG00000016703|ENSBTAG00000012295|ENSBTAG00000013990|ENSBTAG00000000843|ENSBTAG00000017026|ENSBTAG00000003257|…
regulation of sequence-specific DNA binding transcription factor activity	Gene Ontology	GO:0051090	36	172	0.0112334	0.152607	ENSBTAG00000010906|ENSBTAG00000009863|ENSBTAG00000020921|ENSBTAG00000021537|ENSBTAG00000007916|ENSBTAG00000009948|ENSBTAG00000027316|ENSBTAG00000038235|ENSBTAG00000008868|ENSBTAG00000020485|ENSBTAG00000001273|ENSBTAG00000018421|ENSBTAG00000008183|ENSBTAG00000006084|ENSBTAG00000009426|ENSBTAG00000013801|ENSBTAG00000000436|ENSBTAG00000020410|ENSBTAG00000017537|ENSBTAG00000026234|ENSBTAG00000046922|…
organelle subcompartment	Gene Ontology	GO:0031984	27	119	0.0112722	0.152842	ENSBTAG00000015205|ENSBTAG00000000795|ENSBTAG00000000511|ENSBTAG00000001224|ENSBTAG00000011626|ENSBTAG00000031967|ENSBTAG00000004870|ENSBTAG00000013955|ENSBTAG00000014661|ENSBTAG00000017815|ENSBTAG00000009784|ENSBTAG00000016199|ENSBTAG00000017028|ENSBTAG00000011156|ENSBTAG00000002402|ENSBTAG00000019674|ENSBTAG00000018564|ENSBTAG00000007371|ENSBTAG00000011479|ENSBTAG00000012976|ENSBTAG00000019272|…
response to growth factor	Gene Ontology	GO:0070848	50	258	0.0113282	0.153308	ENSBTAG00000020783|ENSBTAG00000010644|ENSBTAG00000020406|ENSBTAG00000015894|ENSBTAG00000020921|ENSBTAG00000003018|ENSBTAG00000011943|ENSBTAG00000003705|ENSBTAG00000039916|ENSBTAG00000011909|ENSBTAG00000003602|ENSBTAG00000008479|ENSBTAG00000009987|ENSBTAG00000002835|ENSBTAG00000001774|ENSBTAG00000006616|ENSBTAG00000007490|ENSBTAG00000005970|ENSBTAG00000019716|ENSBTAG00000018114|ENSBTAG00000001499|…
Long-term depression	KEGG PATHWAY	bta04730	15	53	0.0113809	0.153729	ENSBTAG00000001061|ENSBTAG00000008338|ENSBTAG00000002749|ENSBTAG00000002313|ENSBTAG00000013245|ENSBTAG00000020921|ENSBTAG00000018404|ENSBTAG00000002978|ENSBTAG00000020455|ENSBTAG00000013298|ENSBTAG00000014828|ENSBTAG00000013116|ENSBTAG00000006999|ENSBTAG00000011833|ENSBTAG00000004775
negative regulation of cellular component organization	Gene Ontology	GO:0051129	53	277	0.0114655	0.154556	ENSBTAG00000002742|ENSBTAG00000016152|ENSBTAG00000014011|ENSBTAG00000001987|ENSBTAG00000011943|ENSBTAG00000021508|ENSBTAG00000013784|ENSBTAG00000001393|ENSBTAG00000016124|ENSBTAG00000016105|ENSBTAG00000023600|ENSBTAG00000016549|ENSBTAG00000020975|ENSBTAG00000021581|ENSBTAG00000019209|ENSBTAG00000001774|ENSBTAG00000006084|ENSBTAG00000017582|ENSBTAG00000017913|ENSBTAG00000011215|ENSBTAG00000008140|…
regulation of metal ion transport	Gene Ontology	GO:0010959	28	125	0.0114857	0.154556	ENSBTAG00000014463|ENSBTAG00000047719|ENSBTAG00000013768|ENSBTAG00000025853|ENSBTAG00000008868|ENSBTAG00000002297|ENSBTAG00000004751|ENSBTAG00000013861|ENSBTAG00000018421|ENSBTAG00000019302|ENSBTAG00000009828|ENSBTAG00000012805|ENSBTAG00000006899|ENSBTAG00000022000|ENSBTAG00000010026|ENSBTAG00000015558|ENSBTAG00000024957|ENSBTAG00000017162|ENSBTAG00000021667|ENSBTAG00000020614|ENSBTAG00000002280|…
kinase activity	Gene Ontology	GO:0016301	73	405	0.0115974	0.155765	ENSBTAG00000010509|ENSBTAG00000020783|ENSBTAG00000012985|ENSBTAG00000014038|ENSBTAG00000020787|ENSBTAG00000000005|ENSBTAG00000014463|ENSBTAG00000044150|ENSBTAG00000005892|ENSBTAG00000010906|ENSBTAG00000021880|ENSBTAG00000026003|ENSBTAG00000013784|ENSBTAG00000039153|ENSBTAG00000011909|ENSBTAG00000000306|ENSBTAG00000010191|ENSBTAG00000017788|ENSBTAG00000006752|ENSBTAG00000018404|ENSBTAG00000011698|…
cellular response to oxygen levels	Gene Ontology	GO:0071453	13	43	0.0116502	0.155885	ENSBTAG00000046922|ENSBTAG00000027080|ENSBTAG00000015904|ENSBTAG00000021537|ENSBTAG00000017537|ENSBTAG00000019302|ENSBTAG00000006084|ENSBTAG00000020614|ENSBTAG00000016761|ENSBTAG00000017542|ENSBTAG00000010785|ENSBTAG00000003602|ENSBTAG00000017869
antigen receptor-mediated signaling pathway	Gene Ontology	GO:0050851	13	43	0.0116502	0.155885	ENSBTAG00000011851|ENSBTAG00000012349|ENSBTAG00000005049|ENSBTAG00000020921|ENSBTAG00000015615|ENSBTAG00000019302|ENSBTAG00000013569|ENSBTAG00000008636|ENSBTAG00000007356|ENSBTAG00000002297|ENSBTAG00000000306|ENSBTAG00000005892|ENSBTAG00000010347
regulation of canonical Wnt signaling pathway	Gene Ontology	GO:0060828	22	91	0.0117062	0.156339	ENSBTAG00000020783|ENSBTAG00000006588|ENSBTAG00000020406|ENSBTAG00000009806|ENSBTAG00000001241|ENSBTAG00000003602|ENSBTAG00000012355|ENSBTAG00000026234|ENSBTAG00000016152|ENSBTAG00000007490|ENSBTAG00000012295|ENSBTAG00000034963|ENSBTAG00000003257|ENSBTAG00000012543|ENSBTAG00000006844|ENSBTAG00000005092|ENSBTAG00000030162|ENSBTAG00000008097|ENSBTAG00000012976|ENSBTAG00000023445|ENSBTAG00000019596|…
peripheral nervous system development	Gene Ontology	GO:0007422	9	24	0.0117903	0.157067	ENSBTAG00000015784|ENSBTAG00000013735|ENSBTAG00000012222|ENSBTAG00000015981|ENSBTAG00000000711|ENSBTAG00000017814|ENSBTAG00000001241|ENSBTAG00000039161|ENSBTAG00000005299
GnRH signaling pathway	KEGG PATHWAY	bta04912	20	80	0.0118049	0.157067	ENSBTAG00000018777|ENSBTAG00000017462|ENSBTAG00000020783|ENSBTAG00000001061|ENSBTAG00000008719|ENSBTAG00000008338|ENSBTAG00000004709|ENSBTAG00000014463|ENSBTAG00000005958|ENSBTAG00000013245|ENSBTAG00000020921|ENSBTAG00000020455|ENSBTAG00000013298|ENSBTAG00000013116|ENSBTAG00000002313|ENSBTAG00000009520|ENSBTAG00000010026|ENSBTAG00000017490|ENSBTAG00000001609|ENSBTAG00000014600
transport vesicle	Gene Ontology	GO:0030133	31	143	0.0119127	0.158205	ENSBTAG00000021967|ENSBTAG00000002075|ENSBTAG00000002313|ENSBTAG00000013245|ENSBTAG00000017507|ENSBTAG00000016514|ENSBTAG00000011540|ENSBTAG00000018753|ENSBTAG00000021176|ENSBTAG00000039819|ENSBTAG00000019581|ENSBTAG00000010103|ENSBTAG00000008636|ENSBTAG00000001599|ENSBTAG00000003506|ENSBTAG00000017753|ENSBTAG00000020455|ENSBTAG00000017028|ENSBTAG00000020636|ENSBTAG00000010242|ENSBTAG00000007371|…
cell-cell adhesion	Gene Ontology	GO:0098609	67	367	0.0120193	0.159323	ENSBTAG00000024888|ENSBTAG00000015089|ENSBTAG00000015205|ENSBTAG00000045699|ENSBTAG00000005892|ENSBTAG00000001987|ENSBTAG00000015615|ENSBTAG00000019061|ENSBTAG00000040551|ENSBTAG00000000306|ENSBTAG00000017349|ENSBTAG00000011741|ENSBTAG00000007421|ENSBTAG00000010785|ENSBTAG00000019915|ENSBTAG00000011626|ENSBTAG00000011238|ENSBTAG00000001273|ENSBTAG00000001061|ENSBTAG00000009987|ENSBTAG00000015904|…
negative regulation of macromolecule metabolic process	Gene Ontology	GO:0010605	162	1003	0.0121597	0.160342	ENSBTAG00000002742|ENSBTAG00000020406|ENSBTAG00000009863|ENSBTAG00000018843|ENSBTAG00000015720|ENSBTAG00000017366|ENSBTAG00000020594|ENSBTAG00000008868|ENSBTAG00000018535|ENSBTAG00000020485|ENSBTAG00000008871|ENSBTAG00000023600|ENSBTAG00000007494|ENSBTAG00000018036|ENSBTAG00000000436|ENSBTAG00000005967|ENSBTAG00000047652|ENSBTAG00000010874|ENSBTAG00000020410|ENSBTAG00000023377|ENSBTAG00000017753|…
cofactor biosynthetic process	Gene Ontology	GO:0051188	23	97	0.0121639	0.160342	ENSBTAG00000000251|ENSBTAG00000000795|ENSBTAG00000021880|ENSBTAG00000016470|ENSBTAG00000021242|ENSBTAG00000014918|ENSBTAG00000021202|ENSBTAG00000005791|ENSBTAG00000001908|ENSBTAG00000043960|ENSBTAG00000027879|ENSBTAG00000017676|ENSBTAG00000001855|ENSBTAG00000024957|ENSBTAG00000007681|ENSBTAG00000014642|ENSBTAG00000003770|ENSBTAG00000012704|ENSBTAG00000004664|ENSBTAG00000015294|ENSBTAG00000007125|…
single-organism membrane fusion	Gene Ontology	GO:0044801	23	97	0.0121639	0.160342	ENSBTAG00000005994|ENSBTAG00000014253|ENSBTAG00000007305|ENSBTAG00000039819|ENSBTAG00000001673|ENSBTAG00000008009|ENSBTAG00000017815|ENSBTAG00000001801|ENSBTAG00000018246|ENSBTAG00000013699|ENSBTAG00000004188|ENSBTAG00000017028|ENSBTAG00000009974|ENSBTAG00000013290|ENSBTAG00000016355|ENSBTAG00000009615|ENSBTAG00000001703|ENSBTAG00000000460|ENSBTAG00000034693|ENSBTAG00000000428|ENSBTAG00000014229|…
cellular response to growth factor stimulus	Gene Ontology	GO:0071363	49	253	0.0121923	0.160418	ENSBTAG00000020783|ENSBTAG00000010644|ENSBTAG00000020406|ENSBTAG00000015894|ENSBTAG00000020921|ENSBTAG00000003018|ENSBTAG00000003705|ENSBTAG00000039916|ENSBTAG00000011909|ENSBTAG00000003602|ENSBTAG00000008479|ENSBTAG00000009987|ENSBTAG00000002835|ENSBTAG00000001774|ENSBTAG00000006616|ENSBTAG00000007490|ENSBTAG00000005970|ENSBTAG00000019716|ENSBTAG00000018114|ENSBTAG00000001499|ENSBTAG00000015385|…
calmodulin binding	Gene Ontology	GO:0005516	16	59	0.0125999	0.165475	ENSBTAG00000000031|ENSBTAG00000003952|ENSBTAG00000017662|ENSBTAG00000020126|ENSBTAG00000016005|ENSBTAG00000008338|ENSBTAG00000014463|ENSBTAG00000013861|ENSBTAG00000011207|ENSBTAG00000009520|ENSBTAG00000015527|ENSBTAG00000034693|ENSBTAG00000001474|ENSBTAG00000011125|ENSBTAG00000006894|ENSBTAG00000012100
negative regulation of developmental process	Gene Ontology	GO:0051093	69	381	0.0126756	0.165613	ENSBTAG00000015217|ENSBTAG00000008887|ENSBTAG00000013070|ENSBTAG00000025837|ENSBTAG00000015460|ENSBTAG00000003018|ENSBTAG00000006385|ENSBTAG00000012078|ENSBTAG00000021815|ENSBTAG00000021699|ENSBTAG00000017542|ENSBTAG00000002923|ENSBTAG00000019302|ENSBTAG00000006738|ENSBTAG00000003602|ENSBTAG00000007634|ENSBTAG00000007916|ENSBTAG00000015965|ENSBTAG00000009705|ENSBTAG00000026234|ENSBTAG00000015904|…
regulation of cell proliferation	Gene Ontology	GO:0042127	108	638	0.012685	0.165613	ENSBTAG00000020406|ENSBTAG00000011003|ENSBTAG00000015427|ENSBTAG00000010992|ENSBTAG00000009987|ENSBTAG00000007490|ENSBTAG00000007494|ENSBTAG00000018036|ENSBTAG00000008140|ENSBTAG00000000436|ENSBTAG00000020410|ENSBTAG00000016988|ENSBTAG00000005198|ENSBTAG00000013569|ENSBTAG00000018749|ENSBTAG00000001250|ENSBTAG00000006030|ENSBTAG00000005359|ENSBTAG00000020829|ENSBTAG00000020425|ENSBTAG00000020783|…
calcium-release channel activity	Gene Ontology	GO:0015278	5	8	0.0127968	0.165613	ENSBTAG00000020455|ENSBTAG00000002313|ENSBTAG00000013245|ENSBTAG00000006899|ENSBTAG00000019967
positive regulation of cardiac muscle hypertrophy	Gene Ontology	GO:0010613	5	8	0.0127968	0.165613	ENSBTAG00000014463|ENSBTAG00000024888|ENSBTAG00000007806|ENSBTAG00000001061|ENSBTAG00000016005
positive regulation of muscle hypertrophy	Gene Ontology	GO:0014742	5	8	0.0127968	0.165613	ENSBTAG00000014463|ENSBTAG00000024888|ENSBTAG00000007806|ENSBTAG00000001061|ENSBTAG00000016005
epithelial cell proliferation involved in liver morphogenesis	Gene Ontology	GO:0072575	5	8	0.0127968	0.165613	ENSBTAG00000007490|ENSBTAG00000000436|ENSBTAG00000006262|ENSBTAG00000005970|ENSBTAG00000013236
hepatocyte proliferation	Gene Ontology	GO:0072574	5	8	0.0127968	0.165613	ENSBTAG00000007490|ENSBTAG00000000436|ENSBTAG00000006262|ENSBTAG00000005970|ENSBTAG00000013236
ligand-gated calcium channel activity	Gene Ontology	GO:0099604	5	8	0.0127968	0.165613	ENSBTAG00000020455|ENSBTAG00000002313|ENSBTAG00000013245|ENSBTAG00000006899|ENSBTAG00000019967
ubiquitin protein ligase binding	Gene Ontology	GO:0031625	31	144	0.0128924	0.166262	ENSBTAG00000017744|ENSBTAG00000008321|ENSBTAG00000027316|ENSBTAG00000005564|ENSBTAG00000018802|ENSBTAG00000006396|ENSBTAG00000020485|ENSBTAG00000008260|ENSBTAG00000032021|ENSBTAG00000005970|ENSBTAG00000008736|ENSBTAG00000019302|ENSBTAG00000006084|ENSBTAG00000017815|ENSBTAG00000015882|ENSBTAG00000014418|ENSBTAG00000014433|ENSBTAG00000012081|ENSBTAG00000012142|ENSBTAG00000014825|ENSBTAG00000011765|…
myotube cell development	Gene Ontology	GO:0014904	8	20	0.0129172	0.166262	ENSBTAG00000002833|ENSBTAG00000016005|ENSBTAG00000006030|ENSBTAG00000018255|ENSBTAG00000010741|ENSBTAG00000019302|ENSBTAG00000025853|ENSBTAG00000033180
cardiac muscle hypertrophy	Gene Ontology	GO:0003300	8	20	0.0129172	0.166262	ENSBTAG00000005027|ENSBTAG00000005431|ENSBTAG00000001061|ENSBTAG00000016005|ENSBTAG00000014463|ENSBTAG00000007806|ENSBTAG00000024888|ENSBTAG00000008591
establishment of organelle localization	Gene Ontology	GO:0051656	35	168	0.013001	0.166576	ENSBTAG00000032704|ENSBTAG00000007939|ENSBTAG00000005892|ENSBTAG00000027134|ENSBTAG00000003610|ENSBTAG00000003693|ENSBTAG00000034077|ENSBTAG00000016124|ENSBTAG00000005110|ENSBTAG00000038745|ENSBTAG00000008180|ENSBTAG00000013528|ENSBTAG00000001774|ENSBTAG00000010001|ENSBTAG00000011215|ENSBTAG00000004188|ENSBTAG00000001631|ENSBTAG00000001801|ENSBTAG00000014103|ENSBTAG00000024957|ENSBTAG00000000500|…
regulation of intracellular protein transport	Gene Ontology	GO:0033157	34	162	0.0130094	0.166576	ENSBTAG00000020998|ENSBTAG00000015882|ENSBTAG00000020783|ENSBTAG00000005682|ENSBTAG00000014038|ENSBTAG00000023343|ENSBTAG00000016852|ENSBTAG00000011943|ENSBTAG00000004896|ENSBTAG00000001273|ENSBTAG00000016073|ENSBTAG00000016152|ENSBTAG00000006616|ENSBTAG00000007490|ENSBTAG00000005970|ENSBTAG00000011479|ENSBTAG00000001673|ENSBTAG00000005810|ENSBTAG00000006084|ENSBTAG00000015385|ENSBTAG00000030366|…
intracellular transport	Gene Ontology	GO:0046907	107	632	0.0130119	0.166576	ENSBTAG00000014253|ENSBTAG00000047719|ENSBTAG00000015737|ENSBTAG00000020316|ENSBTAG00000012365|ENSBTAG00000016511|ENSBTAG00000016073|ENSBTAG00000007490|ENSBTAG00000006556|ENSBTAG00000015385|ENSBTAG00000045785|ENSBTAG00000003693|ENSBTAG00000017028|ENSBTAG00000002460|ENSBTAG00000019515|ENSBTAG00000000521|ENSBTAG00000009112|ENSBTAG00000018745|ENSBTAG00000015683|ENSBTAG00000011943|ENSBTAG00000011479|…
Ras signaling pathway	KEGG PATHWAY	bta04014	42	211	0.0133123	0.169588	ENSBTAG00000020148|ENSBTAG00000017664|ENSBTAG00000015413|ENSBTAG00000012413|ENSBTAG00000005892|ENSBTAG00000002767|ENSBTAG00000015670|ENSBTAG00000018966|ENSBTAG00000003043|ENSBTAG00000010191|ENSBTAG00000017788|ENSBTAG00000000219|ENSBTAG00000020270|ENSBTAG00000020215|ENSBTAG00000006161|ENSBTAG00000001061|ENSBTAG00000004709|ENSBTAG00000020975|ENSBTAG00000007644|ENSBTAG00000034827|ENSBTAG00000015386|…
phosphatidylinositol 3-kinase signaling	Gene Ontology	GO:0014065	14	49	0.0133188	0.169588	ENSBTAG00000003952|ENSBTAG00000005970|ENSBTAG00000032424|ENSBTAG00000020848|ENSBTAG00000046922|ENSBTAG00000005359|ENSBTAG00000014270|ENSBTAG00000034827|ENSBTAG00000017542|ENSBTAG00000002487|ENSBTAG00000020148|ENSBTAG00000022169|ENSBTAG00000000653|ENSBTAG00000001941
phosphoric diester hydrolase activity	Gene Ontology	GO:0008081	14	49	0.0133188	0.169588	ENSBTAG00000024888|ENSBTAG00000012032|ENSBTAG00000012100|ENSBTAG00000008338|ENSBTAG00000021830|ENSBTAG00000008636|ENSBTAG00000015888|ENSBTAG00000017490|ENSBTAG00000006052|ENSBTAG00000008009|ENSBTAG00000020196|ENSBTAG00000003809|ENSBTAG00000004982|ENSBTAG00000007635
morphogenesis of a branching structure	Gene Ontology	GO:0001763	23	98	0.0133942	0.170242	ENSBTAG00000020406|ENSBTAG00000015460|ENSBTAG00000017541|ENSBTAG00000011909|ENSBTAG00000017664|ENSBTAG00000010191|ENSBTAG00000003183|ENSBTAG00000011741|ENSBTAG00000010992|ENSBTAG00000019302|ENSBTAG00000001774|ENSBTAG00000013801|ENSBTAG00000013990|ENSBTAG00000034963|ENSBTAG00000005198|ENSBTAG00000003257|ENSBTAG00000013236|ENSBTAG00000006844|ENSBTAG00000038224|ENSBTAG00000013123|ENSBTAG00000008898|…
regulation of catabolic process	Gene Ontology	GO:0009894	40	199	0.0135655	0.172082	ENSBTAG00000005682|ENSBTAG00000020406|ENSBTAG00000010867|ENSBTAG00000015732|ENSBTAG00000005564|ENSBTAG00000018803|ENSBTAG00000006838|ENSBTAG00000004115|ENSBTAG00000002833|ENSBTAG00000009055|ENSBTAG00000016152|ENSBTAG00000006616|ENSBTAG00000005970|ENSBTAG00000012295|ENSBTAG00000014138|ENSBTAG00000000546|ENSBTAG00000002033|ENSBTAG00000008140|ENSBTAG00000000436|ENSBTAG00000020410|ENSBTAG00000008895|…
regulation of phosphorylation	Gene Ontology	GO:0042325	111	660	0.0135873	0.172082	ENSBTAG00000011909|ENSBTAG00000018535|ENSBTAG00000004751|ENSBTAG00000016105|ENSBTAG00000009987|ENSBTAG00000032021|ENSBTAG00000014958|ENSBTAG00000014158|ENSBTAG00000000436|ENSBTAG00000023377|ENSBTAG00000017753|ENSBTAG00000005198|ENSBTAG00000021819|ENSBTAG00000033180|ENSBTAG00000016442|ENSBTAG00000011640|ENSBTAG00000032518|ENSBTAG00000008338|ENSBTAG00000011479|ENSBTAG00000032424|ENSBTAG00000005359|…
negative regulation of protein serine/threonine kinase activity	Gene Ontology	GO:0071901	17	65	0.0136801	0.172641	ENSBTAG00000007840|ENSBTAG00000010731|ENSBTAG00000001729|ENSBTAG00000011479|ENSBTAG00000008250|ENSBTAG00000006616|ENSBTAG00000017869|ENSBTAG00000008887|ENSBTAG00000005275|ENSBTAG00000001774|ENSBTAG00000016105|ENSBTAG00000012349|ENSBTAG00000018535|ENSBTAG00000000436|ENSBTAG00000006056|ENSBTAG00000014205|ENSBTAG00000032518
channel regulator activity	Gene Ontology	GO:0016247	17	65	0.0136801	0.172641	ENSBTAG00000012995|ENSBTAG00000008085|ENSBTAG00000006589|ENSBTAG00000001404|ENSBTAG00000018803|ENSBTAG00000014463|ENSBTAG00000018404|ENSBTAG00000020921|ENSBTAG00000002865|ENSBTAG00000019302|ENSBTAG00000009828|ENSBTAG00000012805|ENSBTAG00000017815|ENSBTAG00000047743|ENSBTAG00000004982|ENSBTAG00000018989|ENSBTAG00000017869
cell cortex	Gene Ontology	GO:0005938	21	87	0.0137478	0.173189	ENSBTAG00000004554|ENSBTAG00000005027|ENSBTAG00000020126|ENSBTAG00000030587|ENSBTAG00000014112|ENSBTAG00000032021|ENSBTAG00000024957|ENSBTAG00000019915|ENSBTAG00000018255|ENSBTAG00000020215|ENSBTAG00000001673|ENSBTAG00000021291|ENSBTAG00000010347|ENSBTAG00000011215|ENSBTAG00000003265|ENSBTAG00000011125|ENSBTAG00000017869|ENSBTAG00000004751|ENSBTAG00000030162|ENSBTAG00000005198|ENSBTAG00000013197
negative regulation of protein phosphorylation	Gene Ontology	GO:0001933	37	181	0.0138548	0.174033	ENSBTAG00000002623|ENSBTAG00000015205|ENSBTAG00000023377|ENSBTAG00000005275|ENSBTAG00000006056|ENSBTAG00000018535|ENSBTAG00000016105|ENSBTAG00000010731|ENSBTAG00000012007|ENSBTAG00000006616|ENSBTAG00000001774|ENSBTAG00000000436|ENSBTAG00000001941|ENSBTAG00000007840|ENSBTAG00000016988|ENSBTAG00000015558|ENSBTAG00000021830|ENSBTAG00000017162|ENSBTAG00000046922|ENSBTAG00000016413|ENSBTAG00000010347|…
contractile fiber part	Gene Ontology	GO:0044449	19	76	0.0138789	0.174033	ENSBTAG00000004554|ENSBTAG00000009696|ENSBTAG00000005027|ENSBTAG00000013197|ENSBTAG00000016005|ENSBTAG00000010741|ENSBTAG00000021581|ENSBTAG00000014011|ENSBTAG00000011586|ENSBTAG00000033190|ENSBTAG00000011215|ENSBTAG00000025853|ENSBTAG00000008868|ENSBTAG00000018255|ENSBTAG00000021508|ENSBTAG00000010026|ENSBTAG00000018520|ENSBTAG00000007300|ENSBTAG00000014138
regulation of protein metabolic process	Gene Ontology	GO:0051246	188	1187	0.0138884	0.174033	ENSBTAG00000020406|ENSBTAG00000018843|ENSBTAG00000017366|ENSBTAG00000015732|ENSBTAG00000011909|ENSBTAG00000018535|ENSBTAG00000004751|ENSBTAG00000004115|ENSBTAG00000010992|ENSBTAG00000009987|ENSBTAG00000032021|ENSBTAG00000014958|ENSBTAG00000000613|ENSBTAG00000014158|ENSBTAG00000018036|ENSBTAG00000020371|ENSBTAG00000000436|ENSBTAG00000010874|ENSBTAG00000020410|ENSBTAG00000016988|ENSBTAG00000017753|…
sulfur compound metabolic process	Gene Ontology	GO:0006790	31	145	0.0139363	0.174255	ENSBTAG00000000390|ENSBTAG00000013301|ENSBTAG00000005183|ENSBTAG00000000188|ENSBTAG00000021516|ENSBTAG00000008827|ENSBTAG00000002803|ENSBTAG00000006075|ENSBTAG00000012128|ENSBTAG00000014918|ENSBTAG00000007490|ENSBTAG00000021202|ENSBTAG00000011095|ENSBTAG00000021779|ENSBTAG00000047670|ENSBTAG00000014272|ENSBTAG00000008778|ENSBTAG00000027879|ENSBTAG00000017676|ENSBTAG00000024957|ENSBTAG00000021830|…
phosphotransferase activity, for other substituted phosphate groups	Gene Ontology	GO:0016780	6	12	0.0139551	0.174255	ENSBTAG00000000675|ENSBTAG00000000065|ENSBTAG00000016663|ENSBTAG00000008009|ENSBTAG00000002490|ENSBTAG00000016805
enzyme binding	Gene Ontology	GO:0019899	122	735	0.014016	0.174708	ENSBTAG00000002742|ENSBTAG00000008321|ENSBTAG00000018843|ENSBTAG00000017366|ENSBTAG00000014253|ENSBTAG00000026181|ENSBTAG00000004751|ENSBTAG00000016105|ENSBTAG00000008260|ENSBTAG00000009987|ENSBTAG00000032021|ENSBTAG00000019757|ENSBTAG00000006084|ENSBTAG00000008140|ENSBTAG00000000436|ENSBTAG00000016988|ENSBTAG00000017753|ENSBTAG00000021811|ENSBTAG00000032515|ENSBTAG00000014433|ENSBTAG00000012081|…
neuron differentiation	Gene Ontology	GO:0030182	80	455	0.0140957	0.175394	ENSBTAG00000008887|ENSBTAG00000004554|ENSBTAG00000043948|ENSBTAG00000008097|ENSBTAG00000000253|ENSBTAG00000018576|ENSBTAG00000047719|ENSBTAG00000013362|ENSBTAG00000015525|ENSBTAG00000002280|ENSBTAG00000022169|ENSBTAG00000017541|ENSBTAG00000015326|ENSBTAG00000006838|ENSBTAG00000016696|ENSBTAG00000010191|ENSBTAG00000019302|ENSBTAG00000001241|ENSBTAG00000003602|ENSBTAG00000012025|ENSBTAG00000023600|…
phosphatidylinositol-mediated signaling	Gene Ontology	GO:0048015	16	60	0.0142654	0.177195	ENSBTAG00000003952|ENSBTAG00000005970|ENSBTAG00000032424|ENSBTAG00000020848|ENSBTAG00000046922|ENSBTAG00000005359|ENSBTAG00000034827|ENSBTAG00000013971|ENSBTAG00000014270|ENSBTAG00000010347|ENSBTAG00000017542|ENSBTAG00000002487|ENSBTAG00000020148|ENSBTAG00000022169|ENSBTAG00000000653|ENSBTAG00000001941
fat cell differentiation	Gene Ontology	GO:0045444	26	116	0.0143778	0.178253	ENSBTAG00000020783|ENSBTAG00000006588|ENSBTAG00000015716|ENSBTAG00000015083|ENSBTAG00000017266|ENSBTAG00000006528|ENSBTAG00000005564|ENSBTAG00000017542|ENSBTAG00000026234|ENSBTAG00000015904|ENSBTAG00000018112|ENSBTAG00000005970|ENSBTAG00000009091|ENSBTAG00000000031|ENSBTAG00000003257|ENSBTAG00000021830|ENSBTAG00000013236|ENSBTAG00000011952|ENSBTAG00000004787|ENSBTAG00000019674|ENSBTAG00000004347|…
intrinsic apoptotic signaling pathway in response to endoplasmic reticulum stress	Gene Ontology	GO:0070059	9	25	0.0144007	0.178253	ENSBTAG00000015205|ENSBTAG00000020455|ENSBTAG00000006616|ENSBTAG00000005970|ENSBTAG00000019302|ENSBTAG00000017462|ENSBTAG00000015716|ENSBTAG00000000428|ENSBTAG00000006838
cell proliferation	Gene Ontology	GO:0008283	133	811	0.0146802	0.181396	ENSBTAG00000020406|ENSBTAG00000019716|ENSBTAG00000020482|ENSBTAG00000011003|ENSBTAG00000013662|ENSBTAG00000015427|ENSBTAG00000010992|ENSBTAG00000009987|ENSBTAG00000007490|ENSBTAG00000007494|ENSBTAG00000018036|ENSBTAG00000008140|ENSBTAG00000000436|ENSBTAG00000020410|ENSBTAG00000016988|ENSBTAG00000005198|ENSBTAG00000013569|ENSBTAG00000018749|ENSBTAG00000001250|ENSBTAG00000006030|ENSBTAG00000001134|…
small molecule biosynthetic process	Gene Ontology	GO:0044283	48	250	0.0147508	0.181503	ENSBTAG00000022449|ENSBTAG00000017242|ENSBTAG00000005183|ENSBTAG00000005976|ENSBTAG00000011729|ENSBTAG00000015155|ENSBTAG00000003068|ENSBTAG00000006396|ENSBTAG00000016516|ENSBTAG00000000492|ENSBTAG00000021779|ENSBTAG00000005198|ENSBTAG00000013527|ENSBTAG00000021242|ENSBTAG00000001658|ENSBTAG00000001417|ENSBTAG00000005178|ENSBTAG00000021202|ENSBTAG00000005791|ENSBTAG00000016446|ENSBTAG00000031358|…
Golgi to plasma membrane transport	Gene Ontology	GO:0006893	4	5	0.0147655	0.181503	ENSBTAG00000021291|ENSBTAG00000003506|ENSBTAG00000032660|ENSBTAG00000020215
ionotropic glutamate receptor signaling pathway	Gene Ontology	GO:0035235	4	5	0.0147655	0.181503	ENSBTAG00000004475|ENSBTAG00000017753|ENSBTAG00000000219|ENSBTAG00000033153
vesicle membrane	Gene Ontology	GO:0012506	36	176	0.014925	0.182093	ENSBTAG00000004333|ENSBTAG00000015205|ENSBTAG00000013329|ENSBTAG00000002313|ENSBTAG00000013245|ENSBTAG00000013362|ENSBTAG00000020316|ENSBTAG00000003802|ENSBTAG00000010242|ENSBTAG00000016124|ENSBTAG00000016514|ENSBTAG00000018753|ENSBTAG00000039819|ENSBTAG00000006556|ENSBTAG00000001673|ENSBTAG00000008008|ENSBTAG00000001599|ENSBTAG00000008309|ENSBTAG00000024957|ENSBTAG00000020455|ENSBTAG00000017028|…
lysosome	Gene Ontology	GO:0005764	43	219	0.0149255	0.182093	ENSBTAG00000020406|ENSBTAG00000007939|ENSBTAG00000002628|ENSBTAG00000016387|ENSBTAG00000002767|ENSBTAG00000018846|ENSBTAG00000011729|ENSBTAG00000011802|ENSBTAG00000013781|ENSBTAG00000011908|ENSBTAG00000044053|ENSBTAG00000007305|ENSBTAG00000011147|ENSBTAG00000033731|ENSBTAG00000046979|ENSBTAG00000000948|ENSBTAG00000016355|ENSBTAG00000012902|ENSBTAG00000018761|ENSBTAG00000039968|ENSBTAG00000012926|…
behavior	Gene Ontology	GO:0007610	43	219	0.0149255	0.182093	ENSBTAG00000017116|ENSBTAG00000014011|ENSBTAG00000047719|ENSBTAG00000003515|ENSBTAG00000011285|ENSBTAG00000032077|ENSBTAG00000005565|ENSBTAG00000002297|ENSBTAG00000004751|ENSBTAG00000033153|ENSBTAG00000013735|ENSBTAG00000020975|ENSBTAG00000019596|ENSBTAG00000019302|ENSBTAG00000006899|ENSBTAG00000017814|ENSBTAG00000002006|ENSBTAG00000019772|ENSBTAG00000021921|ENSBTAG00000027080|ENSBTAG00000010874|…
lytic vacuole	Gene Ontology	GO:0000323	43	219	0.0149255	0.182093	ENSBTAG00000020406|ENSBTAG00000007939|ENSBTAG00000002628|ENSBTAG00000016387|ENSBTAG00000002767|ENSBTAG00000018846|ENSBTAG00000011729|ENSBTAG00000011802|ENSBTAG00000013781|ENSBTAG00000011908|ENSBTAG00000044053|ENSBTAG00000007305|ENSBTAG00000011147|ENSBTAG00000033731|ENSBTAG00000046979|ENSBTAG00000000948|ENSBTAG00000016355|ENSBTAG00000012902|ENSBTAG00000018761|ENSBTAG00000039968|ENSBTAG00000012926|…
protein transport	Gene Ontology	GO:0015031	126	764	0.0149416	0.182093	ENSBTAG00000014253|ENSBTAG00000047719|ENSBTAG00000003515|ENSBTAG00000015737|ENSBTAG00000020316|ENSBTAG00000006738|ENSBTAG00000020485|ENSBTAG00000005340|ENSBTAG00000016073|ENSBTAG00000007490|ENSBTAG00000006556|ENSBTAG00000016170|ENSBTAG00000015385|ENSBTAG00000006894|ENSBTAG00000004982|ENSBTAG00000045785|ENSBTAG00000017028|ENSBTAG00000002460|ENSBTAG00000021819|ENSBTAG00000003602|ENSBTAG00000019515|…
Insulin resistance	KEGG PATHWAY	bta04931	24	105	0.0150985	0.183376	ENSBTAG00000005760|ENSBTAG00000011494|ENSBTAG00000000253|ENSBTAG00000006733|ENSBTAG00000017788|ENSBTAG00000020270|ENSBTAG00000016336|ENSBTAG00000008719|ENSBTAG00000004709|ENSBTAG00000006616|ENSBTAG00000005386|ENSBTAG00000004189|ENSBTAG00000021523|ENSBTAG00000014387|ENSBTAG00000020614|ENSBTAG00000006909|ENSBTAG00000006143|ENSBTAG00000018747|ENSBTAG00000021741|ENSBTAG00000010664|ENSBTAG00000015436|…
regulation of cellular response to growth factor stimulus	Gene Ontology	GO:0090287	24	105	0.0150985	0.183376	ENSBTAG00000020406|ENSBTAG00000003018|ENSBTAG00000003602|ENSBTAG00000008479|ENSBTAG00000016152|ENSBTAG00000006616|ENSBTAG00000007490|ENSBTAG00000018114|ENSBTAG00000001499|ENSBTAG00000015385|ENSBTAG00000002278|ENSBTAG00000001774|ENSBTAG00000039574|ENSBTAG00000016988|ENSBTAG00000005198|ENSBTAG00000017397|ENSBTAG00000008136|ENSBTAG00000000546|ENSBTAG00000017086|ENSBTAG00000010644|ENSBTAG00000020921|…
immune response-activating cell surface receptor signaling pathway	Gene Ontology	GO:0002429	14	50	0.0152535	0.184174	ENSBTAG00000011851|ENSBTAG00000012349|ENSBTAG00000005049|ENSBTAG00000020921|ENSBTAG00000015615|ENSBTAG00000019302|ENSBTAG00000013569|ENSBTAG00000008636|ENSBTAG00000007356|ENSBTAG00000002297|ENSBTAG00000000306|ENSBTAG00000004982|ENSBTAG00000005892|ENSBTAG00000010347
I band	Gene Ontology	GO:0031674	14	50	0.0152535	0.184174	ENSBTAG00000004554|ENSBTAG00000009696|ENSBTAG00000005027|ENSBTAG00000013197|ENSBTAG00000016005|ENSBTAG00000018255|ENSBTAG00000033190|ENSBTAG00000025853|ENSBTAG00000011215|ENSBTAG00000018520|ENSBTAG00000010026|ENSBTAG00000008868|ENSBTAG00000007300|ENSBTAG00000014138
postsynaptic specialization	Gene Ontology	GO:0099572	10	30	0.0152679	0.184174	ENSBTAG00000030162|ENSBTAG00000013362|ENSBTAG00000006385|ENSBTAG00000040147|ENSBTAG00000011367|ENSBTAG00000008636|ENSBTAG00000004475|ENSBTAG00000018989|ENSBTAG00000012939|ENSBTAG00000033153
postsynaptic density	Gene Ontology	GO:0014069	10	30	0.0152679	0.184174	ENSBTAG00000030162|ENSBTAG00000013362|ENSBTAG00000006385|ENSBTAG00000040147|ENSBTAG00000011367|ENSBTAG00000008636|ENSBTAG00000004475|ENSBTAG00000018989|ENSBTAG00000012939|ENSBTAG00000033153
zinc ion binding	Gene Ontology	GO:0008270	99	583	0.0153674	0.18506	ENSBTAG00000006951|ENSBTAG00000006136|ENSBTAG00000016514|ENSBTAG00000007073|ENSBTAG00000020311|ENSBTAG00000012025|ENSBTAG00000013976|ENSBTAG00000000436|ENSBTAG00000007922|ENSBTAG00000030222|ENSBTAG00000000527|ENSBTAG00000012081|ENSBTAG00000008978|ENSBTAG00000016293|ENSBTAG00000044001|ENSBTAG00000000648|ENSBTAG00000000869|ENSBTAG00000002075|ENSBTAG00000000251|ENSBTAG00000015214|ENSBTAG00000001393|…
vesicle fusion	Gene Ontology	GO:0006906	19	77	0.0154505	0.185618	ENSBTAG00000014253|ENSBTAG00000013699|ENSBTAG00000039819|ENSBTAG00000016355|ENSBTAG00000004188|ENSBTAG00000017028|ENSBTAG00000009974|ENSBTAG00000001703|ENSBTAG00000009615|ENSBTAG00000001673|ENSBTAG00000000460|ENSBTAG00000034693|ENSBTAG00000017815|ENSBTAG00000014229|ENSBTAG00000013290|ENSBTAG00000018379|ENSBTAG00000007305|ENSBTAG00000001801|ENSBTAG00000018246
regulation of protein phosphorylation	Gene Ontology	GO:0001932	103	610	0.0155064	0.185618	ENSBTAG00000011909|ENSBTAG00000018535|ENSBTAG00000004751|ENSBTAG00000016105|ENSBTAG00000009987|ENSBTAG00000032021|ENSBTAG00000014958|ENSBTAG00000014158|ENSBTAG00000000436|ENSBTAG00000023377|ENSBTAG00000017753|ENSBTAG00000005198|ENSBTAG00000021819|ENSBTAG00000033180|ENSBTAG00000016442|ENSBTAG00000011640|ENSBTAG00000032518|ENSBTAG00000008338|ENSBTAG00000011479|ENSBTAG00000032424|ENSBTAG00000005359|…
single-organism catabolic process	Gene Ontology	GO:0044712	64	353	0.0155758	0.185618	ENSBTAG00000024888|ENSBTAG00000017744|ENSBTAG00000011494|ENSBTAG00000021535|ENSBTAG00000010867|ENSBTAG00000009948|ENSBTAG00000003809|ENSBTAG00000015732|ENSBTAG00000006052|ENSBTAG00000006877|ENSBTAG00000005257|ENSBTAG00000017542|ENSBTAG00000006396|ENSBTAG00000016791|ENSBTAG00000007125|ENSBTAG00000001036|ENSBTAG00000007635|ENSBTAG00000010658|ENSBTAG00000031358|ENSBTAG00000001658|ENSBTAG00000018283|…
Cocaine addiction	KEGG PATHWAY	bta05030	13	45	0.0155888	0.185618	ENSBTAG00000018777|ENSBTAG00000017751|ENSBTAG00000017462|ENSBTAG00000047719|ENSBTAG00000020869|ENSBTAG00000020270|ENSBTAG00000018445|ENSBTAG00000004475|ENSBTAG00000016206|ENSBTAG00000006143|ENSBTAG00000000219|ENSBTAG00000018989|ENSBTAG00000004775
Z disc	Gene Ontology	GO:0030018	13	45	0.0155888	0.185618	ENSBTAG00000004554|ENSBTAG00000009696|ENSBTAG00000005027|ENSBTAG00000013197|ENSBTAG00000016005|ENSBTAG00000018255|ENSBTAG00000033190|ENSBTAG00000025853|ENSBTAG00000011215|ENSBTAG00000018520|ENSBTAG00000010026|ENSBTAG00000008868|ENSBTAG00000007300
regulation of Rho protein signal transduction	Gene Ontology	GO:0035023	13	45	0.0155888	0.185618	ENSBTAG00000008424|ENSBTAG00000005514|ENSBTAG00000009654|ENSBTAG00000000146|ENSBTAG00000012729|ENSBTAG00000000113|ENSBTAG00000009679|ENSBTAG00000015541|ENSBTAG00000027312|ENSBTAG00000013439|ENSBTAG00000020485|ENSBTAG00000022169|ENSBTAG00000039160
transcription regulatory region DNA binding	Gene Ontology	GO:0044212	68	379	0.0156457	0.185618	ENSBTAG00000017661|ENSBTAG00000005970|ENSBTAG00000024095|ENSBTAG00000009863|ENSBTAG00000013070|ENSBTAG00000020425|ENSBTAG00000033180|ENSBTAG00000015460|ENSBTAG00000006951|ENSBTAG00000011828|ENSBTAG00000012025|ENSBTAG00000013072|ENSBTAG00000017541|ENSBTAG00000017528|ENSBTAG00000001241|ENSBTAG00000003602|ENSBTAG00000020485|ENSBTAG00000007746|ENSBTAG00000006103|ENSBTAG00000002835|ENSBTAG00000015904|…
kinase binding	Gene Ontology	GO:0019900	44	226	0.0156568	0.185618	ENSBTAG00000018097|ENSBTAG00000002742|ENSBTAG00000010785|ENSBTAG00000017366|ENSBTAG00000017325|ENSBTAG00000039153|ENSBTAG00000020215|ENSBTAG00000020485|ENSBTAG00000010658|ENSBTAG00000010731|ENSBTAG00000002835|ENSBTAG00000006616|ENSBTAG00000019596|ENSBTAG00000005970|ENSBTAG00000000613|ENSBTAG00000001774|ENSBTAG00000006084|ENSBTAG00000008436|ENSBTAG00000016105|ENSBTAG00000000436|ENSBTAG00000001599|…
extrinsic component of membrane	Gene Ontology	GO:0019898	26	117	0.0156641	0.185618	ENSBTAG00000009615|ENSBTAG00000020787|ENSBTAG00000000146|ENSBTAG00000005892|ENSBTAG00000011943|ENSBTAG00000003043|ENSBTAG00000011698|ENSBTAG00000021242|ENSBTAG00000007644|ENSBTAG00000001822|ENSBTAG00000003305|ENSBTAG00000017751|ENSBTAG00000019290|ENSBTAG00000005410|ENSBTAG00000004672|ENSBTAG00000011851|ENSBTAG00000017028|ENSBTAG00000031461|ENSBTAG00000010347|ENSBTAG00000000306|ENSBTAG00000047325|…
regulation of intracellular pH	Gene Ontology	GO:0051453	11	35	0.0156775	0.185618	ENSBTAG00000006589|ENSBTAG00000032301|ENSBTAG00000015317|ENSBTAG00000018846|ENSBTAG00000018227|ENSBTAG00000005565|ENSBTAG00000016761|ENSBTAG00000018379|ENSBTAG00000019302|ENSBTAG00000005809|ENSBTAG00000018246
morphogenesis of a branching epithelium	Gene Ontology	GO:0061138	22	94	0.0157147	0.185618	ENSBTAG00000020406|ENSBTAG00000015460|ENSBTAG00000017541|ENSBTAG00000011909|ENSBTAG00000017664|ENSBTAG00000010191|ENSBTAG00000003183|ENSBTAG00000010992|ENSBTAG00000019302|ENSBTAG00000001774|ENSBTAG00000013801|ENSBTAG00000013990|ENSBTAG00000034963|ENSBTAG00000005198|ENSBTAG00000003257|ENSBTAG00000013236|ENSBTAG00000006844|ENSBTAG00000038224|ENSBTAG00000013123|ENSBTAG00000008898|ENSBTAG00000008097|…
leading edge membrane	Gene Ontology	GO:0031256	12	40	0.0157533	0.185618	ENSBTAG00000008250|ENSBTAG00000011479|ENSBTAG00000031967|ENSBTAG00000009658|ENSBTAG00000000113|ENSBTAG00000001673|ENSBTAG00000001774|ENSBTAG00000010347|ENSBTAG00000020829|ENSBTAG00000016124|ENSBTAG00000008140|ENSBTAG00000010191
midbrain development	Gene Ontology	GO:0030901	12	40	0.0157533	0.185618	ENSBTAG00000012025|ENSBTAG00000020425|ENSBTAG00000002835|ENSBTAG00000008683|ENSBTAG00000008097|ENSBTAG00000025837|ENSBTAG00000002767|ENSBTAG00000019209|ENSBTAG00000012976|ENSBTAG00000019757|ENSBTAG00000038224|ENSBTAG00000015702
membrane protein complex	Gene Ontology	GO:0098796	99	584	0.0159518	0.187645	ENSBTAG00000013300|ENSBTAG00000033190|ENSBTAG00000021776|ENSBTAG00000011909|ENSBTAG00000002297|ENSBTAG00000019302|ENSBTAG00000009987|ENSBTAG00000006556|ENSBTAG00000016170|ENSBTAG00000038745|ENSBTAG00000019289|ENSBTAG00000038180|ENSBTAG00000017751|ENSBTAG00000002908|ENSBTAG00000009990|ENSBTAG00000017354|ENSBTAG00000004188|ENSBTAG00000000320|ENSBTAG00000047325|ENSBTAG00000031654|ENSBTAG00000013708|…
fatty acid metabolic process	Gene Ontology	GO:0006631	35	171	0.0160807	0.188555	ENSBTAG00000020783|ENSBTAG00000017242|ENSBTAG00000017542|ENSBTAG00000010867|ENSBTAG00000005257|ENSBTAG00000003068|ENSBTAG00000016791|ENSBTAG00000037795|ENSBTAG00000011726|ENSBTAG00000021779|ENSBTAG00000018283|ENSBTAG00000001417|ENSBTAG00000018365|ENSBTAG00000021202|ENSBTAG00000021535|ENSBTAG00000004364|ENSBTAG00000021902|ENSBTAG00000022449|ENSBTAG00000017537|ENSBTAG00000015155|ENSBTAG00000024957|…
movement of cell or subcellular component	Gene Ontology	GO:0006928	114	685	0.0160823	0.188555	ENSBTAG00000040347|ENSBTAG00000014392|ENSBTAG00000047719|ENSBTAG00000017366|ENSBTAG00000011909|ENSBTAG00000012025|ENSBTAG00000031707|ENSBTAG00000006651|ENSBTAG00000009987|ENSBTAG00000011461|ENSBTAG00000019289|ENSBTAG00000001631|ENSBTAG00000004982|ENSBTAG00000016988|ENSBTAG00000003693|ENSBTAG00000017026|ENSBTAG00000005198|ENSBTAG00000011971|ENSBTAG00000011154|ENSBTAG00000002341|ENSBTAG00000008338|…
coagulation	Gene Ontology	GO:0050817	20	83	0.0161585	0.188744	ENSBTAG00000010664|ENSBTAG00000018499|ENSBTAG00000001061|ENSBTAG00000009987|ENSBTAG00000017722|ENSBTAG00000020859|ENSBTAG00000009658|ENSBTAG00000009615|ENSBTAG00000023652|ENSBTAG00000018404|ENSBTAG00000034827|ENSBTAG00000007073|ENSBTAG00000000898|ENSBTAG00000016385|ENSBTAG00000019636|ENSBTAG00000007268|ENSBTAG00000003499|ENSBTAG00000000188|ENSBTAG00000005892|ENSBTAG00000017869
macromolecular complex	Gene Ontology	GO:0032991	386	2594	0.0161886	0.188744	ENSBTAG00000017366|ENSBTAG00000004475|ENSBTAG00000035370|ENSBTAG00000008868|ENSBTAG00000013662|ENSBTAG00000019441|ENSBTAG00000007661|ENSBTAG00000009987|ENSBTAG00000004834|ENSBTAG00000018548|ENSBTAG00000019209|ENSBTAG00000031723|ENSBTAG00000031335|ENSBTAG00000007394|ENSBTAG00000010163|ENSBTAG00000004982|ENSBTAG00000007398|ENSBTAG00000038180|ENSBTAG00000003693|ENSBTAG00000004188|ENSBTAG00000007806|…
muscle cell differentiation	Gene Ontology	GO:0042692	33	159	0.0162055	0.188744	ENSBTAG00000020783|ENSBTAG00000006588|ENSBTAG00000008868|ENSBTAG00000014011|ENSBTAG00000015089|ENSBTAG00000025853|ENSBTAG00000011909|ENSBTAG00000017542|ENSBTAG00000002297|ENSBTAG00000001241|ENSBTAG00000003602|ENSBTAG00000002833|ENSBTAG00000020578|ENSBTAG00000015904|ENSBTAG00000021581|ENSBTAG00000005970|ENSBTAG00000019302|ENSBTAG00000044046|ENSBTAG00000006844|ENSBTAG00000011154|ENSBTAG00000004554|…
coenzyme metabolic process	Gene Ontology	GO:0006732	31	147	0.0162285	0.188744	ENSBTAG00000017676|ENSBTAG00000021535|ENSBTAG00000000795|ENSBTAG00000005183|ENSBTAG00000021880|ENSBTAG00000016470|ENSBTAG00000013527|ENSBTAG00000020371|ENSBTAG00000006396|ENSBTAG00000006075|ENSBTAG00000010658|ENSBTAG00000021242|ENSBTAG00000021202|ENSBTAG00000011095|ENSBTAG00000012128|ENSBTAG00000008895|ENSBTAG00000001908|ENSBTAG00000043960|ENSBTAG00000027879|ENSBTAG00000007840|ENSBTAG00000001855|…
transcription factor complex	Gene Ontology	GO:0005667	32	153	0.0162312	0.188744	ENSBTAG00000020425|ENSBTAG00000000392|ENSBTAG00000015894|ENSBTAG00000015460|ENSBTAG00000006951|ENSBTAG00000002341|ENSBTAG00000035370|ENSBTAG00000039916|ENSBTAG00000018803|ENSBTAG00000017528|ENSBTAG00000005160|ENSBTAG00000003602|ENSBTAG00000006103|ENSBTAG00000002835|ENSBTAG00000018112|ENSBTAG00000011541|ENSBTAG00000006786|ENSBTAG00000014236|ENSBTAG00000013801|ENSBTAG00000004322|ENSBTAG00000000382|…
histone modification	Gene Ontology	GO:0016570	41	208	0.0162784	0.188796	ENSBTAG00000020998|ENSBTAG00000010906|ENSBTAG00000017582|ENSBTAG00000001393|ENSBTAG00000039153|ENSBTAG00000024957|ENSBTAG00000010456|ENSBTAG00000001241|ENSBTAG00000021569|ENSBTAG00000016105|ENSBTAG00000001552|ENSBTAG00000016332|ENSBTAG00000018112|ENSBTAG00000005970|ENSBTAG00000008321|ENSBTAG00000003906|ENSBTAG00000016703|ENSBTAG00000019757|ENSBTAG00000009246|ENSBTAG00000020485|ENSBTAG00000021918|…
response to oxygen-containing compound	Gene Ontology	GO:1901700	81	465	0.0162888	0.188796	ENSBTAG00000020780|ENSBTAG00000020783|ENSBTAG00000005970|ENSBTAG00000043581|ENSBTAG00000043948|ENSBTAG00000020921|ENSBTAG00000013300|ENSBTAG00000031444|ENSBTAG00000006589|ENSBTAG00000023600|ENSBTAG00000019302|ENSBTAG00000011802|ENSBTAG00000038235|ENSBTAG00000003043|ENSBTAG00000016387|ENSBTAG00000016703|ENSBTAG00000004982|ENSBTAG00000020704|ENSBTAG00000010785|ENSBTAG00000020485|ENSBTAG00000010658|…
glucose transport	Gene Ontology	GO:0015758	15	56	0.0167816	0.193856	ENSBTAG00000008117|ENSBTAG00000020783|ENSBTAG00000020406|ENSBTAG00000011479|ENSBTAG00000021830|ENSBTAG00000020921|ENSBTAG00000005386|ENSBTAG00000047719|ENSBTAG00000009091|ENSBTAG00000001673|ENSBTAG00000019002|ENSBTAG00000010347|ENSBTAG00000017086|ENSBTAG00000043962|ENSBTAG00000019674
striated muscle cell differentiation	Gene Ontology	GO:0051146	25	112	0.0168073	0.193856	ENSBTAG00000020783|ENSBTAG00000006588|ENSBTAG00000011909|ENSBTAG00000014011|ENSBTAG00000025853|ENSBTAG00000008868|ENSBTAG00000002297|ENSBTAG00000003602|ENSBTAG00000002833|ENSBTAG00000021581|ENSBTAG00000005970|ENSBTAG00000019302|ENSBTAG00000006844|ENSBTAG00000011154|ENSBTAG00000004554|ENSBTAG00000033180|ENSBTAG00000021508|ENSBTAG00000044185|ENSBTAG00000016005|ENSBTAG00000010741|ENSBTAG00000018255|…
membrane fusion	Gene Ontology	GO:0061025	25	112	0.0168073	0.193856	ENSBTAG00000005994|ENSBTAG00000014253|ENSBTAG00000032704|ENSBTAG00000007305|ENSBTAG00000039819|ENSBTAG00000001673|ENSBTAG00000008009|ENSBTAG00000017815|ENSBTAG00000002033|ENSBTAG00000001801|ENSBTAG00000018246|ENSBTAG00000013699|ENSBTAG00000004188|ENSBTAG00000017028|ENSBTAG00000009974|ENSBTAG00000013290|ENSBTAG00000016355|ENSBTAG00000009615|ENSBTAG00000001703|ENSBTAG00000000460|ENSBTAG00000034693|…
organelle organization	Gene Ontology	GO:0006996	271	1777	0.0170082	0.195856	ENSBTAG00000002742|ENSBTAG00000012411|ENSBTAG00000014011|ENSBTAG00000005999|ENSBTAG00000001962|ENSBTAG00000018846|ENSBTAG00000021508|ENSBTAG00000035370|ENSBTAG00000013784|ENSBTAG00000008868|ENSBTAG00000020482|ENSBTAG00000019302|ENSBTAG00000005213|ENSBTAG00000012156|ENSBTAG00000021680|ENSBTAG00000001322|ENSBTAG00000016073|ENSBTAG00000032021|ENSBTAG00000008978|ENSBTAG00000000806|ENSBTAG00000017407|…
Dilated cardiomyopathy	KEGG PATHWAY	bta05414	19	78	0.017158	0.196943	ENSBTAG00000018777|ENSBTAG00000001404|ENSBTAG00000020569|ENSBTAG00000009987|ENSBTAG00000044046|ENSBTAG00000017266|ENSBTAG00000005359|ENSBTAG00000009256|ENSBTAG00000009520|ENSBTAG00000016566|ENSBTAG00000009080|ENSBTAG00000019929|ENSBTAG00000019289|ENSBTAG00000002297|ENSBTAG00000022000|ENSBTAG00000010026|ENSBTAG00000003709|ENSBTAG00000013117|ENSBTAG00000014600
organelle membrane fusion	Gene Ontology	GO:0090174	19	78	0.017158	0.196943	ENSBTAG00000014253|ENSBTAG00000013699|ENSBTAG00000039819|ENSBTAG00000016355|ENSBTAG00000004188|ENSBTAG00000017028|ENSBTAG00000009974|ENSBTAG00000001703|ENSBTAG00000009615|ENSBTAG00000001673|ENSBTAG00000000460|ENSBTAG00000034693|ENSBTAG00000017815|ENSBTAG00000014229|ENSBTAG00000013290|ENSBTAG00000018379|ENSBTAG00000007305|ENSBTAG00000001801|ENSBTAG00000018246
cellular response to nitrogen compound	Gene Ontology	GO:1901699	35	172	0.0172288	0.197251	ENSBTAG00000006589|ENSBTAG00000005726|ENSBTAG00000047719|ENSBTAG00000016852|ENSBTAG00000017837|ENSBTAG00000011802|ENSBTAG00000038235|ENSBTAG00000003043|ENSBTAG00000002647|ENSBTAG00000011514|ENSBTAG00000032021|ENSBTAG00000012007|ENSBTAG00000006616|ENSBTAG00000005970|ENSBTAG00000009091|ENSBTAG00000034827|ENSBTAG00000001673|ENSBTAG00000043948|ENSBTAG00000004982|ENSBTAG00000010874|ENSBTAG00000021830|…
oxidoreductase activity, acting on paired donors, with incorporation or reduction of molecular oxygen	Gene Ontology	GO:0016705	22	95	0.0172682	0.197251	ENSBTAG00000011813|ENSBTAG00000037795|ENSBTAG00000001116|ENSBTAG00000021242|ENSBTAG00000013489|ENSBTAG00000018365|ENSBTAG00000006894|ENSBTAG00000022449|ENSBTAG00000012501|ENSBTAG00000034154|ENSBTAG00000008133|ENSBTAG00000018937|ENSBTAG00000000342|ENSBTAG00000003632|ENSBTAG00000009294|ENSBTAG00000020225|ENSBTAG00000014847|ENSBTAG00000021408|ENSBTAG00000001171|ENSBTAG00000048257|ENSBTAG00000017537|…
organic acid catabolic process	Gene Ontology	GO:0016054	22	95	0.0172682	0.197251	ENSBTAG00000021535|ENSBTAG00000010867|ENSBTAG00000005257|ENSBTAG00000017542|ENSBTAG00000016791|ENSBTAG00000001036|ENSBTAG00000008964|ENSBTAG00000012128|ENSBTAG00000018283|ENSBTAG00000030335|ENSBTAG00000021902|ENSBTAG00000004364|ENSBTAG00000046922|ENSBTAG00000009698|ENSBTAG00000015436|ENSBTAG00000007540|ENSBTAG00000006928|ENSBTAG00000018041|ENSBTAG00000016276|ENSBTAG00000007125|ENSBTAG00000002266|…
exopeptidase activity	Gene Ontology	GO:0008238	14	51	0.0173966	0.197517	ENSBTAG00000010992|ENSBTAG00000002075|ENSBTAG00000016514|ENSBTAG00000019075|ENSBTAG00000031941|ENSBTAG00000013301|ENSBTAG00000018749|ENSBTAG00000007073|ENSBTAG00000007436|ENSBTAG00000013976|ENSBTAG00000011908|ENSBTAG00000008140|ENSBTAG00000000284|ENSBTAG00000033731
positive regulation of Wnt signaling pathway	Gene Ontology	GO:0030177	14	51	0.0173966	0.197517	ENSBTAG00000012543|ENSBTAG00000012355|ENSBTAG00000020406|ENSBTAG00000016152|ENSBTAG00000007490|ENSBTAG00000008097|ENSBTAG00000012976|ENSBTAG00000016703|ENSBTAG00000003602|ENSBTAG00000005092|ENSBTAG00000012295|ENSBTAG00000017026|ENSBTAG00000019596|ENSBTAG00000017869
N-acyltransferase activity	Gene Ontology	GO:0016410	14	51	0.0173966	0.197517	ENSBTAG00000030847|ENSBTAG00000018699|ENSBTAG00000004745|ENSBTAG00000016332|ENSBTAG00000025535|ENSBTAG00000012540|ENSBTAG00000002730|ENSBTAG00000016473|ENSBTAG00000001552|ENSBTAG00000003434|ENSBTAG00000003906|ENSBTAG00000010456|ENSBTAG00000008978|ENSBTAG00000044179
positive regulation of mRNA metabolic process	Gene Ontology	GO:1903313	9	26	0.0174137	0.197517	ENSBTAG00000024095|ENSBTAG00000004940|ENSBTAG00000008136|ENSBTAG00000001996|ENSBTAG00000000546|ENSBTAG00000018036|ENSBTAG00000009483|ENSBTAG00000016703|ENSBTAG00000047652
regulation of cellular catabolic process	Gene Ontology	GO:0031329	29	136	0.0174304	0.197517	ENSBTAG00000010867|ENSBTAG00000015732|ENSBTAG00000005564|ENSBTAG00000006838|ENSBTAG00000004115|ENSBTAG00000002833|ENSBTAG00000009055|ENSBTAG00000016152|ENSBTAG00000006616|ENSBTAG00000005970|ENSBTAG00000014138|ENSBTAG00000000546|ENSBTAG00000008416|ENSBTAG00000000436|ENSBTAG00000020410|ENSBTAG00000008895|ENSBTAG00000014418|ENSBTAG00000024957|ENSBTAG00000046922|ENSBTAG00000005574|ENSBTAG00000010347|…
actin filament capping	Gene Ontology	GO:0051693	7	17	0.0175006	0.197997	ENSBTAG00000004672|ENSBTAG00000014011|ENSBTAG00000019915|ENSBTAG00000007806|ENSBTAG00000004554|ENSBTAG00000021508|ENSBTAG00000016549
organelle fusion	Gene Ontology	GO:0048284	23	101	0.0176884	0.199803	ENSBTAG00000014253|ENSBTAG00000007935|ENSBTAG00000007305|ENSBTAG00000039819|ENSBTAG00000001673|ENSBTAG00000008009|ENSBTAG00000017815|ENSBTAG00000001801|ENSBTAG00000018246|ENSBTAG00000013699|ENSBTAG00000004188|ENSBTAG00000017028|ENSBTAG00000009974|ENSBTAG00000013290|ENSBTAG00000016355|ENSBTAG00000009615|ENSBTAG00000001703|ENSBTAG00000000460|ENSBTAG00000034693|ENSBTAG00000000428|ENSBTAG00000014229|…
regulation of cell development	Gene Ontology	GO:0060284	58	317	0.0177453	0.200128	ENSBTAG00000024888|ENSBTAG00000007514|ENSBTAG00000016152|ENSBTAG00000008097|ENSBTAG00000000253|ENSBTAG00000013362|ENSBTAG00000015525|ENSBTAG00000006738|ENSBTAG00000007634|ENSBTAG00000002833|ENSBTAG00000009705|ENSBTAG00000009987|ENSBTAG00000020975|ENSBTAG00000001241|ENSBTAG00000019596|ENSBTAG00000015936|ENSBTAG00000019302|ENSBTAG00000014159|ENSBTAG00000011215|ENSBTAG00000013801|ENSBTAG00000001801|…
phosphoprotein phosphatase activity	Gene Ontology	GO:0004721	20	84	0.0178601	0.201103	ENSBTAG00000020257|ENSBTAG00000001729|ENSBTAG00000013336|ENSBTAG00000016005|ENSBTAG00000001274|ENSBTAG00000006616|ENSBTAG00000000253|ENSBTAG00000009765|ENSBTAG00000012119|ENSBTAG00000011857|ENSBTAG00000002428|ENSBTAG00000018739|ENSBTAG00000008436|ENSBTAG00000015385|ENSBTAG00000014138|ENSBTAG00000016557|ENSBTAG00000020829|ENSBTAG00000008033|ENSBTAG00000016413|ENSBTAG00000004776
establishment of protein localization	Gene Ontology	GO:0045184	135	831	0.0179244	0.201108	ENSBTAG00000014253|ENSBTAG00000047719|ENSBTAG00000003515|ENSBTAG00000015737|ENSBTAG00000020316|ENSBTAG00000006738|ENSBTAG00000001224|ENSBTAG00000005340|ENSBTAG00000016073|ENSBTAG00000007490|ENSBTAG00000006556|ENSBTAG00000016170|ENSBTAG00000015385|ENSBTAG00000006894|ENSBTAG00000004982|ENSBTAG00000045785|ENSBTAG00000017028|ENSBTAG00000002460|ENSBTAG00000021819|ENSBTAG00000003602|ENSBTAG00000019515|…
Pathways in cancer	KEGG PATHWAY	bta05200	64	356	0.0179601	0.201108	ENSBTAG00000002742|ENSBTAG00000017664|ENSBTAG00000009654|ENSBTAG00000045699|ENSBTAG00000020921|ENSBTAG00000002196|ENSBTAG00000002767|ENSBTAG00000015779|ENSBTAG00000011943|ENSBTAG00000021068|ENSBTAG00000039916|ENSBTAG00000003043|ENSBTAG00000017542|ENSBTAG00000000570|ENSBTAG00000011412|ENSBTAG00000010785|ENSBTAG00000020270|ENSBTAG00000021574|ENSBTAG00000004742|ENSBTAG00000012849|ENSBTAG00000014972|…
liver morphogenesis	Gene Ontology	GO:0072576	5	9	0.0180098	0.201108	ENSBTAG00000007490|ENSBTAG00000000436|ENSBTAG00000006262|ENSBTAG00000005970|ENSBTAG00000013236
microbody lumen	Gene Ontology	GO:0031907	5	9	0.0180098	0.201108	ENSBTAG00000016791|ENSBTAG00000010867|ENSBTAG00000020371|ENSBTAG00000009698|ENSBTAG00000019759
peroxisomal matrix	Gene Ontology	GO:0005782	5	9	0.0180098	0.201108	ENSBTAG00000016791|ENSBTAG00000010867|ENSBTAG00000020371|ENSBTAG00000009698|ENSBTAG00000019759
magnesium ion binding	Gene Ontology	GO:0000287	24	107	0.0180304	0.201108	ENSBTAG00000010906|ENSBTAG00000002742|ENSBTAG00000011964|ENSBTAG00000033190|ENSBTAG00000039153|ENSBTAG00000010359|ENSBTAG00000020272|ENSBTAG00000011798|ENSBTAG00000026234|ENSBTAG00000018072|ENSBTAG00000024957|ENSBTAG00000006084|ENSBTAG00000001224|ENSBTAG00000015590|ENSBTAG00000013336|ENSBTAG00000003257|ENSBTAG00000021741|ENSBTAG00000010957|ENSBTAG00000007825|ENSBTAG00000018749|ENSBTAG00000032166|…
coenzyme biosynthetic process	Gene Ontology	GO:0009108	16	62	0.0181053	0.201288	ENSBTAG00000021242|ENSBTAG00000001855|ENSBTAG00000024957|ENSBTAG00000000795|ENSBTAG00000007681|ENSBTAG00000021202|ENSBTAG00000021880|ENSBTAG00000014642|ENSBTAG00000016470|ENSBTAG00000003770|ENSBTAG00000017676|ENSBTAG00000004664|ENSBTAG00000001908|ENSBTAG00000007125|ENSBTAG00000043960|ENSBTAG00000027879
anion transport	Gene Ontology	GO:0006820	37	185	0.0181258	0.201288	ENSBTAG00000006589|ENSBTAG00000044053|ENSBTAG00000014525|ENSBTAG00000013262|ENSBTAG00000010943|ENSBTAG00000017542|ENSBTAG00000002297|ENSBTAG00000017209|ENSBTAG00000004145|ENSBTAG00000001652|ENSBTAG00000005386|ENSBTAG00000017837|ENSBTAG00000005810|ENSBTAG00000018227|ENSBTAG00000017461|ENSBTAG00000016762|ENSBTAG00000006894|ENSBTAG00000027879|ENSBTAG00000011482|ENSBTAG00000024957|ENSBTAG00000021830|…
organic acid metabolic process	Gene Ontology	GO:0006082	80	461	0.0181349	0.201288	ENSBTAG00000020783|ENSBTAG00000010867|ENSBTAG00000022449|ENSBTAG00000017242|ENSBTAG00000000795|ENSBTAG00000003068|ENSBTAG00000017017|ENSBTAG00000002138|ENSBTAG00000005257|ENSBTAG00000017542|ENSBTAG00000006396|ENSBTAG00000016791|ENSBTAG00000037795|ENSBTAG00000001036|ENSBTAG00000000492|ENSBTAG00000021779|ENSBTAG00000008964|ENSBTAG00000010658|ENSBTAG00000001658|ENSBTAG00000018283|ENSBTAG00000018072|…
Hypertrophic cardiomyopathy (HCM)	KEGG PATHWAY	bta05410	18	73	0.0181882	0.201288	ENSBTAG00000001404|ENSBTAG00000020569|ENSBTAG00000009987|ENSBTAG00000044046|ENSBTAG00000017266|ENSBTAG00000014387|ENSBTAG00000005359|ENSBTAG00000009256|ENSBTAG00000002297|ENSBTAG00000016566|ENSBTAG00000009080|ENSBTAG00000019929|ENSBTAG00000019289|ENSBTAG00000018747|ENSBTAG00000022000|ENSBTAG00000010026|ENSBTAG00000013117|ENSBTAG00000003709
BMP signaling pathway	Gene Ontology	GO:0030509	18	73	0.0181882	0.201288	ENSBTAG00000003018|ENSBTAG00000020406|ENSBTAG00000002835|ENSBTAG00000000625|ENSBTAG00000017397|ENSBTAG00000010888|ENSBTAG00000006844|ENSBTAG00000018114|ENSBTAG00000001499|ENSBTAG00000005092|ENSBTAG00000038224|ENSBTAG00000015385|ENSBTAG00000011909|ENSBTAG00000003705|ENSBTAG00000010428|ENSBTAG00000003602|ENSBTAG00000000546|ENSBTAG00000017869
cellular monovalent inorganic cation homeostasis	Gene Ontology	GO:0030004	12	41	0.0182459	0.201612	ENSBTAG00000006589|ENSBTAG00000032301|ENSBTAG00000013300|ENSBTAG00000015317|ENSBTAG00000018846|ENSBTAG00000018227|ENSBTAG00000005565|ENSBTAG00000016761|ENSBTAG00000018379|ENSBTAG00000019302|ENSBTAG00000005809|ENSBTAG00000018246
regulation of cellular pH	Gene Ontology	GO:0030641	11	36	0.0183526	0.201986	ENSBTAG00000006589|ENSBTAG00000032301|ENSBTAG00000015317|ENSBTAG00000018846|ENSBTAG00000018227|ENSBTAG00000005565|ENSBTAG00000016761|ENSBTAG00000018379|ENSBTAG00000019302|ENSBTAG00000005809|ENSBTAG00000018246
regulation of phosphatidylinositol 3-kinase signaling	Gene Ontology	GO:0014066	11	36	0.0183526	0.201986	ENSBTAG00000003952|ENSBTAG00000020148|ENSBTAG00000032424|ENSBTAG00000046922|ENSBTAG00000005359|ENSBTAG00000014270|ENSBTAG00000034827|ENSBTAG00000017542|ENSBTAG00000002487|ENSBTAG00000000653|ENSBTAG00000001941
early endosome to late endosome transport	Gene Ontology	GO:0045022	6	13	0.0184073	0.201986	ENSBTAG00000002966|ENSBTAG00000017815|ENSBTAG00000016152|ENSBTAG00000010347|ENSBTAG00000018803|ENSBTAG00000007634
neuron maturation	Gene Ontology	GO:0042551	6	13	0.0184073	0.201986	ENSBTAG00000017753|ENSBTAG00000019302|ENSBTAG00000017814|ENSBTAG00000003183|ENSBTAG00000004751|ENSBTAG00000005299
ATPase activity	Gene Ontology	GO:0016887	41	210	0.0184232	0.201986	ENSBTAG00000020998|ENSBTAG00000033413|ENSBTAG00000002742|ENSBTAG00000010787|ENSBTAG00000006970|ENSBTAG00000010867|ENSBTAG00000006589|ENSBTAG00000020482|ENSBTAG00000015732|ENSBTAG00000026885|ENSBTAG00000011125|ENSBTAG00000005160|ENSBTAG00000003843|ENSBTAG00000001224|ENSBTAG00000011626|ENSBTAG00000006103|ENSBTAG00000000806|ENSBTAG00000007494|ENSBTAG00000018589|ENSBTAG00000020831|ENSBTAG00000001631|…
contractile fiber	Gene Ontology	GO:0043292	21	90	0.0184503	0.201986	ENSBTAG00000004554|ENSBTAG00000009696|ENSBTAG00000005027|ENSBTAG00000013197|ENSBTAG00000016005|ENSBTAG00000010741|ENSBTAG00000021581|ENSBTAG00000014011|ENSBTAG00000011586|ENSBTAG00000033190|ENSBTAG00000021508|ENSBTAG00000011215|ENSBTAG00000025853|ENSBTAG00000008868|ENSBTAG00000018255|ENSBTAG00000004475|ENSBTAG00000010026|ENSBTAG00000021780|ENSBTAG00000018520|ENSBTAG00000007300|ENSBTAG00000014138
lysosomal membrane	Gene Ontology	GO:0005765	27	125	0.0186621	0.203678	ENSBTAG00000044053|ENSBTAG00000002628|ENSBTAG00000002767|ENSBTAG00000018846|ENSBTAG00000011729|ENSBTAG00000011802|ENSBTAG00000013781|ENSBTAG00000016387|ENSBTAG00000007305|ENSBTAG00000011147|ENSBTAG00000000948|ENSBTAG00000012902|ENSBTAG00000039968|ENSBTAG00000012926|ENSBTAG00000006364|ENSBTAG00000008309|ENSBTAG00000046357|ENSBTAG00000018761|ENSBTAG00000021830|ENSBTAG00000002402|ENSBTAG00000010242|…
lytic vacuole membrane	Gene Ontology	GO:0098852	27	125	0.0186621	0.203678	ENSBTAG00000044053|ENSBTAG00000002628|ENSBTAG00000002767|ENSBTAG00000018846|ENSBTAG00000011729|ENSBTAG00000011802|ENSBTAG00000013781|ENSBTAG00000016387|ENSBTAG00000007305|ENSBTAG00000011147|ENSBTAG00000000948|ENSBTAG00000012902|ENSBTAG00000039968|ENSBTAG00000012926|ENSBTAG00000006364|ENSBTAG00000008309|ENSBTAG00000046357|ENSBTAG00000018761|ENSBTAG00000021830|ENSBTAG00000002402|ENSBTAG00000010242|…
protein dephosphorylation	Gene Ontology	GO:0006470	28	131	0.0187631	0.203986	ENSBTAG00000000253|ENSBTAG00000001987|ENSBTAG00000018739|ENSBTAG00000016557|ENSBTAG00000004776|ENSBTAG00000001274|ENSBTAG00000006616|ENSBTAG00000009765|ENSBTAG00000019302|ENSBTAG00000006084|ENSBTAG00000008436|ENSBTAG00000015385|ENSBTAG00000014138|ENSBTAG00000000653|ENSBTAG00000001862|ENSBTAG00000010526|ENSBTAG00000013336|ENSBTAG00000011857|ENSBTAG00000010957|ENSBTAG00000016413|ENSBTAG00000020257|…
regulatory region nucleic acid binding	Gene Ontology	GO:0001067	68	383	0.0187768	0.203986	ENSBTAG00000017661|ENSBTAG00000005970|ENSBTAG00000024095|ENSBTAG00000009863|ENSBTAG00000013070|ENSBTAG00000020425|ENSBTAG00000033180|ENSBTAG00000015460|ENSBTAG00000006951|ENSBTAG00000011828|ENSBTAG00000012025|ENSBTAG00000013072|ENSBTAG00000017541|ENSBTAG00000017528|ENSBTAG00000001241|ENSBTAG00000003602|ENSBTAG00000020485|ENSBTAG00000007746|ENSBTAG00000006103|ENSBTAG00000002835|ENSBTAG00000015904|…
regulatory region DNA binding	Gene Ontology	GO:0000975	68	383	0.0187768	0.203986	ENSBTAG00000017661|ENSBTAG00000005970|ENSBTAG00000024095|ENSBTAG00000009863|ENSBTAG00000013070|ENSBTAG00000020425|ENSBTAG00000033180|ENSBTAG00000015460|ENSBTAG00000006951|ENSBTAG00000011828|ENSBTAG00000012025|ENSBTAG00000013072|ENSBTAG00000017541|ENSBTAG00000017528|ENSBTAG00000001241|ENSBTAG00000003602|ENSBTAG00000020485|ENSBTAG00000007746|ENSBTAG00000006103|ENSBTAG00000002835|ENSBTAG00000015904|…
regulation of protein targeting	Gene Ontology	GO:1903533	29	137	0.0188187	0.203986	ENSBTAG00000020998|ENSBTAG00000020783|ENSBTAG00000014038|ENSBTAG00000023343|ENSBTAG00000016852|ENSBTAG00000011943|ENSBTAG00000004896|ENSBTAG00000001273|ENSBTAG00000016073|ENSBTAG00000016152|ENSBTAG00000007490|ENSBTAG00000005970|ENSBTAG00000011479|ENSBTAG00000001673|ENSBTAG00000005810|ENSBTAG00000006084|ENSBTAG00000015882|ENSBTAG00000023600|ENSBTAG00000002460|ENSBTAG00000012543|ENSBTAG00000013236|…
peptidyl-tyrosine modification	Gene Ontology	GO:0018212	30	143	0.0188339	0.203986	ENSBTAG00000000390|ENSBTAG00000002623|ENSBTAG00000005892|ENSBTAG00000011640|ENSBTAG00000001241|ENSBTAG00000011698|ENSBTAG00000004895|ENSBTAG00000009987|ENSBTAG00000006616|ENSBTAG00000019596|ENSBTAG00000018059|ENSBTAG00000034827|ENSBTAG00000001941|ENSBTAG00000023377|ENSBTAG00000017753|ENSBTAG00000015558|ENSBTAG00000011851|ENSBTAG00000000113|ENSBTAG00000021819|ENSBTAG00000006161|ENSBTAG00000005092|…
regulation of cell activation	Gene Ontology	GO:0050865	37	186	0.0193435	0.209187	ENSBTAG00000002623|ENSBTAG00000024888|ENSBTAG00000015089|ENSBTAG00000015205|ENSBTAG00000010785|ENSBTAG00000005892|ENSBTAG00000007916|ENSBTAG00000040551|ENSBTAG00000008868|ENSBTAG00000010242|ENSBTAG00000011003|ENSBTAG00000019915|ENSBTAG00000007746|ENSBTAG00000001273|ENSBTAG00000001061|ENSBTAG00000015904|ENSBTAG00000018059|ENSBTAG00000018404|ENSBTAG00000019302|ENSBTAG00000000436|ENSBTAG00000005970|…
nuclear membrane	Gene Ontology	GO:0031965	24	108	0.0196551	0.210774	ENSBTAG00000007979|ENSBTAG00000003570|ENSBTAG00000011943|ENSBTAG00000003434|ENSBTAG00000002720|ENSBTAG00000011127|ENSBTAG00000011147|ENSBTAG00000015155|ENSBTAG00000030913|ENSBTAG00000014917|ENSBTAG00000019302|ENSBTAG00000017461|ENSBTAG00000017468|ENSBTAG00000003693|ENSBTAG00000013197|ENSBTAG00000021741|ENSBTAG00000032650|ENSBTAG00000001552|ENSBTAG00000018661|ENSBTAG00000001105|ENSBTAG00000002835|…
muscle hypertrophy	Gene Ontology	GO:0014896	8	22	0.0196765	0.210774	ENSBTAG00000005027|ENSBTAG00000005431|ENSBTAG00000001061|ENSBTAG00000016005|ENSBTAG00000014463|ENSBTAG00000007806|ENSBTAG00000024888|ENSBTAG00000008591
methylated histone binding	Gene Ontology	GO:0035064	8	22	0.0196765	0.210774	ENSBTAG00000016332|ENSBTAG00000009308|ENSBTAG00000030222|ENSBTAG00000002260|ENSBTAG00000001393|ENSBTAG00000007228|ENSBTAG00000006214|ENSBTAG00000002224
macrophage activation	Gene Ontology	GO:0042116	8	22	0.0196765	0.210774	ENSBTAG00000020780|ENSBTAG00000024957|ENSBTAG00000005892|ENSBTAG00000015904|ENSBTAG00000004347|ENSBTAG00000020614|ENSBTAG00000001602|ENSBTAG00000002923
histone-lysine N-methyltransferase activity	Gene Ontology	GO:0018024	8	22	0.0196765	0.210774	ENSBTAG00000003954|ENSBTAG00000020578|ENSBTAG00000001185|ENSBTAG00000009426|ENSBTAG00000021918|ENSBTAG00000009246|ENSBTAG00000033180|ENSBTAG00000000139
striated muscle hypertrophy	Gene Ontology	GO:0014897	8	22	0.0196765	0.210774	ENSBTAG00000005027|ENSBTAG00000005431|ENSBTAG00000001061|ENSBTAG00000016005|ENSBTAG00000014463|ENSBTAG00000007806|ENSBTAG00000024888|ENSBTAG00000008591
sodium ion transport	Gene Ontology	GO:0006814	20	85	0.0196979	0.210774	ENSBTAG00000008117|ENSBTAG00000027080|ENSBTAG00000043948|ENSBTAG00000014463|ENSBTAG00000007650|ENSBTAG00000021667|ENSBTAG00000013861|ENSBTAG00000015317|ENSBTAG00000019045|ENSBTAG00000040088|ENSBTAG00000009828|ENSBTAG00000021858|ENSBTAG00000019867|ENSBTAG00000010163|ENSBTAG00000003700|ENSBTAG00000004515|ENSBTAG00000038180|ENSBTAG00000004751|ENSBTAG00000018520|ENSBTAG00000043972
interleukin-6 production	Gene Ontology	GO:0032635	14	52	0.0197612	0.211132	ENSBTAG00000010874|ENSBTAG00000000031|ENSBTAG00000004895|ENSBTAG00000005970|ENSBTAG00000003954|ENSBTAG00000001241|ENSBTAG00000046922|ENSBTAG00000000113|ENSBTAG00000007916|ENSBTAG00000038235|ENSBTAG00000006894|ENSBTAG00000000436|ENSBTAG00000018474|ENSBTAG00000020485
ossification	Gene Ontology	GO:0001503	34	168	0.0198833	0.212118	ENSBTAG00000020780|ENSBTAG00000020406|ENSBTAG00000015894|ENSBTAG00000015460|ENSBTAG00000000033|ENSBTAG00000011802|ENSBTAG00000021699|ENSBTAG00000011909|ENSBTAG00000030599|ENSBTAG00000016791|ENSBTAG00000019302|ENSBTAG00000011741|ENSBTAG00000003602|ENSBTAG00000021444|ENSBTAG00000002835|ENSBTAG00000014917|ENSBTAG00000012824|ENSBTAG00000018114|ENSBTAG00000013801|ENSBTAG00000004982|ENSBTAG00000001941|…
regulation of intracellular transport	Gene Ontology	GO:0032386	39	199	0.0201226	0.214275	ENSBTAG00000020998|ENSBTAG00000015882|ENSBTAG00000020783|ENSBTAG00000005682|ENSBTAG00000014038|ENSBTAG00000005892|ENSBTAG00000023343|ENSBTAG00000016852|ENSBTAG00000011943|ENSBTAG00000004896|ENSBTAG00000001273|ENSBTAG00000016073|ENSBTAG00000016152|ENSBTAG00000006616|ENSBTAG00000007490|ENSBTAG00000005970|ENSBTAG00000011479|ENSBTAG00000001673|ENSBTAG00000005810|ENSBTAG00000006084|ENSBTAG00000015385|…
animal organ development	Gene Ontology	GO:0048513	203	1306	0.0201458	0.214275	ENSBTAG00000002742|ENSBTAG00000020406|ENSBTAG00000043948|ENSBTAG00000015969|ENSBTAG00000047719|ENSBTAG00000007112|ENSBTAG00000018846|ENSBTAG00000001785|ENSBTAG00000017051|ENSBTAG00000002297|ENSBTAG00000016514|ENSBTAG00000003183|ENSBTAG00000006738|ENSBTAG00000011003|ENSBTAG00000013662|ENSBTAG00000014112|ENSBTAG00000012025|ENSBTAG00000010992|ENSBTAG00000006651|ENSBTAG00000001712|ENSBTAG00000007490|…
glycerophospholipid metabolic process	Gene Ontology	GO:0006650	21	91	0.020269	0.21431	ENSBTAG00000002490|ENSBTAG00000000675|ENSBTAG00000016557|ENSBTAG00000011479|ENSBTAG00000006499|ENSBTAG00000014138|ENSBTAG00000020848|ENSBTAG00000000065|ENSBTAG00000009658|ENSBTAG00000039968|ENSBTAG00000016663|ENSBTAG00000013971|ENSBTAG00000006066|ENSBTAG00000013273|ENSBTAG00000008009|ENSBTAG00000017051|ENSBTAG00000003809|ENSBTAG00000004982|ENSBTAG00000005827|ENSBTAG00000021902|ENSBTAG00000019272
developmental growth	Gene Ontology	GO:0048589	46	243	0.0202728	0.21431	ENSBTAG00000020783|ENSBTAG00000008090|ENSBTAG00000017542|ENSBTAG00000013362|ENSBTAG00000012501|ENSBTAG00000017541|ENSBTAG00000008868|ENSBTAG00000011908|ENSBTAG00000019302|ENSBTAG00000003602|ENSBTAG00000023600|ENSBTAG00000013735|ENSBTAG00000002835|ENSBTAG00000015969|ENSBTAG00000004751|ENSBTAG00000001774|ENSBTAG00000014159|ENSBTAG00000012295|ENSBTAG00000014138|ENSBTAG00000001801|ENSBTAG00000001941|…
regulation of body fluid levels	Gene Ontology	GO:0050878	29	138	0.0202931	0.21431	ENSBTAG00000005892|ENSBTAG00000015460|ENSBTAG00000000898|ENSBTAG00000016385|ENSBTAG00000007268|ENSBTAG00000018499|ENSBTAG00000001061|ENSBTAG00000009987|ENSBTAG00000020859|ENSBTAG00000011461|ENSBTAG00000005970|ENSBTAG00000018404|ENSBTAG00000034827|ENSBTAG00000007073|ENSBTAG00000017722|ENSBTAG00000010163|ENSBTAG00000019772|ENSBTAG00000000031|ENSBTAG00000017162|ENSBTAG00000013236|ENSBTAG00000020614|…
transforming growth factor beta receptor signaling pathway	Gene Ontology	GO:0007179	16	63	0.0202999	0.21431	ENSBTAG00000039574|ENSBTAG00000016988|ENSBTAG00000004322|ENSBTAG00000002835|ENSBTAG00000000625|ENSBTAG00000016152|ENSBTAG00000005359|ENSBTAG00000001499|ENSBTAG00000010428|ENSBTAG00000039916|ENSBTAG00000008136|ENSBTAG00000011909|ENSBTAG00000020829|ENSBTAG00000010644|ENSBTAG00000014825|ENSBTAG00000017869
chromosome, telomeric region	Gene Ontology	GO:0000781	16	63	0.0202999	0.21431	ENSBTAG00000003693|ENSBTAG00000002742|ENSBTAG00000006103|ENSBTAG00000017582|ENSBTAG00000010819|ENSBTAG00000000500|ENSBTAG00000009711|ENSBTAG00000021569|ENSBTAG00000008321|ENSBTAG00000016703|ENSBTAG00000009246|ENSBTAG00000012567|ENSBTAG00000009394|ENSBTAG00000008716|ENSBTAG00000001163|ENSBTAG00000016105
secretion	Gene Ontology	GO:0046903	68	385	0.0205239	0.216354	ENSBTAG00000000031|ENSBTAG00000020783|ENSBTAG00000014112|ENSBTAG00000032704|ENSBTAG00000005892|ENSBTAG00000020648|ENSBTAG00000003515|ENSBTAG00000021291|ENSBTAG00000018803|ENSBTAG00000010242|ENSBTAG00000002297|ENSBTAG00000010191|ENSBTAG00000006738|ENSBTAG00000003602|ENSBTAG00000020215|ENSBTAG00000020485|ENSBTAG00000010658|ENSBTAG00000001273|ENSBTAG00000005110|ENSBTAG00000011461|ENSBTAG00000005970|…
covalent chromatin modification	Gene Ontology	GO:0016569	41	212	0.0207894	0.218609	ENSBTAG00000020998|ENSBTAG00000010906|ENSBTAG00000017582|ENSBTAG00000001393|ENSBTAG00000039153|ENSBTAG00000024957|ENSBTAG00000010456|ENSBTAG00000001241|ENSBTAG00000021569|ENSBTAG00000016105|ENSBTAG00000001552|ENSBTAG00000016332|ENSBTAG00000018112|ENSBTAG00000005970|ENSBTAG00000008321|ENSBTAG00000003906|ENSBTAG00000016703|ENSBTAG00000019757|ENSBTAG00000009246|ENSBTAG00000020485|ENSBTAG00000021918|…
Pentose and glucuronate interconversions	KEGG PATHWAY	bta00040	9	27	0.0208609	0.218609	ENSBTAG00000014521|ENSBTAG00000011726|ENSBTAG00000013984|ENSBTAG00000001582|ENSBTAG00000008747|ENSBTAG00000004040|ENSBTAG00000026181|ENSBTAG00000011278|ENSBTAG00000039161
positive regulation of cell cycle phase transition	Gene Ontology	GO:1901989	9	27	0.0208609	0.218609	ENSBTAG00000013123|ENSBTAG00000017753|ENSBTAG00000008338|ENSBTAG00000010492|ENSBTAG00000015460|ENSBTAG00000016307|ENSBTAG00000013801|ENSBTAG00000009394|ENSBTAG00000044009
actin filament depolymerization	Gene Ontology	GO:0030042	9	27	0.0208609	0.218609	ENSBTAG00000004672|ENSBTAG00000007806|ENSBTAG00000019915|ENSBTAG00000009658|ENSBTAG00000014011|ENSBTAG00000001987|ENSBTAG00000004554|ENSBTAG00000021508|ENSBTAG00000016549
organelle assembly	Gene Ontology	GO:0070925	55	301	0.0209097	0.218797	ENSBTAG00000017661|ENSBTAG00000006588|ENSBTAG00000019915|ENSBTAG00000015773|ENSBTAG00000007939|ENSBTAG00000005400|ENSBTAG00000007916|ENSBTAG00000017366|ENSBTAG00000017325|ENSBTAG00000006528|ENSBTAG00000035370|ENSBTAG00000010548|ENSBTAG00000019568|ENSBTAG00000008868|ENSBTAG00000034712|ENSBTAG00000016510|ENSBTAG00000004896|ENSBTAG00000001322|ENSBTAG00000010736|ENSBTAG00000004709|ENSBTAG00000021581|…
Fc gamma R-mediated phagocytosis	KEGG PATHWAY	bta04666	19	80	0.02101	0.219006	ENSBTAG00000010526|ENSBTAG00000019915|ENSBTAG00000020126|ENSBTAG00000001061|ENSBTAG00000008719|ENSBTAG00000000717|ENSBTAG00000021842|ENSBTAG00000020848|ENSBTAG00000020921|ENSBTAG00000031967|ENSBTAG00000017490|ENSBTAG00000020614|ENSBTAG00000006909|ENSBTAG00000003305|ENSBTAG00000010191|ENSBTAG00000017788|ENSBTAG00000011640|ENSBTAG00000003185|ENSBTAG00000039160
vesicle localization	Gene Ontology	GO:0051648	19	80	0.02101	0.219006	ENSBTAG00000014103|ENSBTAG00000005110|ENSBTAG00000032704|ENSBTAG00000024957|ENSBTAG00000004188|ENSBTAG00000016124|ENSBTAG00000040147|ENSBTAG00000014229|ENSBTAG00000001703|ENSBTAG00000002280|ENSBTAG00000015986|ENSBTAG00000011367|ENSBTAG00000034693|ENSBTAG00000011215|ENSBTAG00000034077|ENSBTAG00000003610|ENSBTAG00000001801|ENSBTAG00000027134|ENSBTAG00000012939
peptidyl-threonine modification	Gene Ontology	GO:0018210	12	42	0.0210221	0.219006	ENSBTAG00000011479|ENSBTAG00000014463|ENSBTAG00000017162|ENSBTAG00000020921|ENSBTAG00000019302|ENSBTAG00000001774|ENSBTAG00000017582|ENSBTAG00000011909|ENSBTAG00000004870|ENSBTAG00000004475|ENSBTAG00000014825|ENSBTAG00000032518
muscle fiber development	Gene Ontology	GO:0048747	10	32	0.0213484	0.220707	ENSBTAG00000002833|ENSBTAG00000016005|ENSBTAG00000006030|ENSBTAG00000018255|ENSBTAG00000010741|ENSBTAG00000006844|ENSBTAG00000019302|ENSBTAG00000025853|ENSBTAG00000004554|ENSBTAG00000002297
negative regulation of dephosphorylation	Gene Ontology	GO:0035305	10	32	0.0213484	0.220707	ENSBTAG00000016323|ENSBTAG00000011479|ENSBTAG00000000511|ENSBTAG00000001987|ENSBTAG00000005359|ENSBTAG00000015527|ENSBTAG00000006762|ENSBTAG00000032518|ENSBTAG00000000653|ENSBTAG00000001941
ruffle membrane	Gene Ontology	GO:0032587	10	32	0.0213484	0.220707	ENSBTAG00000008250|ENSBTAG00000011479|ENSBTAG00000009658|ENSBTAG00000000113|ENSBTAG00000001673|ENSBTAG00000001774|ENSBTAG00000010347|ENSBTAG00000016124|ENSBTAG00000008140|ENSBTAG00000010191
monosaccharide transport	Gene Ontology	GO:0015749	15	58	0.0213491	0.220707	ENSBTAG00000008117|ENSBTAG00000020783|ENSBTAG00000020406|ENSBTAG00000011479|ENSBTAG00000021830|ENSBTAG00000020921|ENSBTAG00000005386|ENSBTAG00000047719|ENSBTAG00000009091|ENSBTAG00000001673|ENSBTAG00000019002|ENSBTAG00000010347|ENSBTAG00000017086|ENSBTAG00000043962|ENSBTAG00000019674
hexose transport	Gene Ontology	GO:0008645	15	58	0.0213491	0.220707	ENSBTAG00000008117|ENSBTAG00000020783|ENSBTAG00000020406|ENSBTAG00000011479|ENSBTAG00000021830|ENSBTAG00000020921|ENSBTAG00000005386|ENSBTAG00000047719|ENSBTAG00000009091|ENSBTAG00000001673|ENSBTAG00000019002|ENSBTAG00000010347|ENSBTAG00000017086|ENSBTAG00000043962|ENSBTAG00000019674
ciliary part	Gene Ontology	GO:0044441	24	109	0.021392	0.220707	ENSBTAG00000006588|ENSBTAG00000020787|ENSBTAG00000005400|ENSBTAG00000047719|ENSBTAG00000006528|ENSBTAG00000006396|ENSBTAG00000001061|ENSBTAG00000010736|ENSBTAG00000003128|ENSBTAG00000000616|ENSBTAG00000034963|ENSBTAG00000015590|ENSBTAG00000017751|ENSBTAG00000017753|ENSBTAG00000017790|ENSBTAG00000016784|ENSBTAG00000007413|ENSBTAG00000005638|ENSBTAG00000010347|ENSBTAG00000002280|ENSBTAG00000001322|…
Aldosterone synthesis and secretion	KEGG PATHWAY	bta04925	17	69	0.0214339	0.220707	ENSBTAG00000018777|ENSBTAG00000001061|ENSBTAG00000008338|ENSBTAG00000014463|ENSBTAG00000002313|ENSBTAG00000013245|ENSBTAG00000020921|ENSBTAG00000047488|ENSBTAG00000017462|ENSBTAG00000020455|ENSBTAG00000020614|ENSBTAG00000006143|ENSBTAG00000010026|ENSBTAG00000009835|ENSBTAG00000013116|ENSBTAG00000009520|ENSBTAG00000014600
Gastric acid secretion	KEGG PATHWAY	bta04971	17	69	0.0214339	0.220707	ENSBTAG00000018777|ENSBTAG00000006589|ENSBTAG00000001061|ENSBTAG00000005236|ENSBTAG00000008338|ENSBTAG00000032301|ENSBTAG00000014463|ENSBTAG00000002313|ENSBTAG00000013245|ENSBTAG00000020921|ENSBTAG00000000973|ENSBTAG00000020455|ENSBTAG00000013116|ENSBTAG00000010347|ENSBTAG00000009520|ENSBTAG00000024903|ENSBTAG00000014600
response to nitrogen compound	Gene Ontology	GO:1901698	51	276	0.0216261	0.222261	ENSBTAG00000000031|ENSBTAG00000020783|ENSBTAG00000005726|ENSBTAG00000047719|ENSBTAG00000006589|ENSBTAG00000017837|ENSBTAG00000011802|ENSBTAG00000038235|ENSBTAG00000003043|ENSBTAG00000002647|ENSBTAG00000011514|ENSBTAG00000016170|ENSBTAG00000017209|ENSBTAG00000032021|ENSBTAG00000012007|ENSBTAG00000006616|ENSBTAG00000005970|ENSBTAG00000009091|ENSBTAG00000034827|ENSBTAG00000001673|ENSBTAG00000043948|…
positive regulation of apoptotic signaling pathway	Gene Ontology	GO:2001235	20	86	0.0216787	0.222261	ENSBTAG00000018159|ENSBTAG00000010992|ENSBTAG00000017869|ENSBTAG00000026234|ENSBTAG00000015894|ENSBTAG00000004709|ENSBTAG00000003257|ENSBTAG00000019915|ENSBTAG00000014482|ENSBTAG00000015460|ENSBTAG00000005359|ENSBTAG00000006084|ENSBTAG00000005574|ENSBTAG00000015326|ENSBTAG00000016761|ENSBTAG00000006505|ENSBTAG00000010785|ENSBTAG00000003336|ENSBTAG00000002912|ENSBTAG00000015205
myofibril	Gene Ontology	GO:0030016	20	86	0.0216787	0.222261	ENSBTAG00000004554|ENSBTAG00000009696|ENSBTAG00000005027|ENSBTAG00000013197|ENSBTAG00000016005|ENSBTAG00000010741|ENSBTAG00000021581|ENSBTAG00000014011|ENSBTAG00000011586|ENSBTAG00000033190|ENSBTAG00000011215|ENSBTAG00000025853|ENSBTAG00000008868|ENSBTAG00000018255|ENSBTAG00000021508|ENSBTAG00000010026|ENSBTAG00000021780|ENSBTAG00000018520|ENSBTAG00000007300|ENSBTAG00000014138
nucleoplasm	Gene Ontology	GO:0005654	174	1107	0.021855	0.222918	ENSBTAG00000014521|ENSBTAG00000012124|ENSBTAG00000002196|ENSBTAG00000020594|ENSBTAG00000035370|ENSBTAG00000013781|ENSBTAG00000015737|ENSBTAG00000004751|ENSBTAG00000003843|ENSBTAG00000019441|ENSBTAG00000019757|ENSBTAG00000018548|ENSBTAG00000021202|ENSBTAG00000003906|ENSBTAG00000006786|ENSBTAG00000017582|ENSBTAG00000015385|ENSBTAG00000017913|ENSBTAG00000047502|ENSBTAG00000011266|ENSBTAG00000013070|…
positive regulation of wound healing	Gene Ontology	GO:0090303	7	18	0.0218996	0.222918	ENSBTAG00000020859|ENSBTAG00000009658|ENSBTAG00000003499|ENSBTAG00000020614|ENSBTAG00000008868|ENSBTAG00000017542|ENSBTAG00000011640
cellular response to dsRNA	Gene Ontology	GO:0071359	7	18	0.0218996	0.222918	ENSBTAG00000016852|ENSBTAG00000032021|ENSBTAG00000001134|ENSBTAG00000005726|ENSBTAG00000001579|ENSBTAG00000011514|ENSBTAG00000017869
tissue regeneration	Gene Ontology	GO:0042246	7	18	0.0218996	0.222918	ENSBTAG00000023600|ENSBTAG00000020783|ENSBTAG00000008554|ENSBTAG00000017542|ENSBTAG00000009426|ENSBTAG00000008868|ENSBTAG00000011908
skeletal muscle fiber development	Gene Ontology	GO:0048741	7	18	0.0218996	0.222918	ENSBTAG00000002833|ENSBTAG00000016005|ENSBTAG00000006030|ENSBTAG00000018255|ENSBTAG00000010741|ENSBTAG00000019302|ENSBTAG00000025853
Golgi apparatus part	Gene Ontology	GO:0044431	55	302	0.0219729	0.223344	ENSBTAG00000004333|ENSBTAG00000035007|ENSBTAG00000015205|ENSBTAG00000000795|ENSBTAG00000000511|ENSBTAG00000032660|ENSBTAG00000019426|ENSBTAG00000016124|ENSBTAG00000005809|ENSBTAG00000007305|ENSBTAG00000011147|ENSBTAG00000001224|ENSBTAG00000011626|ENSBTAG00000008718|ENSBTAG00000039591|ENSBTAG00000031967|ENSBTAG00000004870|ENSBTAG00000013955|ENSBTAG00000006556|ENSBTAG00000011540|ENSBTAG00000000905|…
enzyme regulator activity	Gene Ontology	GO:0030234	77	446	0.0220904	0.2239	ENSBTAG00000017744|ENSBTAG00000020406|ENSBTAG00000001207|ENSBTAG00000013064|ENSBTAG00000018843|ENSBTAG00000021499|ENSBTAG00000043981|ENSBTAG00000021323|ENSBTAG00000002473|ENSBTAG00000011125|ENSBTAG00000015541|ENSBTAG00000014253|ENSBTAG00000013004|ENSBTAG00000008868|ENSBTAG00000002647|ENSBTAG00000018535|ENSBTAG00000015558|ENSBTAG00000026586|ENSBTAG00000026181|ENSBTAG00000003185|ENSBTAG00000021779|…
carboxylic acid metabolic process	Gene Ontology	GO:0019752	72	413	0.0221135	0.2239	ENSBTAG00000020783|ENSBTAG00000010867|ENSBTAG00000022449|ENSBTAG00000017242|ENSBTAG00000000795|ENSBTAG00000003068|ENSBTAG00000017017|ENSBTAG00000008683|ENSBTAG00000005257|ENSBTAG00000017542|ENSBTAG00000006396|ENSBTAG00000016791|ENSBTAG00000037795|ENSBTAG00000001036|ENSBTAG00000000492|ENSBTAG00000021779|ENSBTAG00000008964|ENSBTAG00000010658|ENSBTAG00000001658|ENSBTAG00000018283|ENSBTAG00000018072|…
regulation of cellular component movement	Gene Ontology	GO:0051270	59	328	0.0221222	0.2239	ENSBTAG00000020148|ENSBTAG00000019915|ENSBTAG00000045699|ENSBTAG00000047719|ENSBTAG00000001987|ENSBTAG00000017366|ENSBTAG00000021815|ENSBTAG00000021029|ENSBTAG00000011909|ENSBTAG00000010191|ENSBTAG00000033731|ENSBTAG00000008479|ENSBTAG00000010992|ENSBTAG00000003693|ENSBTAG00000016549|ENSBTAG00000001061|ENSBTAG00000009987|ENSBTAG00000016152|ENSBTAG00000014917|ENSBTAG00000011461|ENSBTAG00000019716|…
regulation of homeostatic process	Gene Ontology	GO:0032844	36	182	0.022242	0.223994	ENSBTAG00000020783|ENSBTAG00000015716|ENSBTAG00000013245|ENSBTAG00000047719|ENSBTAG00000013768|ENSBTAG00000008868|ENSBTAG00000019302|ENSBTAG00000006738|ENSBTAG00000020485|ENSBTAG00000015904|ENSBTAG00000024957|ENSBTAG00000010898|ENSBTAG00000018114|ENSBTAG00000014463|ENSBTAG00000006899|ENSBTAG00000017162|ENSBTAG00000004982|ENSBTAG00000000031|ENSBTAG00000000428|ENSBTAG00000010819|ENSBTAG00000020455|…
regulation of brown fat cell differentiation	Gene Ontology	GO:0090335	4	6	0.0223484	0.223994	ENSBTAG00000000031|ENSBTAG00000004787|ENSBTAG00000020783|ENSBTAG00000001729
high voltage-gated calcium channel activity	Gene Ontology	GO:0008331	4	6	0.0223484	0.223994	ENSBTAG00000022000|ENSBTAG00000010026|ENSBTAG00000002297|ENSBTAG00000020887
regulation of Wnt signaling pathway, planar cell polarity pathway	Gene Ontology	GO:2000095	4	6	0.0223484	0.223994	ENSBTAG00000034963|ENSBTAG00000012295|ENSBTAG00000020406|ENSBTAG00000016152
positive regulation of extrinsic apoptotic signaling pathway in absence of ligand	Gene Ontology	GO:2001241	4	6	0.0223484	0.223994	ENSBTAG00000002912|ENSBTAG00000015894|ENSBTAG00000005359|ENSBTAG00000010785
endocardium development	Gene Ontology	GO:0003157	4	6	0.0223484	0.223994	ENSBTAG00000026234|ENSBTAG00000003602|ENSBTAG00000011909|ENSBTAG00000003257
Protein digestion and absorption	KEGG PATHWAY	bta04974	18	75	0.0223837	0.223994	ENSBTAG00000004440|ENSBTAG00000010179|ENSBTAG00000002075|ENSBTAG00000027080|ENSBTAG00000009239|ENSBTAG00000021466|ENSBTAG00000013861|ENSBTAG00000012849|ENSBTAG00000013240|ENSBTAG00000021217|ENSBTAG00000019125|ENSBTAG00000009828|ENSBTAG00000024496|ENSBTAG00000011802|ENSBTAG00000007073|ENSBTAG00000011741|ENSBTAG00000033731|ENSBTAG00000020056
regulation of calcium ion transport	Gene Ontology	GO:0051924	18	75	0.0223837	0.223994	ENSBTAG00000015558|ENSBTAG00000000428|ENSBTAG00000011479|ENSBTAG00000024957|ENSBTAG00000020848|ENSBTAG00000013861|ENSBTAG00000047719|ENSBTAG00000019302|ENSBTAG00000002297|ENSBTAG00000013768|ENSBTAG00000012805|ENSBTAG00000020614|ENSBTAG00000006899|ENSBTAG00000025853|ENSBTAG00000008868|ENSBTAG00000022000|ENSBTAG00000010026|ENSBTAG00000017869
regulation of immune system process	Gene Ontology	GO:0002682	87	513	0.0225047	0.224888	ENSBTAG00000002297|ENSBTAG00000006738|ENSBTAG00000011003|ENSBTAG00000010992|ENSBTAG00000009987|ENSBTAG00000011461|ENSBTAG00000004982|ENSBTAG00000004347|ENSBTAG00000013569|ENSBTAG00000002341|ENSBTAG00000032424|ENSBTAG00000008464|ENSBTAG00000020783|ENSBTAG00000040551|ENSBTAG00000015205|ENSBTAG00000010785|ENSBTAG00000015615|ENSBTAG00000040088|ENSBTAG00000012078|ENSBTAG00000005431|ENSBTAG00000038235|…
positive regulation of growth	Gene Ontology	GO:0045927	22	98	0.0226583	0.226106	ENSBTAG00000020783|ENSBTAG00000017541|ENSBTAG00000008868|ENSBTAG00000017542|ENSBTAG00000004751|ENSBTAG00000019302|ENSBTAG00000014138|ENSBTAG00000001801|ENSBTAG00000001941|ENSBTAG00000010874|ENSBTAG00000007806|ENSBTAG00000006844|ENSBTAG00000003602|ENSBTAG00000010347|ENSBTAG00000008338|ENSBTAG00000012137|ENSBTAG00000007514|ENSBTAG00000008097|ENSBTAG00000005359|ENSBTAG00000034693|ENSBTAG00000014229|…
locomotion	Gene Ontology	GO:0040011	103	621	0.022873	0.227928	ENSBTAG00000040347|ENSBTAG00000047719|ENSBTAG00000017366|ENSBTAG00000011909|ENSBTAG00000012025|ENSBTAG00000010992|ENSBTAG00000006651|ENSBTAG00000009987|ENSBTAG00000011461|ENSBTAG00000006899|ENSBTAG00000019289|ENSBTAG00000008140|ENSBTAG00000004982|ENSBTAG00000016988|ENSBTAG00000003693|ENSBTAG00000017026|ENSBTAG00000005198|ENSBTAG00000011971|ENSBTAG00000011154|ENSBTAG00000002341|ENSBTAG00000008338|…
oxoacid metabolic process	Gene Ontology	GO:0043436	72	414	0.0230599	0.229017	ENSBTAG00000020783|ENSBTAG00000010867|ENSBTAG00000022449|ENSBTAG00000017242|ENSBTAG00000000795|ENSBTAG00000003068|ENSBTAG00000017017|ENSBTAG00000008683|ENSBTAG00000005257|ENSBTAG00000017542|ENSBTAG00000006396|ENSBTAG00000016791|ENSBTAG00000037795|ENSBTAG00000001036|ENSBTAG00000000492|ENSBTAG00000021779|ENSBTAG00000008964|ENSBTAG00000010658|ENSBTAG00000001658|ENSBTAG00000018283|ENSBTAG00000018072|…
cilium	Gene Ontology	GO:0005929	38	195	0.0230731	0.229017	ENSBTAG00000000031|ENSBTAG00000006588|ENSBTAG00000020787|ENSBTAG00000005400|ENSBTAG00000047719|ENSBTAG00000017015|ENSBTAG00000006528|ENSBTAG00000026495|ENSBTAG00000003802|ENSBTAG00000010548|ENSBTAG00000019568|ENSBTAG00000006396|ENSBTAG00000010980|ENSBTAG00000001061|ENSBTAG00000010736|ENSBTAG00000012005|ENSBTAG00000007112|ENSBTAG00000003128|ENSBTAG00000000616|ENSBTAG00000001908|ENSBTAG00000034963|…
regulation of protein transport	Gene Ontology	GO:0051223	55	303	0.023079	0.229017	ENSBTAG00000020998|ENSBTAG00000000031|ENSBTAG00000020783|ENSBTAG00000005682|ENSBTAG00000014038|ENSBTAG00000023343|ENSBTAG00000016852|ENSBTAG00000018421|ENSBTAG00000017325|ENSBTAG00000001673|ENSBTAG00000006738|ENSBTAG00000020485|ENSBTAG00000010658|ENSBTAG00000004896|ENSBTAG00000001273|ENSBTAG00000016073|ENSBTAG00000016152|ENSBTAG00000006616|ENSBTAG00000007490|ENSBTAG00000005970|ENSBTAG00000011479|…
Insulin secretion	KEGG PATHWAY	bta04911	19	81	0.0231693	0.229272	ENSBTAG00000018777|ENSBTAG00000013300|ENSBTAG00000001061|ENSBTAG00000008338|ENSBTAG00000014463|ENSBTAG00000005386|ENSBTAG00000013245|ENSBTAG00000020921|ENSBTAG00000016170|ENSBTAG00000017462|ENSBTAG00000009828|ENSBTAG00000000983|ENSBTAG00000006143|ENSBTAG00000010026|ENSBTAG00000020984|ENSBTAG00000013116|ENSBTAG00000011076|ENSBTAG00000009520|ENSBTAG00000014600
blood coagulation	Gene Ontology	GO:0007596	19	81	0.0231693	0.229272	ENSBTAG00000010664|ENSBTAG00000018499|ENSBTAG00000001061|ENSBTAG00000009987|ENSBTAG00000017722|ENSBTAG00000020859|ENSBTAG00000009658|ENSBTAG00000009615|ENSBTAG00000023652|ENSBTAG00000018404|ENSBTAG00000034827|ENSBTAG00000007073|ENSBTAG00000000898|ENSBTAG00000016385|ENSBTAG00000019636|ENSBTAG00000007268|ENSBTAG00000003499|ENSBTAG00000005892|ENSBTAG00000017869
calcium ion transport into cytosol	Gene Ontology	GO:0060402	13	48	0.0232952	0.230198	ENSBTAG00000019967|ENSBTAG00000024957|ENSBTAG00000020455|ENSBTAG00000013768|ENSBTAG00000013245|ENSBTAG00000047719|ENSBTAG00000019302|ENSBTAG00000015716|ENSBTAG00000020614|ENSBTAG00000006899|ENSBTAG00000008868|ENSBTAG00000000428|ENSBTAG00000017869
regulation of developmental growth	Gene Ontology	GO:0048638	28	134	0.0235664	0.230972	ENSBTAG00000020783|ENSBTAG00000013362|ENSBTAG00000012501|ENSBTAG00000017541|ENSBTAG00000008868|ENSBTAG00000017542|ENSBTAG00000019302|ENSBTAG00000003602|ENSBTAG00000026234|ENSBTAG00000004751|ENSBTAG00000014159|ENSBTAG00000012295|ENSBTAG00000014138|ENSBTAG00000001801|ENSBTAG00000001941|ENSBTAG00000010874|ENSBTAG00000017753|ENSBTAG00000003257|ENSBTAG00000021523|ENSBTAG00000010347|ENSBTAG00000004475|…
receptor complex	Gene Ontology	GO:0043235	27	128	0.0235727	0.230972	ENSBTAG00000005892|ENSBTAG00000013262|ENSBTAG00000011909|ENSBTAG00000000219|ENSBTAG00000020704|ENSBTAG00000033153|ENSBTAG00000007746|ENSBTAG00000009987|ENSBTAG00000016152|ENSBTAG00000017837|ENSBTAG00000018114|ENSBTAG00000009080|ENSBTAG00000019289|ENSBTAG00000003709|ENSBTAG00000017266|ENSBTAG00000017753|ENSBTAG00000032515|ENSBTAG00000008483|ENSBTAG00000006691|ENSBTAG00000004515|ENSBTAG00000013657|…
organic cyclic compound binding	Gene Ontology	GO:0097159	446	3048	0.0235774	0.230972	ENSBTAG00000043948|ENSBTAG00000017366|ENSBTAG00000035370|ENSBTAG00000013784|ENSBTAG00000017200|ENSBTAG00000009453|ENSBTAG00000007661|ENSBTAG00000019209|ENSBTAG00000015387|ENSBTAG00000008898|ENSBTAG00000007398|ENSBTAG00000015221|ENSBTAG00000000404|ENSBTAG00000005514|ENSBTAG00000000406|ENSBTAG00000016980|ENSBTAG00000006280|ENSBTAG00000006282|ENSBTAG00000012567|ENSBTAG00000011396|ENSBTAG00000011642|…
secretory vesicle	Gene Ontology	GO:0099503	36	183	0.0236987	0.230972	ENSBTAG00000005994|ENSBTAG00000002075|ENSBTAG00000015773|ENSBTAG00000002313|ENSBTAG00000013245|ENSBTAG00000017507|ENSBTAG00000004405|ENSBTAG00000003802|ENSBTAG00000016514|ENSBTAG00000018753|ENSBTAG00000010992|ENSBTAG00000010103|ENSBTAG00000008636|ENSBTAG00000001908|ENSBTAG00000001599|ENSBTAG00000015558|ENSBTAG00000024957|ENSBTAG00000020455|ENSBTAG00000020636|ENSBTAG00000002148|ENSBTAG00000011156|…
protein complex involved in cell adhesion	Gene Ontology	GO:0098636	6	14	0.0237399	0.230972	ENSBTAG00000009987|ENSBTAG00000017266|ENSBTAG00000009080|ENSBTAG00000019929|ENSBTAG00000019289|ENSBTAG00000003709
integrin complex	Gene Ontology	GO:0008305	6	14	0.0237399	0.230972	ENSBTAG00000009987|ENSBTAG00000017266|ENSBTAG00000009080|ENSBTAG00000019929|ENSBTAG00000019289|ENSBTAG00000003709
establishment of planar polarity	Gene Ontology	GO:0001736	6	14	0.0237399	0.230972	ENSBTAG00000020406|ENSBTAG00000016152|ENSBTAG00000015460|ENSBTAG00000005092|ENSBTAG00000012295|ENSBTAG00000034963
acrosome reaction	Gene Ontology	GO:0007340	6	14	0.0237399	0.230972	ENSBTAG00000005994|ENSBTAG00000015558|ENSBTAG00000008338|ENSBTAG00000008085|ENSBTAG00000033759|ENSBTAG00000003809
establishment of tissue polarity	Gene Ontology	GO:0007164	6	14	0.0237399	0.230972	ENSBTAG00000020406|ENSBTAG00000016152|ENSBTAG00000015460|ENSBTAG00000005092|ENSBTAG00000012295|ENSBTAG00000034963
ESCRT complex	Gene Ontology	GO:0036452	6	14	0.0237399	0.230972	ENSBTAG00000007939|ENSBTAG00000013528|ENSBTAG00000038745|ENSBTAG00000010355|ENSBTAG00000000320|ENSBTAG00000018803
negative regulation of insulin receptor signaling pathway	Gene Ontology	GO:0046627	6	14	0.0237399	0.230972	ENSBTAG00000010664|ENSBTAG00000011479|ENSBTAG00000012007|ENSBTAG00000020921|ENSBTAG00000021830|ENSBTAG00000017086
adherens junction	Gene Ontology	GO:0005912	40	208	0.0237748	0.230972	ENSBTAG00000002075|ENSBTAG00000011207|ENSBTAG00000016152|ENSBTAG00000045699|ENSBTAG00000017266|ENSBTAG00000017366|ENSBTAG00000033190|ENSBTAG00000015541|ENSBTAG00000020465|ENSBTAG00000030587|ENSBTAG00000010456|ENSBTAG00000010191|ENSBTAG00000007300|ENSBTAG00000002823|ENSBTAG00000027446|ENSBTAG00000006434|ENSBTAG00000031669|ENSBTAG00000017354|ENSBTAG00000006262|ENSBTAG00000019289|ENSBTAG00000011215|…
regulation of neurotransmitter levels	Gene Ontology	GO:0001505	17	70	0.0238131	0.230972	ENSBTAG00000005110|ENSBTAG00000032704|ENSBTAG00000024957|ENSBTAG00000004188|ENSBTAG00000020636|ENSBTAG00000012939|ENSBTAG00000003515|ENSBTAG00000001703|ENSBTAG00000004352|ENSBTAG00000018255|ENSBTAG00000011367|ENSBTAG00000034693|ENSBTAG00000016206|ENSBTAG00000014229|ENSBTAG00000001801|ENSBTAG00000000284|ENSBTAG00000021902
regulation of postsynaptic membrane potential	Gene Ontology	GO:0060078	8	23	0.0238611	0.230972	ENSBTAG00000016005|ENSBTAG00000024957|ENSBTAG00000043948|ENSBTAG00000011461|ENSBTAG00000004940|ENSBTAG00000038180|ENSBTAG00000018520|ENSBTAG00000033153
negative regulation of actin filament polymerization	Gene Ontology	GO:0030837	8	23	0.0238611	0.230972	ENSBTAG00000004672|ENSBTAG00000007806|ENSBTAG00000019915|ENSBTAG00000021581|ENSBTAG00000014011|ENSBTAG00000004554|ENSBTAG00000021508|ENSBTAG00000016549
single-organism cellular localization	Gene Ontology	GO:1902580	77	448	0.0239385	0.231091	ENSBTAG00000020783|ENSBTAG00000007979|ENSBTAG00000019915|ENSBTAG00000032704|ENSBTAG00000005892|ENSBTAG00000000511|ENSBTAG00000047719|ENSBTAG00000027134|ENSBTAG00000011943|ENSBTAG00000003610|ENSBTAG00000015986|ENSBTAG00000014103|ENSBTAG00000003543|ENSBTAG00000005257|ENSBTAG00000008868|ENSBTAG00000015737|ENSBTAG00000016124|ENSBTAG00000016514|ENSBTAG00000016791|ENSBTAG00000034077|ENSBTAG00000020704|…
intracellular protein transport	Gene Ontology	GO:0006886	77	448	0.0239385	0.231091	ENSBTAG00000020998|ENSBTAG00000030366|ENSBTAG00000020783|ENSBTAG00000017744|ENSBTAG00000014038|ENSBTAG00000018803|ENSBTAG00000032704|ENSBTAG00000004333|ENSBTAG00000013329|ENSBTAG00000023343|ENSBTAG00000047719|ENSBTAG00000016852|ENSBTAG00000017325|ENSBTAG00000040147|ENSBTAG00000014253|ENSBTAG00000005257|ENSBTAG00000003543|ENSBTAG00000015737|ENSBTAG00000020316|ENSBTAG00000007979|ENSBTAG00000016791|…
catalytic complex	Gene Ontology	GO:1902494	101	609	0.024089	0.2317	ENSBTAG00000021573|ENSBTAG00000008321|ENSBTAG00000021776|ENSBTAG00000035370|ENSBTAG00000011909|ENSBTAG00000016105|ENSBTAG00000018548|ENSBTAG00000014958|ENSBTAG00000003906|ENSBTAG00000031335|ENSBTAG00000014158|ENSBTAG00000017751|ENSBTAG00000002460|ENSBTAG00000001552|ENSBTAG00000012081|ENSBTAG00000006721|ENSBTAG00000008978|ENSBTAG00000047325|ENSBTAG00000027316|ENSBTAG00000002908|ENSBTAG00000018739|…
regulation of protein complex disassembly	Gene Ontology	GO:0043244	12	43	0.0240994	0.2317	ENSBTAG00000004672|ENSBTAG00000010550|ENSBTAG00000019915|ENSBTAG00000009658|ENSBTAG00000014011|ENSBTAG00000000113|ENSBTAG00000001171|ENSBTAG00000001987|ENSBTAG00000007806|ENSBTAG00000004554|ENSBTAG00000021508|ENSBTAG00000016549
synaptic vesicle cycle	Gene Ontology	GO:0099504	12	43	0.0240994	0.2317	ENSBTAG00000014103|ENSBTAG00000005110|ENSBTAG00000032704|ENSBTAG00000024957|ENSBTAG00000004188|ENSBTAG00000016124|ENSBTAG00000001703|ENSBTAG00000014229|ENSBTAG00000040147|ENSBTAG00000034693|ENSBTAG00000003610|ENSBTAG00000001801
monocarboxylic acid metabolic process	Gene Ontology	GO:0032787	48	259	0.0242289	0.23263	ENSBTAG00000020783|ENSBTAG00000017242|ENSBTAG00000017542|ENSBTAG00000010867|ENSBTAG00000005257|ENSBTAG00000003068|ENSBTAG00000006396|ENSBTAG00000016791|ENSBTAG00000037795|ENSBTAG00000026181|ENSBTAG00000011726|ENSBTAG00000021779|ENSBTAG00000010658|ENSBTAG00000001658|ENSBTAG00000018283|ENSBTAG00000001417|ENSBTAG00000018365|ENSBTAG00000021202|ENSBTAG00000021535|ENSBTAG00000008895|ENSBTAG00000004364|…
cytoskeleton	Gene Ontology	GO:0005856	147	924	0.0243983	0.232812	ENSBTAG00000021573|ENSBTAG00000014392|ENSBTAG00000005999|ENSBTAG00000007112|ENSBTAG00000003515|ENSBTAG00000033190|ENSBTAG00000004751|ENSBTAG00000004115|ENSBTAG00000021680|ENSBTAG00000007661|ENSBTAG00000007494|ENSBTAG00000017582|ENSBTAG00000001631|ENSBTAG00000034963|ENSBTAG00000020409|ENSBTAG00000007806|ENSBTAG00000006721|ENSBTAG00000018745|ENSBTAG00000001250|ENSBTAG00000011765|ENSBTAG00000021921|…
pore complex	Gene Ontology	GO:0046930	5	10	0.0244507	0.232812	ENSBTAG00000000428|ENSBTAG00000019302|ENSBTAG00000014177|ENSBTAG00000012975|ENSBTAG00000016149
phosphatidylinositol phosphate phosphatase activity	Gene Ontology	GO:0052866	5	10	0.0244507	0.232812	ENSBTAG00000014138|ENSBTAG00000009765|ENSBTAG00000011479|ENSBTAG00000016557|ENSBTAG00000039968
ESC/E(Z) complex	Gene Ontology	GO:0035098	5	10	0.0244507	0.232812	ENSBTAG00000001163|ENSBTAG00000021918|ENSBTAG00000009426|ENSBTAG00000001393|ENSBTAG00000016105
presynaptic membrane	Gene Ontology	GO:0042734	5	10	0.0244507	0.232812	ENSBTAG00000005110|ENSBTAG00000033153|ENSBTAG00000034693|ENSBTAG00000012939|ENSBTAG00000018989
synaptic vesicle endocytosis	Gene Ontology	GO:0048488	5	10	0.0244507	0.232812	ENSBTAG00000003610|ENSBTAG00000016124|ENSBTAG00000014103|ENSBTAG00000034693|ENSBTAG00000024957
actin filament-based process	Gene Ontology	GO:0030029	50	272	0.0244772	0.232812	ENSBTAG00000015205|ENSBTAG00000019915|ENSBTAG00000020148|ENSBTAG00000017200|ENSBTAG00000045699|ENSBTAG00000014011|ENSBTAG00000001987|ENSBTAG00000013363|ENSBTAG00000021508|ENSBTAG00000003693|ENSBTAG00000008868|ENSBTAG00000016124|ENSBTAG00000010191|ENSBTAG00000007300|ENSBTAG00000020485|ENSBTAG00000011626|ENSBTAG00000004896|ENSBTAG00000009987|ENSBTAG00000020859|ENSBTAG00000021581|ENSBTAG00000011479|…
heterocyclic compound binding	Gene Ontology	GO:1901363	440	3007	0.0245219	0.232925	ENSBTAG00000043948|ENSBTAG00000017366|ENSBTAG00000035370|ENSBTAG00000013784|ENSBTAG00000017200|ENSBTAG00000009453|ENSBTAG00000007661|ENSBTAG00000019209|ENSBTAG00000015387|ENSBTAG00000008898|ENSBTAG00000007398|ENSBTAG00000015221|ENSBTAG00000000404|ENSBTAG00000005514|ENSBTAG00000000406|ENSBTAG00000016980|ENSBTAG00000006280|ENSBTAG00000006282|ENSBTAG00000012567|ENSBTAG00000011396|ENSBTAG00000011642|…
limb development	Gene Ontology	GO:0060173	18	76	0.0247397	0.233875	ENSBTAG00000010644|ENSBTAG00000020406|ENSBTAG00000015460|ENSBTAG00000017266|ENSBTAG00000046922|ENSBTAG00000017790|ENSBTAG00000013236|ENSBTAG00000006844|ENSBTAG00000011266|ENSBTAG00000005092|ENSBTAG00000004570|ENSBTAG00000000428|ENSBTAG00000012824|ENSBTAG00000030599|ENSBTAG00000013801|ENSBTAG00000003238|ENSBTAG00000034963|ENSBTAG00000001250
appendage development	Gene Ontology	GO:0048736	18	76	0.0247397	0.233875	ENSBTAG00000010644|ENSBTAG00000020406|ENSBTAG00000015460|ENSBTAG00000017266|ENSBTAG00000046922|ENSBTAG00000017790|ENSBTAG00000013236|ENSBTAG00000006844|ENSBTAG00000011266|ENSBTAG00000005092|ENSBTAG00000004570|ENSBTAG00000000428|ENSBTAG00000012824|ENSBTAG00000030599|ENSBTAG00000013801|ENSBTAG00000003238|ENSBTAG00000034963|ENSBTAG00000001250
protein K48-linked ubiquitination	Gene Ontology	GO:0070936	9	28	0.0247727	0.233875	ENSBTAG00000043956|ENSBTAG00000048090|ENSBTAG00000004024|ENSBTAG00000008321|ENSBTAG00000021521|ENSBTAG00000014433|ENSBTAG00000000911|ENSBTAG00000002487|ENSBTAG00000000436
neural crest cell migration	Gene Ontology	GO:0001755	9	28	0.0247727	0.233875	ENSBTAG00000005299|ENSBTAG00000046922|ENSBTAG00000011971|ENSBTAG00000006844|ENSBTAG00000012228|ENSBTAG00000011909|ENSBTAG00000008898|ENSBTAG00000001241|ENSBTAG00000001941
response to organonitrogen compound	Gene Ontology	GO:0010243	41	215	0.0247865	0.233875	ENSBTAG00000000031|ENSBTAG00000020783|ENSBTAG00000043948|ENSBTAG00000047719|ENSBTAG00000006589|ENSBTAG00000017837|ENSBTAG00000011802|ENSBTAG00000038235|ENSBTAG00000003043|ENSBTAG00000016170|ENSBTAG00000017209|ENSBTAG00000012007|ENSBTAG00000006616|ENSBTAG00000005970|ENSBTAG00000009091|ENSBTAG00000034827|ENSBTAG00000001673|ENSBTAG00000025853|ENSBTAG00000019772|ENSBTAG00000000436|ENSBTAG00000005967|…
regulation of establishment of protein localization	Gene Ontology	GO:0070201	58	324	0.0248696	0.234349	ENSBTAG00000020998|ENSBTAG00000000031|ENSBTAG00000020783|ENSBTAG00000005682|ENSBTAG00000014038|ENSBTAG00000023343|ENSBTAG00000016852|ENSBTAG00000018421|ENSBTAG00000017325|ENSBTAG00000002280|ENSBTAG00000001673|ENSBTAG00000006738|ENSBTAG00000020704|ENSBTAG00000020485|ENSBTAG00000010658|ENSBTAG00000004896|ENSBTAG00000001273|ENSBTAG00000016073|ENSBTAG00000016152|ENSBTAG00000006616|ENSBTAG00000007490|…
positive regulation of cell development	Gene Ontology	GO:0010720	31	153	0.0249552	0.234843	ENSBTAG00000024888|ENSBTAG00000040088|ENSBTAG00000006738|ENSBTAG00000009705|ENSBTAG00000009987|ENSBTAG00000016152|ENSBTAG00000015936|ENSBTAG00000019596|ENSBTAG00000019302|ENSBTAG00000001801|ENSBTAG00000001941|ENSBTAG00000020410|ENSBTAG00000011851|ENSBTAG00000046922|ENSBTAG00000006844|ENSBTAG00000007825|ENSBTAG00000038224|ENSBTAG00000008695|ENSBTAG00000008136|ENSBTAG00000016549|ENSBTAG00000010661|…
regulation of organelle organization	Gene Ontology	GO:0033043	87	516	0.025164	0.235961	ENSBTAG00000002742|ENSBTAG00000014011|ENSBTAG00000004475|ENSBTAG00000013784|ENSBTAG00000020485|ENSBTAG00000021680|ENSBTAG00000001322|ENSBTAG00000016073|ENSBTAG00000032021|ENSBTAG00000019209|ENSBTAG00000014253|ENSBTAG00000017913|ENSBTAG00000007806|ENSBTAG00000002460|ENSBTAG00000011154|ENSBTAG00000011943|ENSBTAG00000008338|ENSBTAG00000011479|ENSBTAG00000009615|ENSBTAG00000005359|ENSBTAG00000040338|…
regulation of nervous system development	Gene Ontology	GO:0051960	51	279	0.0252026	0.235961	ENSBTAG00000015217|ENSBTAG00000007514|ENSBTAG00000008097|ENSBTAG00000000253|ENSBTAG00000025837|ENSBTAG00000013362|ENSBTAG00000015525|ENSBTAG00000006385|ENSBTAG00000040147|ENSBTAG00000001241|ENSBTAG00000007634|ENSBTAG00000012025|ENSBTAG00000009705|ENSBTAG00000020975|ENSBTAG00000015936|ENSBTAG00000019596|ENSBTAG00000019302|ENSBTAG00000014159|ENSBTAG00000013236|ENSBTAG00000000616|ENSBTAG00000013801|…
endothelium development	Gene Ontology	GO:0003158	14	54	0.0252068	0.235961	ENSBTAG00000015784|ENSBTAG00000010498|ENSBTAG00000021815|ENSBTAG00000005198|ENSBTAG00000003257|ENSBTAG00000008090|ENSBTAG00000000342|ENSBTAG00000026234|ENSBTAG00000010347|ENSBTAG00000011909|ENSBTAG00000013439|ENSBTAG00000024000|ENSBTAG00000003602|ENSBTAG00000000653
negative regulation of defense response	Gene Ontology	GO:0031348	14	54	0.0252068	0.235961	ENSBTAG00000010874|ENSBTAG00000000436|ENSBTAG00000001729|ENSBTAG00000015904|ENSBTAG00000011461|ENSBTAG00000017537|ENSBTAG00000003954|ENSBTAG00000023600|ENSBTAG00000004787|ENSBTAG00000008424|ENSBTAG00000001273|ENSBTAG00000002341|ENSBTAG00000014972|ENSBTAG00000001241
canonical Wnt signaling pathway	Gene Ontology	GO:0060070	25	117	0.025352	0.237008	ENSBTAG00000020783|ENSBTAG00000006588|ENSBTAG00000020406|ENSBTAG00000009806|ENSBTAG00000001241|ENSBTAG00000003602|ENSBTAG00000012355|ENSBTAG00000026234|ENSBTAG00000016152|ENSBTAG00000018112|ENSBTAG00000007490|ENSBTAG00000012295|ENSBTAG00000034963|ENSBTAG00000003257|ENSBTAG00000012543|ENSBTAG00000006844|ENSBTAG00000011154|ENSBTAG00000005092|ENSBTAG00000011640|ENSBTAG00000030162|ENSBTAG00000008097|…
hemostasis	Gene Ontology	GO:0007599	19	82	0.0254937	0.238019	ENSBTAG00000010664|ENSBTAG00000018499|ENSBTAG00000001061|ENSBTAG00000009987|ENSBTAG00000017722|ENSBTAG00000020859|ENSBTAG00000009658|ENSBTAG00000009615|ENSBTAG00000023652|ENSBTAG00000018404|ENSBTAG00000034827|ENSBTAG00000007073|ENSBTAG00000000898|ENSBTAG00000016385|ENSBTAG00000019636|ENSBTAG00000007268|ENSBTAG00000003499|ENSBTAG00000005892|ENSBTAG00000017869
regulation of intracellular signal transduction	Gene Ontology	GO:1902531	117	720	0.0259425	0.241892	ENSBTAG00000015541|ENSBTAG00000008868|ENSBTAG00000020485|ENSBTAG00000006899|ENSBTAG00000000436|ENSBTAG00000002628|ENSBTAG00000016988|ENSBTAG00000005198|ENSBTAG00000032515|ENSBTAG00000005967|ENSBTAG00000008338|ENSBTAG00000003610|ENSBTAG00000016442|ENSBTAG00000014825|ENSBTAG00000032518|ENSBTAG00000009654|ENSBTAG00000011479|ENSBTAG00000032424|ENSBTAG00000014482|ENSBTAG00000005359|ENSBTAG00000017592|…
carboxylic acid catabolic process	Gene Ontology	GO:0046395	20	88	0.0260958	0.242684	ENSBTAG00000018041|ENSBTAG00000012128|ENSBTAG00000018283|ENSBTAG00000016276|ENSBTAG00000021535|ENSBTAG00000030335|ENSBTAG00000046922|ENSBTAG00000007540|ENSBTAG00000009698|ENSBTAG00000010867|ENSBTAG00000002266|ENSBTAG00000005257|ENSBTAG00000017542|ENSBTAG00000020371|ENSBTAG00000015436|ENSBTAG00000016791|ENSBTAG00000001036|ENSBTAG00000006928|ENSBTAG00000021902|ENSBTAG00000008964
regulation of cation transmembrane transport	Gene Ontology	GO:1904062	20	88	0.0260958	0.242684	ENSBTAG00000013768|ENSBTAG00000024957|ENSBTAG00000014463|ENSBTAG00000020614|ENSBTAG00000020848|ENSBTAG00000047719|ENSBTAG00000002865|ENSBTAG00000018421|ENSBTAG00000002297|ENSBTAG00000009828|ENSBTAG00000012805|ENSBTAG00000019867|ENSBTAG00000006899|ENSBTAG00000025853|ENSBTAG00000008868|ENSBTAG00000047743|ENSBTAG00000022000|ENSBTAG00000010026|ENSBTAG00000017162|ENSBTAG00000017869
cytoplasmic vesicle membrane	Gene Ontology	GO:0030659	33	166	0.0261826	0.243173	ENSBTAG00000004333|ENSBTAG00000013329|ENSBTAG00000002313|ENSBTAG00000013245|ENSBTAG00000013362|ENSBTAG00000020316|ENSBTAG00000003802|ENSBTAG00000010242|ENSBTAG00000016124|ENSBTAG00000016514|ENSBTAG00000018753|ENSBTAG00000039819|ENSBTAG00000006556|ENSBTAG00000001673|ENSBTAG00000008008|ENSBTAG00000001599|ENSBTAG00000024957|ENSBTAG00000020455|ENSBTAG00000017028|ENSBTAG00000020636|ENSBTAG00000019515|…
cellular response to hormone stimulus	Gene Ontology	GO:0032870	41	216	0.0262458	0.243442	ENSBTAG00000024095|ENSBTAG00000006951|ENSBTAG00000021699|ENSBTAG00000003043|ENSBTAG00000017542|ENSBTAG00000025494|ENSBTAG00000010191|ENSBTAG00000020272|ENSBTAG00000010992|ENSBTAG00000015904|ENSBTAG00000012007|ENSBTAG00000006616|ENSBTAG00000005970|ENSBTAG00000009091|ENSBTAG00000001673|ENSBTAG00000019954|ENSBTAG00000014236|ENSBTAG00000004495|ENSBTAG00000019772|ENSBTAG00000004982|ENSBTAG00000010874|…
regulation of viral life cycle	Gene Ontology	GO:1903900	17	71	0.0263867	0.244267	ENSBTAG00000009948|ENSBTAG00000015089|ENSBTAG00000015155|ENSBTAG00000030913|ENSBTAG00000007939|ENSBTAG00000000188|ENSBTAG00000021569|ENSBTAG00000019716|ENSBTAG00000009091|ENSBTAG00000006844|ENSBTAG00000019302|ENSBTAG00000010492|ENSBTAG00000008136|ENSBTAG00000018803|ENSBTAG00000011479|ENSBTAG00000021900|ENSBTAG00000019915
cytosolic calcium ion transport	Gene Ontology	GO:0060401	13	49	0.0264035	0.244267	ENSBTAG00000019967|ENSBTAG00000024957|ENSBTAG00000020455|ENSBTAG00000013768|ENSBTAG00000013245|ENSBTAG00000047719|ENSBTAG00000019302|ENSBTAG00000015716|ENSBTAG00000020614|ENSBTAG00000006899|ENSBTAG00000008868|ENSBTAG00000000428|ENSBTAG00000017869
neuron apoptotic process	Gene Ontology	GO:0051402	21	94	0.0265644	0.245436	ENSBTAG00000015217|ENSBTAG00000020425|ENSBTAG00000002742|ENSBTAG00000020975|ENSBTAG00000008133|ENSBTAG00000015460|ENSBTAG00000005359|ENSBTAG00000019302|ENSBTAG00000017462|ENSBTAG00000006084|ENSBTAG00000017753|ENSBTAG00000038180|ENSBTAG00000024957|ENSBTAG00000006838|ENSBTAG00000004475|ENSBTAG00000001250|ENSBTAG00000010785|ENSBTAG00000001241|ENSBTAG00000008816|ENSBTAG00000014270|ENSBTAG00000033153
protein domain specific binding	Gene Ontology	GO:0019904	43	229	0.0267488	0.2463	ENSBTAG00000014112|ENSBTAG00000009863|ENSBTAG00000011593|ENSBTAG00000007939|ENSBTAG00000015460|ENSBTAG00000009020|ENSBTAG00000038235|ENSBTAG00000019302|ENSBTAG00000019915|ENSBTAG00000004895|ENSBTAG00000007213|ENSBTAG00000016355|ENSBTAG00000020012|ENSBTAG00000018114|ENSBTAG00000005810|ENSBTAG00000000668|ENSBTAG00000006084|ENSBTAG00000012295|ENSBTAG00000010163|ENSBTAG00000003305|ENSBTAG00000014357|…
Inflammatory bowel disease (IBD)	KEGG PATHWAY	bta05321	15	60	0.0267966	0.2463	ENSBTAG00000015407|ENSBTAG00000006490|ENSBTAG00000015904|ENSBTAG00000012544|ENSBTAG00000045923|ENSBTAG00000007867|ENSBTAG00000021523|ENSBTAG00000005359|ENSBTAG00000015730|ENSBTAG00000012451|ENSBTAG00000039916|ENSBTAG00000001602|ENSBTAG00000008008|ENSBTAG00000019588|ENSBTAG00000020270
Rho protein signal transduction	Gene Ontology	GO:0007266	15	60	0.0267966	0.2463	ENSBTAG00000008424|ENSBTAG00000015155|ENSBTAG00000009654|ENSBTAG00000000146|ENSBTAG00000012729|ENSBTAG00000000113|ENSBTAG00000009679|ENSBTAG00000015541|ENSBTAG00000027312|ENSBTAG00000017200|ENSBTAG00000013439|ENSBTAG00000020485|ENSBTAG00000022169|ENSBTAG00000005514|ENSBTAG00000039160
ruffle	Gene Ontology	GO:0001726	15	60	0.0267966	0.2463	ENSBTAG00000008250|ENSBTAG00000020126|ENSBTAG00000011479|ENSBTAG00000018255|ENSBTAG00000009658|ENSBTAG00000009765|ENSBTAG00000000113|ENSBTAG00000001673|ENSBTAG00000001774|ENSBTAG00000010347|ENSBTAG00000016124|ENSBTAG00000008140|ENSBTAG00000016221|ENSBTAG00000010191|ENSBTAG00000014138
regulation of vesicle-mediated transport	Gene Ontology	GO:0060627	36	185	0.0268366	0.246349	ENSBTAG00000014253|ENSBTAG00000020406|ENSBTAG00000032704|ENSBTAG00000005892|ENSBTAG00000014103|ENSBTAG00000018803|ENSBTAG00000016124|ENSBTAG00000007305|ENSBTAG00000020485|ENSBTAG00000005110|ENSBTAG00000016355|ENSBTAG00000016152|ENSBTAG00000006616|ENSBTAG00000000806|ENSBTAG00000001673|ENSBTAG00000011215|ENSBTAG00000019290|ENSBTAG00000013699|ENSBTAG00000024957|ENSBTAG00000002148|ENSBTAG00000011154|…
voltage-gated calcium channel activity	Gene Ontology	GO:0005245	7	19	0.0270079	0.246965	ENSBTAG00000020887|ENSBTAG00000001404|ENSBTAG00000002297|ENSBTAG00000018811|ENSBTAG00000022000|ENSBTAG00000010026|ENSBTAG00000009835
positive regulation of response to wounding	Gene Ontology	GO:1903036	7	19	0.0270079	0.246965	ENSBTAG00000020859|ENSBTAG00000009658|ENSBTAG00000003499|ENSBTAG00000020614|ENSBTAG00000008868|ENSBTAG00000017542|ENSBTAG00000011640
synaptic transmission, glutamatergic	Gene Ontology	GO:0035249	7	19	0.0270079	0.246965	ENSBTAG00000032704|ENSBTAG00000000806|ENSBTAG00000047719|ENSBTAG00000034693|ENSBTAG00000002297|ENSBTAG00000018989|ENSBTAG00000033153
presynapse	Gene Ontology	GO:0098793	23	106	0.027165	0.248082	ENSBTAG00000002075|ENSBTAG00000017507|ENSBTAG00000040147|ENSBTAG00000018753|ENSBTAG00000033153|ENSBTAG00000005110|ENSBTAG00000010103|ENSBTAG00000008636|ENSBTAG00000001801|ENSBTAG00000001599|ENSBTAG00000018989|ENSBTAG00000015885|ENSBTAG00000004188|ENSBTAG00000020636|ENSBTAG00000010242|ENSBTAG00000007371|ENSBTAG00000018833|ENSBTAG00000010498|ENSBTAG00000001703|ENSBTAG00000011367|ENSBTAG00000034693|…
Salivary secretion	KEGG PATHWAY	bta04970	18	77	0.0272786	0.248162	ENSBTAG00000018777|ENSBTAG00000013245|ENSBTAG00000001061|ENSBTAG00000024219|ENSBTAG00000008338|ENSBTAG00000020455|ENSBTAG00000002313|ENSBTAG00000013300|ENSBTAG00000020921|ENSBTAG00000018404|ENSBTAG00000002978|ENSBTAG00000009828|ENSBTAG00000013569|ENSBTAG00000009637|ENSBTAG00000009520|ENSBTAG00000013116|ENSBTAG00000009552|ENSBTAG00000014600
establishment of vesicle localization	Gene Ontology	GO:0051650	18	77	0.0272786	0.248162	ENSBTAG00000014103|ENSBTAG00000005110|ENSBTAG00000032704|ENSBTAG00000024957|ENSBTAG00000004188|ENSBTAG00000016124|ENSBTAG00000014229|ENSBTAG00000001703|ENSBTAG00000002280|ENSBTAG00000015986|ENSBTAG00000011367|ENSBTAG00000034693|ENSBTAG00000011215|ENSBTAG00000034077|ENSBTAG00000003610|ENSBTAG00000001801|ENSBTAG00000027134|ENSBTAG00000012939
positive regulation of cytosolic calcium ion concentration	Gene Ontology	GO:0007204	18	77	0.0272786	0.248162	ENSBTAG00000000031|ENSBTAG00000008479|ENSBTAG00000013861|ENSBTAG00000019967|ENSBTAG00000005236|ENSBTAG00000024957|ENSBTAG00000020455|ENSBTAG00000013768|ENSBTAG00000013245|ENSBTAG00000047719|ENSBTAG00000001987|ENSBTAG00000019302|ENSBTAG00000015716|ENSBTAG00000020614|ENSBTAG00000006899|ENSBTAG00000008868|ENSBTAG00000000428|ENSBTAG00000017869
response to inorganic substance	Gene Ontology	GO:0010035	27	130	0.0273676	0.248653	ENSBTAG00000043581|ENSBTAG00000010785|ENSBTAG00000013300|ENSBTAG00000025853|ENSBTAG00000008868|ENSBTAG00000004709|ENSBTAG00000010898|ENSBTAG00000019302|ENSBTAG00000006084|ENSBTAG00000016762|ENSBTAG00000004982|ENSBTAG00000007906|ENSBTAG00000004322|ENSBTAG00000024957|ENSBTAG00000003752|ENSBTAG00000010498|ENSBTAG00000001250|ENSBTAG00000009733|ENSBTAG00000000436|ENSBTAG00000016005|ENSBTAG00000006030|…
Phospholipase D signaling pathway	KEGG PATHWAY	bta04072	26	124	0.0274161	0.248776	ENSBTAG00000013047|ENSBTAG00000017240|ENSBTAG00000013362|ENSBTAG00000017788|ENSBTAG00000001061|ENSBTAG00000032021|ENSBTAG00000005958|ENSBTAG00000019716|ENSBTAG00000034827|ENSBTAG00000000717|ENSBTAG00000014237|ENSBTAG00000017490|ENSBTAG00000018989|ENSBTAG00000018777|ENSBTAG00000011851|ENSBTAG00000020984|ENSBTAG00000013298|ENSBTAG00000006909|ENSBTAG00000011640|ENSBTAG00000014600|ENSBTAG00000010526|…
Sphingolipid metabolism	KEGG PATHWAY	bta00600	12	44	0.0274946	0.24917	ENSBTAG00000010526|ENSBTAG00000016073|ENSBTAG00000004574|ENSBTAG00000004430|ENSBTAG00000000717|ENSBTAG00000003434|ENSBTAG00000011748|ENSBTAG00000009294|ENSBTAG00000011640|ENSBTAG00000044179|ENSBTAG00000016805|ENSBTAG00000015254
regulation of neurogenesis	Gene Ontology	GO:0050767	44	236	0.0276986	0.250699	ENSBTAG00000007514|ENSBTAG00000008097|ENSBTAG00000000253|ENSBTAG00000013362|ENSBTAG00000015525|ENSBTAG00000001241|ENSBTAG00000007634|ENSBTAG00000012025|ENSBTAG00000009705|ENSBTAG00000020975|ENSBTAG00000015936|ENSBTAG00000019596|ENSBTAG00000019302|ENSBTAG00000014159|ENSBTAG00000013236|ENSBTAG00000013801|ENSBTAG00000001801|ENSBTAG00000001941|ENSBTAG00000015217|ENSBTAG00000020410|ENSBTAG00000017753|…
cell migration	Gene Ontology	GO:0016477	86	512	0.0277851	0.251162	ENSBTAG00000040347|ENSBTAG00000047719|ENSBTAG00000017366|ENSBTAG00000011909|ENSBTAG00000010992|ENSBTAG00000009987|ENSBTAG00000011461|ENSBTAG00000019289|ENSBTAG00000008140|ENSBTAG00000004982|ENSBTAG00000021815|ENSBTAG00000017026|ENSBTAG00000005198|ENSBTAG00000011971|ENSBTAG00000011154|ENSBTAG00000002341|ENSBTAG00000008338|ENSBTAG00000005359|ENSBTAG00000016615|ENSBTAG00000020829|ENSBTAG00000005299|…
response to lipid	Gene Ontology	GO:0033993	51	281	0.0278371	0.251312	ENSBTAG00000020780|ENSBTAG00000020783|ENSBTAG00000005970|ENSBTAG00000024095|ENSBTAG00000010785|ENSBTAG00000017542|ENSBTAG00000031444|ENSBTAG00000020491|ENSBTAG00000021699|ENSBTAG00000016387|ENSBTAG00000025494|ENSBTAG00000019302|ENSBTAG00000020704|ENSBTAG00000008479|ENSBTAG00000010992|ENSBTAG00000010731|ENSBTAG00000001273|ENSBTAG00000001061|ENSBTAG00000015904|ENSBTAG00000012007|ENSBTAG00000018059|…
positive regulation of cell migration	Gene Ontology	GO:0030335	33	167	0.027932	0.251849	ENSBTAG00000020148|ENSBTAG00000047719|ENSBTAG00000001987|ENSBTAG00000017366|ENSBTAG00000011909|ENSBTAG00000010191|ENSBTAG00000016221|ENSBTAG00000008479|ENSBTAG00000010992|ENSBTAG00000001061|ENSBTAG00000009987|ENSBTAG00000016152|ENSBTAG00000019716|ENSBTAG00000034827|ENSBTAG00000019302|ENSBTAG00000011215|ENSBTAG00000004982|ENSBTAG00000001941|ENSBTAG00000000031|ENSBTAG00000003693|ENSBTAG00000005198|…
striated muscle cell development	Gene Ontology	GO:0055002	16	66	0.0281033	0.253073	ENSBTAG00000002833|ENSBTAG00000014011|ENSBTAG00000004554|ENSBTAG00000016005|ENSBTAG00000010741|ENSBTAG00000021581|ENSBTAG00000006030|ENSBTAG00000006844|ENSBTAG00000019302|ENSBTAG00000011154|ENSBTAG00000002297|ENSBTAG00000018255|ENSBTAG00000025853|ENSBTAG00000008868|ENSBTAG00000033180|ENSBTAG00000021508
alpha-beta T cell activation	Gene Ontology	GO:0046631	14	55	0.0283132	0.254318	ENSBTAG00000010664|ENSBTAG00000001602|ENSBTAG00000001273|ENSBTAG00000015904|ENSBTAG00000002947|ENSBTAG00000005892|ENSBTAG00000018059|ENSBTAG00000010888|ENSBTAG00000006844|ENSBTAG00000019061|ENSBTAG00000011266|ENSBTAG00000031430|ENSBTAG00000000306|ENSBTAG00000019302
synaptic vesicle localization	Gene Ontology	GO:0097479	14	55	0.0283132	0.254318	ENSBTAG00000014103|ENSBTAG00000005110|ENSBTAG00000032704|ENSBTAG00000024957|ENSBTAG00000004188|ENSBTAG00000016124|ENSBTAG00000001703|ENSBTAG00000014229|ENSBTAG00000040147|ENSBTAG00000011367|ENSBTAG00000034693|ENSBTAG00000003610|ENSBTAG00000001801|ENSBTAG00000012939
peptidyl-threonine phosphorylation	Gene Ontology	GO:0018107	11	39	0.0284039	0.25481	ENSBTAG00000011479|ENSBTAG00000014463|ENSBTAG00000017162|ENSBTAG00000020921|ENSBTAG00000019302|ENSBTAG00000001774|ENSBTAG00000017582|ENSBTAG00000011909|ENSBTAG00000004475|ENSBTAG00000014825|ENSBTAG00000032518
positive regulation of mitotic cell cycle phase transition	Gene Ontology	GO:1901992	8	24	0.0286316	0.256529	ENSBTAG00000013123|ENSBTAG00000017753|ENSBTAG00000008338|ENSBTAG00000010492|ENSBTAG00000016307|ENSBTAG00000013801|ENSBTAG00000009394|ENSBTAG00000044009
transmembrane receptor protein tyrosine kinase signaling pathway	Gene Ontology	GO:0007169	42	224	0.0288083	0.257206	ENSBTAG00000020783|ENSBTAG00000017664|ENSBTAG00000015205|ENSBTAG00000001857|ENSBTAG00000005892|ENSBTAG00000046979|ENSBTAG00000008525|ENSBTAG00000003602|ENSBTAG00000011698|ENSBTAG00000016058|ENSBTAG00000023600|ENSBTAG00000004895|ENSBTAG00000009987|ENSBTAG00000012007|ENSBTAG00000006616|ENSBTAG00000007490|ENSBTAG00000005970|ENSBTAG00000034827|ENSBTAG00000001673|ENSBTAG00000001774|ENSBTAG00000004982|…
ameboidal-type cell migration	Gene Ontology	GO:0001667	30	149	0.0288354	0.257206	ENSBTAG00000011971|ENSBTAG00000021029|ENSBTAG00000011909|ENSBTAG00000017542|ENSBTAG00000001241|ENSBTAG00000033731|ENSBTAG00000008479|ENSBTAG00000010992|ENSBTAG00000001061|ENSBTAG00000009987|ENSBTAG00000008140|ENSBTAG00000004982|ENSBTAG00000021900|ENSBTAG00000001941|ENSBTAG00000021815|ENSBTAG00000005198|ENSBTAG00000016221|ENSBTAG00000046922|ENSBTAG00000006844|ENSBTAG00000006161|ENSBTAG00000020614|…
regulation of cellular protein metabolic process	Gene Ontology	GO:0032268	175	1125	0.0288787	0.257206	ENSBTAG00000020406|ENSBTAG00000018843|ENSBTAG00000017366|ENSBTAG00000015732|ENSBTAG00000011909|ENSBTAG00000018535|ENSBTAG00000004751|ENSBTAG00000004115|ENSBTAG00000010992|ENSBTAG00000009987|ENSBTAG00000032021|ENSBTAG00000014958|ENSBTAG00000000613|ENSBTAG00000014158|ENSBTAG00000018036|ENSBTAG00000000436|ENSBTAG00000020410|ENSBTAG00000016988|ENSBTAG00000017753|ENSBTAG00000005198|ENSBTAG00000021819|…
SMAD binding	Gene Ontology	GO:0046332	10	34	0.0290198	0.257206	ENSBTAG00000004322|ENSBTAG00000011909|ENSBTAG00000030162|ENSBTAG00000000625|ENSBTAG00000016152|ENSBTAG00000008136|ENSBTAG00000001499|ENSBTAG00000010428|ENSBTAG00000000546|ENSBTAG00000002835
excitatory synapse	Gene Ontology	GO:0060076	10	34	0.0290198	0.257206	ENSBTAG00000030162|ENSBTAG00000013362|ENSBTAG00000006385|ENSBTAG00000040147|ENSBTAG00000011367|ENSBTAG00000008636|ENSBTAG00000004475|ENSBTAG00000018989|ENSBTAG00000012939|ENSBTAG00000033153
muscle cell development	Gene Ontology	GO:0055001	17	72	0.0291631	0.257206	ENSBTAG00000002833|ENSBTAG00000014011|ENSBTAG00000004554|ENSBTAG00000016005|ENSBTAG00000044046|ENSBTAG00000010741|ENSBTAG00000021581|ENSBTAG00000006030|ENSBTAG00000006844|ENSBTAG00000019302|ENSBTAG00000011154|ENSBTAG00000002297|ENSBTAG00000018255|ENSBTAG00000025853|ENSBTAG00000008868|ENSBTAG00000033180|ENSBTAG00000021508
cellular response to extracellular stimulus	Gene Ontology	GO:0031668	17	72	0.0291631	0.257206	ENSBTAG00000002833|ENSBTAG00000011765|ENSBTAG00000004322|ENSBTAG00000005110|ENSBTAG00000032021|ENSBTAG00000034785|ENSBTAG00000017266|ENSBTAG00000005400|ENSBTAG00000021474|ENSBTAG00000013236|ENSBTAG00000008136|ENSBTAG00000019302|ENSBTAG00000017462|ENSBTAG00000020787|ENSBTAG00000013781|ENSBTAG00000005970|ENSBTAG00000017869
entry into cell of other organism involved in symbiotic interaction	Gene Ontology	GO:0051806	9	29	0.0291778	0.257206	ENSBTAG00000015089|ENSBTAG00000019915|ENSBTAG00000016355|ENSBTAG00000000188|ENSBTAG00000009948|ENSBTAG00000009080|ENSBTAG00000019929|ENSBTAG00000020215|ENSBTAG00000017869
entry into host cell	Gene Ontology	GO:0030260	9	29	0.0291778	0.257206	ENSBTAG00000015089|ENSBTAG00000019915|ENSBTAG00000016355|ENSBTAG00000000188|ENSBTAG00000009948|ENSBTAG00000009080|ENSBTAG00000019929|ENSBTAG00000020215|ENSBTAG00000017869
transcriptional activator activity, RNA polymerase II transcription factor binding	Gene Ontology	GO:0001190	9	29	0.0291778	0.257206	ENSBTAG00000015894|ENSBTAG00000006951|ENSBTAG00000007494|ENSBTAG00000006786|ENSBTAG00000018421|ENSBTAG00000004570|ENSBTAG00000017541|ENSBTAG00000008898|ENSBTAG00000001241
entry into host	Gene Ontology	GO:0044409	9	29	0.0291778	0.257206	ENSBTAG00000015089|ENSBTAG00000019915|ENSBTAG00000016355|ENSBTAG00000000188|ENSBTAG00000009948|ENSBTAG00000009080|ENSBTAG00000019929|ENSBTAG00000020215|ENSBTAG00000017869
transcriptional repressor activity, RNA polymerase II activating transcription factor binding	Gene Ontology	GO:0098811	9	29	0.0291778	0.257206	ENSBTAG00000015894|ENSBTAG00000006951|ENSBTAG00000007494|ENSBTAG00000006786|ENSBTAG00000018421|ENSBTAG00000004570|ENSBTAG00000017541|ENSBTAG00000008898|ENSBTAG00000001241
entry into other organism involved in symbiotic interaction	Gene Ontology	GO:0051828	9	29	0.0291778	0.257206	ENSBTAG00000015089|ENSBTAG00000019915|ENSBTAG00000016355|ENSBTAG00000000188|ENSBTAG00000009948|ENSBTAG00000009080|ENSBTAG00000019929|ENSBTAG00000020215|ENSBTAG00000017869
positive regulation of sequence-specific DNA binding transcription factor activity	Gene Ontology	GO:0051091	22	101	0.0292608	0.257299	ENSBTAG00000010906|ENSBTAG00000008097|ENSBTAG00000009948|ENSBTAG00000027316|ENSBTAG00000038235|ENSBTAG00000008868|ENSBTAG00000001273|ENSBTAG00000008183|ENSBTAG00000006084|ENSBTAG00000007806|ENSBTAG00000000113|ENSBTAG00000012543|ENSBTAG00000026234|ENSBTAG00000008695|ENSBTAG00000011640|ENSBTAG00000013753|ENSBTAG00000013123|ENSBTAG00000010664|ENSBTAG00000016005|ENSBTAG00000020921|ENSBTAG00000010298|…
regulation of cell motility	Gene Ontology	GO:2000145	55	308	0.0292948	0.257299	ENSBTAG00000020148|ENSBTAG00000019915|ENSBTAG00000047719|ENSBTAG00000001987|ENSBTAG00000017366|ENSBTAG00000021815|ENSBTAG00000021029|ENSBTAG00000011909|ENSBTAG00000010191|ENSBTAG00000033731|ENSBTAG00000008479|ENSBTAG00000010992|ENSBTAG00000003693|ENSBTAG00000016549|ENSBTAG00000001061|ENSBTAG00000009987|ENSBTAG00000016152|ENSBTAG00000014917|ENSBTAG00000011461|ENSBTAG00000019716|ENSBTAG00000034827|…
neuron projection morphogenesis	Gene Ontology	GO:0048812	38	199	0.0292969	0.257299	ENSBTAG00000013362|ENSBTAG00000004475|ENSBTAG00000018576|ENSBTAG00000016124|ENSBTAG00000010191|ENSBTAG00000001241|ENSBTAG00000004751|ENSBTAG00000012025|ENSBTAG00000013735|ENSBTAG00000012939|ENSBTAG00000020975|ENSBTAG00000019302|ENSBTAG00000014159|ENSBTAG00000001801|ENSBTAG00000008898|ENSBTAG00000014270|ENSBTAG00000001941|ENSBTAG00000014530|ENSBTAG00000017753|ENSBTAG00000011851|ENSBTAG00000015981|…
positive regulation of cell motility	Gene Ontology	GO:2000147	34	174	0.0293701	0.257623	ENSBTAG00000020148|ENSBTAG00000047719|ENSBTAG00000001987|ENSBTAG00000017366|ENSBTAG00000011909|ENSBTAG00000010191|ENSBTAG00000016221|ENSBTAG00000008479|ENSBTAG00000010992|ENSBTAG00000001061|ENSBTAG00000009987|ENSBTAG00000016152|ENSBTAG00000019716|ENSBTAG00000034827|ENSBTAG00000019302|ENSBTAG00000011215|ENSBTAG00000004982|ENSBTAG00000001941|ENSBTAG00000000031|ENSBTAG00000003693|ENSBTAG00000005198|…
actin cytoskeleton organization	Gene Ontology	GO:0030036	46	250	0.0295347	0.257816	ENSBTAG00000015205|ENSBTAG00000019915|ENSBTAG00000020148|ENSBTAG00000017200|ENSBTAG00000014011|ENSBTAG00000001987|ENSBTAG00000013363|ENSBTAG00000021508|ENSBTAG00000007639|ENSBTAG00000008868|ENSBTAG00000016124|ENSBTAG00000010191|ENSBTAG00000007300|ENSBTAG00000020485|ENSBTAG00000011626|ENSBTAG00000004896|ENSBTAG00000009987|ENSBTAG00000020859|ENSBTAG00000021581|ENSBTAG00000011479|ENSBTAG00000019302|…
Ubiquitin mediated proteolysis	KEGG PATHWAY	bta04120	26	125	0.0295373	0.257816	ENSBTAG00000021677|ENSBTAG00000002196|ENSBTAG00000015779|ENSBTAG00000005564|ENSBTAG00000018802|ENSBTAG00000031385|ENSBTAG00000008260|ENSBTAG00000002698|ENSBTAG00000008736|ENSBTAG00000018421|ENSBTAG00000000967|ENSBTAG00000004024|ENSBTAG00000015882|ENSBTAG00000043956|ENSBTAG00000035958|ENSBTAG00000021569|ENSBTAG00000014433|ENSBTAG00000047930|ENSBTAG00000012081|ENSBTAG00000015720|ENSBTAG00000048090|…
response to endoplasmic reticulum stress	Gene Ontology	GO:0034976	26	125	0.0295373	0.257816	ENSBTAG00000017744|ENSBTAG00000015205|ENSBTAG00000015716|ENSBTAG00000009948|ENSBTAG00000015732|ENSBTAG00000005682|ENSBTAG00000006838|ENSBTAG00000006616|ENSBTAG00000005970|ENSBTAG00000019716|ENSBTAG00000008183|ENSBTAG00000019302|ENSBTAG00000017462|ENSBTAG00000004495|ENSBTAG00000015882|ENSBTAG00000020410|ENSBTAG00000020455|ENSBTAG00000021521|ENSBTAG00000038117|ENSBTAG00000006143|ENSBTAG00000013753|…
mitochondrial transport	Gene Ontology	GO:0006839	26	125	0.0295373	0.257816	ENSBTAG00000020998|ENSBTAG00000015882|ENSBTAG00000016852|ENSBTAG00000014038|ENSBTAG00000023343|ENSBTAG00000017325|ENSBTAG00000012156|ENSBTAG00000004896|ENSBTAG00000027080|ENSBTAG00000016263|ENSBTAG00000016073|ENSBTAG00000019302|ENSBTAG00000006084|ENSBTAG00000016762|ENSBTAG00000010001|ENSBTAG00000027879|ENSBTAG00000012995|ENSBTAG00000013336|ENSBTAG00000018761|ENSBTAG00000003752|ENSBTAG00000002460|…
transcription coactivator activity	Gene Ontology	GO:0003713	25	119	0.0295819	0.257889	ENSBTAG00000024095|ENSBTAG00000015894|ENSBTAG00000017541|ENSBTAG00000003906|ENSBTAG00000010456|ENSBTAG00000001241|ENSBTAG00000008695|ENSBTAG00000007494|ENSBTAG00000006786|ENSBTAG00000011215|ENSBTAG00000006364|ENSBTAG00000000382|ENSBTAG00000013236|ENSBTAG00000008136|ENSBTAG00000004570|ENSBTAG00000008978|ENSBTAG00000001250|ENSBTAG00000009308|ENSBTAG00000018255|ENSBTAG00000020921|ENSBTAG00000010298|…
positive regulation of signal transduction	Gene Ontology	GO:0009967	102	622	0.0296533	0.258195	ENSBTAG00000020406|ENSBTAG00000014011|ENSBTAG00000011909|ENSBTAG00000020485|ENSBTAG00000010992|ENSBTAG00000007490|ENSBTAG00000005892|ENSBTAG00000010874|ENSBTAG00000019291|ENSBTAG00000017026|ENSBTAG00000005198|ENSBTAG00000031444|ENSBTAG00000032515|ENSBTAG00000008338|ENSBTAG00000016442|ENSBTAG00000032518|ENSBTAG00000009654|ENSBTAG00000014482|ENSBTAG00000032424|ENSBTAG00000012976|ENSBTAG00000005359|…
neurotransmitter secretion	Gene Ontology	GO:0007269	13	50	0.0298055	0.258805	ENSBTAG00000005110|ENSBTAG00000032704|ENSBTAG00000024957|ENSBTAG00000004188|ENSBTAG00000020636|ENSBTAG00000003515|ENSBTAG00000001703|ENSBTAG00000011367|ENSBTAG00000034693|ENSBTAG00000018255|ENSBTAG00000014229|ENSBTAG00000001801|ENSBTAG00000012939
signal release from synapse	Gene Ontology	GO:0099643	13	50	0.0298055	0.258805	ENSBTAG00000005110|ENSBTAG00000032704|ENSBTAG00000024957|ENSBTAG00000004188|ENSBTAG00000020636|ENSBTAG00000003515|ENSBTAG00000001703|ENSBTAG00000011367|ENSBTAG00000034693|ENSBTAG00000018255|ENSBTAG00000014229|ENSBTAG00000001801|ENSBTAG00000012939
Thyroid hormone synthesis	KEGG PATHWAY	bta04918	15	61	0.029878	0.258805	ENSBTAG00000018777|ENSBTAG00000015392|ENSBTAG00000001061|ENSBTAG00000008338|ENSBTAG00000020455|ENSBTAG00000002313|ENSBTAG00000013245|ENSBTAG00000020921|ENSBTAG00000017462|ENSBTAG00000009828|ENSBTAG00000007823|ENSBTAG00000006143|ENSBTAG00000013116|ENSBTAG00000009520|ENSBTAG00000014600
protein dimerization activity	Gene Ontology	GO:0046983	94	568	0.0298978	0.258805	ENSBTAG00000002742|ENSBTAG00000009863|ENSBTAG00000014652|ENSBTAG00000011909|ENSBTAG00000011908|ENSBTAG00000006136|ENSBTAG00000026181|ENSBTAG00000011003|ENSBTAG00000016105|ENSBTAG00000021444|ENSBTAG00000011505|ENSBTAG00000021202|ENSBTAG00000008140|ENSBTAG00000034373|ENSBTAG00000000404|ENSBTAG00000017354|ENSBTAG00000009698|ENSBTAG00000043981|ENSBTAG00000018749|ENSBTAG00000001250|ENSBTAG00000006030|…
intracellular ligand-gated ion channel activity	Gene Ontology	GO:0005217	6	15	0.0300149	0.258805	ENSBTAG00000020455|ENSBTAG00000002313|ENSBTAG00000013245|ENSBTAG00000043948|ENSBTAG00000006899|ENSBTAG00000019967
negative regulation of cellular response to insulin stimulus	Gene Ontology	GO:1900077	6	15	0.0300149	0.258805	ENSBTAG00000010664|ENSBTAG00000011479|ENSBTAG00000012007|ENSBTAG00000020921|ENSBTAG00000021830|ENSBTAG00000017086
protein serine/threonine kinase inhibitor activity	Gene Ontology	GO:0030291	6	15	0.0300149	0.258805	ENSBTAG00000010731|ENSBTAG00000005275|ENSBTAG00000006056|ENSBTAG00000032518|ENSBTAG00000014205|ENSBTAG00000016105
positive regulation of mRNA processing	Gene Ontology	GO:0050685	6	15	0.0300149	0.258805	ENSBTAG00000024095|ENSBTAG00000004940|ENSBTAG00000008136|ENSBTAG00000001996|ENSBTAG00000016703|ENSBTAG00000047652
hydrolase activity, acting on acid anhydrides, in phosphorus-containing anhydrides	Gene Ontology	GO:0016818	71	414	0.0302086	0.26016	ENSBTAG00000020998|ENSBTAG00000033413|ENSBTAG00000002742|ENSBTAG00000010787|ENSBTAG00000032166|ENSBTAG00000006970|ENSBTAG00000006852|ENSBTAG00000010867|ENSBTAG00000006589|ENSBTAG00000013362|ENSBTAG00000020482|ENSBTAG00000015732|ENSBTAG00000021127|ENSBTAG00000003043|ENSBTAG00000026885|ENSBTAG00000011125|ENSBTAG00000027134|ENSBTAG00000003843|ENSBTAG00000001224|ENSBTAG00000011626|ENSBTAG00000013526|…
macromolecule biosynthetic process	Gene Ontology	GO:0009059	342	2314	0.0308489	0.26481	ENSBTAG00000020406|ENSBTAG00000017366|ENSBTAG00000035370|ENSBTAG00000013784|ENSBTAG00000008868|ENSBTAG00000003906|ENSBTAG00000012365|ENSBTAG00000019441|ENSBTAG00000031723|ENSBTAG00000007394|ENSBTAG00000015385|ENSBTAG00000008898|ENSBTAG00000007398|ENSBTAG00000007806|ENSBTAG00000030222|ENSBTAG00000013569|ENSBTAG00000009112|ENSBTAG00000006282|ENSBTAG00000012567|ENSBTAG00000011640|ENSBTAG00000013142|…
negative regulation of cellular macromolecule biosynthetic process	Gene Ontology	GO:2000113	94	569	0.0309309	0.26481	ENSBTAG00000009863|ENSBTAG00000017366|ENSBTAG00000004475|ENSBTAG00000008868|ENSBTAG00000016105|ENSBTAG00000007494|ENSBTAG00000017694|ENSBTAG00000013569|ENSBTAG00000001552|ENSBTAG00000015720|ENSBTAG00000001250|ENSBTAG00000011479|ENSBTAG00000001134|ENSBTAG00000016294|ENSBTAG00000014080|ENSBTAG00000020829|ENSBTAG00000024723|ENSBTAG00000005299|ENSBTAG00000020780|ENSBTAG00000016852|ENSBTAG00000040551|…
Choline metabolism in cancer	KEGG PATHWAY	bta05231	20	90	0.0311639	0.26481	ENSBTAG00000010526|ENSBTAG00000031209|ENSBTAG00000001061|ENSBTAG00000000717|ENSBTAG00000004709|ENSBTAG00000000668|ENSBTAG00000020848|ENSBTAG00000020921|ENSBTAG00000034827|ENSBTAG00000002490|ENSBTAG00000013298|ENSBTAG00000004352|ENSBTAG00000004322|ENSBTAG00000020344|ENSBTAG00000006909|ENSBTAG00000002628|ENSBTAG00000017788|ENSBTAG00000011640|ENSBTAG00000017240|ENSBTAG00000017490
positive regulation of epithelial cell migration	Gene Ontology	GO:0010634	12	45	0.0312239	0.26481	ENSBTAG00000010992|ENSBTAG00000001061|ENSBTAG00000005198|ENSBTAG00000020148|ENSBTAG00000005359|ENSBTAG00000006161|ENSBTAG00000020614|ENSBTAG00000002341|ENSBTAG00000024000|ENSBTAG00000004982|ENSBTAG00000011640|ENSBTAG00000016221
regulation of protein complex assembly	Gene Ontology	GO:0043254	34	175	0.0312446	0.26481	ENSBTAG00000015205|ENSBTAG00000032704|ENSBTAG00000010785|ENSBTAG00000014011|ENSBTAG00000015525|ENSBTAG00000015732|ENSBTAG00000017541|ENSBTAG00000007305|ENSBTAG00000019915|ENSBTAG00000008479|ENSBTAG00000016549|ENSBTAG00000004709|ENSBTAG00000021581|ENSBTAG00000006084|ENSBTAG00000019759|ENSBTAG00000007806|ENSBTAG00000024957|ENSBTAG00000017354|ENSBTAG00000046922|ENSBTAG00000015414|ENSBTAG00000005574|…
regulation of locomotion	Gene Ontology	GO:0040012	56	316	0.0313537	0.26481	ENSBTAG00000020148|ENSBTAG00000019915|ENSBTAG00000047719|ENSBTAG00000001987|ENSBTAG00000017366|ENSBTAG00000021815|ENSBTAG00000021029|ENSBTAG00000011909|ENSBTAG00000010191|ENSBTAG00000033731|ENSBTAG00000008479|ENSBTAG00000010992|ENSBTAG00000003693|ENSBTAG00000016549|ENSBTAG00000001061|ENSBTAG00000009987|ENSBTAG00000016152|ENSBTAG00000014917|ENSBTAG00000011461|ENSBTAG00000019716|ENSBTAG00000023600|…
single organismal cell-cell adhesion	Gene Ontology	GO:0016337	54	303	0.0314262	0.26481	ENSBTAG00000024888|ENSBTAG00000015089|ENSBTAG00000015205|ENSBTAG00000045699|ENSBTAG00000005892|ENSBTAG00000001987|ENSBTAG00000015615|ENSBTAG00000019061|ENSBTAG00000040551|ENSBTAG00000000306|ENSBTAG00000011741|ENSBTAG00000019915|ENSBTAG00000015965|ENSBTAG00000011238|ENSBTAG00000001273|ENSBTAG00000001061|ENSBTAG00000009987|ENSBTAG00000015904|ENSBTAG00000014917|ENSBTAG00000018059|ENSBTAG00000018404|…
vacuole organization	Gene Ontology	GO:0007033	21	96	0.031521	0.26481	ENSBTAG00000011765|ENSBTAG00000002966|ENSBTAG00000007935|ENSBTAG00000032021|ENSBTAG00000007939|ENSBTAG00000014138|ENSBTAG00000005827|ENSBTAG00000005400|ENSBTAG00000010492|ENSBTAG00000018246|ENSBTAG00000018846|ENSBTAG00000017325|ENSBTAG00000006499|ENSBTAG00000006084|ENSBTAG00000001822|ENSBTAG00000005565|ENSBTAG00000034712|ENSBTAG00000018379|ENSBTAG00000007305|ENSBTAG00000007634|ENSBTAG00000010170
actin cytoskeleton	Gene Ontology	GO:0015629	37	194	0.0315929	0.26481	ENSBTAG00000019915|ENSBTAG00000014392|ENSBTAG00000033190|ENSBTAG00000005263|ENSBTAG00000015527|ENSBTAG00000020465|ENSBTAG00000011125|ENSBTAG00000004751|ENSBTAG00000007300|ENSBTAG00000004896|ENSBTAG00000011798|ENSBTAG00000007661|ENSBTAG00000006434|ENSBTAG00000013938|ENSBTAG00000031669|ENSBTAG00000017461|ENSBTAG00000011215|ENSBTAG00000014011|ENSBTAG00000024957|ENSBTAG00000011851|ENSBTAG00000007806|…
negative regulation of response to external stimulus	Gene Ontology	GO:0032102	22	102	0.0317568	0.26481	ENSBTAG00000001241|ENSBTAG00000008479|ENSBTAG00000023600|ENSBTAG00000001273|ENSBTAG00000015904|ENSBTAG00000020859|ENSBTAG00000011461|ENSBTAG00000018404|ENSBTAG00000007073|ENSBTAG00000000436|ENSBTAG00000001941|ENSBTAG00000010874|ENSBTAG00000017537|ENSBTAG00000004787|ENSBTAG00000002341|ENSBTAG00000014972|ENSBTAG00000001729|ENSBTAG00000003954|ENSBTAG00000009615|ENSBTAG00000023652|ENSBTAG00000012228|…
Toxoplasmosis	KEGG PATHWAY	bta05145	23	108	0.0318876	0.26481	ENSBTAG00000020783|ENSBTAG00000017266|ENSBTAG00000015730|ENSBTAG00000012451|ENSBTAG00000019404|ENSBTAG00000017788|ENSBTAG00000020270|ENSBTAG00000011698|ENSBTAG00000011412|ENSBTAG00000004709|ENSBTAG00000019302|ENSBTAG00000008008|ENSBTAG00000006894|ENSBTAG00000006490|ENSBTAG00000012544|ENSBTAG00000007867|ENSBTAG00000021523|ENSBTAG00000006909|ENSBTAG00000045923|ENSBTAG00000020848|ENSBTAG00000005359|…
cell leading edge	Gene Ontology	GO:0031252	25	120	0.0318885	0.26481	ENSBTAG00000019915|ENSBTAG00000045699|ENSBTAG00000001508|ENSBTAG00000016124|ENSBTAG00000010191|ENSBTAG00000004896|ENSBTAG00000031967|ENSBTAG00000009765|ENSBTAG00000001673|ENSBTAG00000001774|ENSBTAG00000014138|ENSBTAG00000008140|ENSBTAG00000021900|ENSBTAG00000000113|ENSBTAG00000010347|ENSBTAG00000004554|ENSBTAG00000016221|ENSBTAG00000016549|ENSBTAG00000008250|ENSBTAG00000020126|ENSBTAG00000010661|…
regulation of non-canonical Wnt signaling pathway	Gene Ontology	GO:2000050	4	7	0.0319084	0.26481	ENSBTAG00000034963|ENSBTAG00000012295|ENSBTAG00000020406|ENSBTAG00000016152
long term synaptic depression	Gene Ontology	GO:0060292	4	7	0.0319084	0.26481	ENSBTAG00000011461|ENSBTAG00000016615|ENSBTAG00000047719|ENSBTAG00000043972
positive regulation of dendrite extension	Gene Ontology	GO:1903861	4	7	0.0319084	0.26481	ENSBTAG00000014229|ENSBTAG00000001801|ENSBTAG00000007514|ENSBTAG00000034693
nucleotide diphosphatase activity	Gene Ontology	GO:0004551	4	7	0.0319084	0.26481	ENSBTAG00000021830|ENSBTAG00000014418|ENSBTAG00000020196|ENSBTAG00000003499
negative regulation of endoplasmic reticulum unfolded protein response	Gene Ontology	GO:1900102	4	7	0.0319084	0.26481	ENSBTAG00000006616|ENSBTAG00000005970|ENSBTAG00000015205|ENSBTAG00000021521
exocyst	Gene Ontology	GO:0000145	4	7	0.0319084	0.26481	ENSBTAG00000021291|ENSBTAG00000020215|ENSBTAG00000014112|ENSBTAG00000032021
negative regulation of microtubule polymerization	Gene Ontology	GO:0031115	4	7	0.0319084	0.26481	ENSBTAG00000015414|ENSBTAG00000019674|ENSBTAG00000004554|ENSBTAG00000024957
regulation of dendrite extension	Gene Ontology	GO:1903859	4	7	0.0319084	0.26481	ENSBTAG00000014229|ENSBTAG00000001801|ENSBTAG00000007514|ENSBTAG00000034693
regulation of histone phosphorylation	Gene Ontology	GO:0033127	4	7	0.0319084	0.26481	ENSBTAG00000010906|ENSBTAG00000046922|ENSBTAG00000039153|ENSBTAG00000016105
phosphatidylglycerol biosynthetic process	Gene Ontology	GO:0006655	4	7	0.0319084	0.26481	ENSBTAG00000006066|ENSBTAG00000000675|ENSBTAG00000000065|ENSBTAG00000008009
macrophage activation involved in immune response	Gene Ontology	GO:0002281	4	7	0.0319084	0.26481	ENSBTAG00000020780|ENSBTAG00000002923|ENSBTAG00000020614|ENSBTAG00000005892
response to interferon-alpha	Gene Ontology	GO:0035455	4	7	0.0319084	0.26481	ENSBTAG00000011943|ENSBTAG00000015212|ENSBTAG00000009768|ENSBTAG00000021819
nucleoside-triphosphatase regulator activity	Gene Ontology	GO:0060589	24	114	0.0319274	0.26481	ENSBTAG00000014253|ENSBTAG00000013064|ENSBTAG00000015541|ENSBTAG00000002647|ENSBTAG00000011125|ENSBTAG00000013699|ENSBTAG00000003185|ENSBTAG00000032289|ENSBTAG00000020485|ENSBTAG00000011505|ENSBTAG00000020975|ENSBTAG00000021323|ENSBTAG00000016341|ENSBTAG00000017751|ENSBTAG00000005410|ENSBTAG00000004685|ENSBTAG00000015414|ENSBTAG00000015413|ENSBTAG00000030162|ENSBTAG00000008338|ENSBTAG00000008424|…
Proteoglycans in cancer	KEGG PATHWAY	bta05205	36	188	0.0321403	0.26481	ENSBTAG00000020783|ENSBTAG00000017664|ENSBTAG00000006909|ENSBTAG00000010785|ENSBTAG00000014463|ENSBTAG00000002313|ENSBTAG00000013245|ENSBTAG00000018966|ENSBTAG00000011578|ENSBTAG00000020406|ENSBTAG00000010191|ENSBTAG00000017788|ENSBTAG00000006161|ENSBTAG00000021444|ENSBTAG00000001061|ENSBTAG00000009987|ENSBTAG00000001341|ENSBTAG00000008008|ENSBTAG00000019289|ENSBTAG00000002006|ENSBTAG00000013990|…
oxidoreduction coenzyme metabolic process	Gene Ontology	GO:0006733	17	73	0.0321511	0.26481	ENSBTAG00000010658|ENSBTAG00000008747|ENSBTAG00000009733|ENSBTAG00000001855|ENSBTAG00000021408|ENSBTAG00000000795|ENSBTAG00000021523|ENSBTAG00000021880|ENSBTAG00000004664|ENSBTAG00000014642|ENSBTAG00000016470|ENSBTAG00000013527|ENSBTAG00000008895|ENSBTAG00000006396|ENSBTAG00000007125|ENSBTAG00000021242|ENSBTAG00000027879
plasma membrane receptor complex	Gene Ontology	GO:0098802	17	73	0.0321511	0.26481	ENSBTAG00000003709|ENSBTAG00000001404|ENSBTAG00000009987|ENSBTAG00000016152|ENSBTAG00000000219|ENSBTAG00000005892|ENSBTAG00000009080|ENSBTAG00000016615|ENSBTAG00000019929|ENSBTAG00000019289|ENSBTAG00000011909|ENSBTAG00000013657|ENSBTAG00000003132|ENSBTAG00000018474|ENSBTAG00000017266|ENSBTAG00000004515|ENSBTAG00000033153
core promoter binding	Gene Ontology	GO:0001047	17	73	0.0321511	0.26481	ENSBTAG00000004322|ENSBTAG00000024095|ENSBTAG00000002835|ENSBTAG00000015904|ENSBTAG00000005970|ENSBTAG00000006030|ENSBTAG00000013236|ENSBTAG00000017462|ENSBTAG00000009426|ENSBTAG00000021045|ENSBTAG00000001250|ENSBTAG00000033180|ENSBTAG00000006142|ENSBTAG00000008898|ENSBTAG00000003602|ENSBTAG00000047652|ENSBTAG00000016105
histone acetylation	Gene Ontology	GO:0016573	17	73	0.0321511	0.26481	ENSBTAG00000020998|ENSBTAG00000017582|ENSBTAG00000010906|ENSBTAG00000018699|ENSBTAG00000016332|ENSBTAG00000008978|ENSBTAG00000046922|ENSBTAG00000002460|ENSBTAG00000006844|ENSBTAG00000002730|ENSBTAG00000001552|ENSBTAG00000039153|ENSBTAG00000003906|ENSBTAG00000024957|ENSBTAG00000010456|ENSBTAG00000001241|ENSBTAG00000020485
production of miRNAs involved in gene silencing by miRNA	Gene Ontology	GO:0035196	5	11	0.032202	0.26481	ENSBTAG00000005726|ENSBTAG00000011514|ENSBTAG00000001579|ENSBTAG00000016852|ENSBTAG00000001134
neuronal action potential	Gene Ontology	GO:0019228	5	11	0.032202	0.26481	ENSBTAG00000032077|ENSBTAG00000047719|ENSBTAG00000038180|ENSBTAG00000018520|ENSBTAG00000033153
response to iron ion	Gene Ontology	GO:0010039	5	11	0.032202	0.26481	ENSBTAG00000010498|ENSBTAG00000019302|ENSBTAG00000001250|ENSBTAG00000007898|ENSBTAG00000024957
positive regulation of mRNA splicing, via spliceosome	Gene Ontology	GO:0048026	5	11	0.032202	0.26481	ENSBTAG00000047652|ENSBTAG00000024095|ENSBTAG00000004940|ENSBTAG00000008136|ENSBTAG00000001996
production of small RNA involved in gene silencing by RNA	Gene Ontology	GO:0070918	5	11	0.032202	0.26481	ENSBTAG00000005726|ENSBTAG00000011514|ENSBTAG00000001579|ENSBTAG00000016852|ENSBTAG00000001134
dsRNA fragmentation	Gene Ontology	GO:0031050	5	11	0.032202	0.26481	ENSBTAG00000005726|ENSBTAG00000011514|ENSBTAG00000001579|ENSBTAG00000016852|ENSBTAG00000001134
synaptic vesicle recycling	Gene Ontology	GO:0036465	5	11	0.032202	0.26481	ENSBTAG00000003610|ENSBTAG00000016124|ENSBTAG00000014103|ENSBTAG00000034693|ENSBTAG00000024957
fibroblast apoptotic process	Gene Ontology	GO:0044346	5	11	0.032202	0.26481	ENSBTAG00000020848|ENSBTAG00000015427|ENSBTAG00000015460|ENSBTAG00000000428|ENSBTAG00000032961
voltage-gated calcium channel complex	Gene Ontology	GO:0005891	5	11	0.032202	0.26481	ENSBTAG00000022000|ENSBTAG00000010026|ENSBTAG00000020887|ENSBTAG00000002297|ENSBTAG00000009835
cellular component biogenesis	Gene Ontology	GO:0044085	191	1242	0.0324303	0.265071	ENSBTAG00000014011|ENSBTAG00000014652|ENSBTAG00000017366|ENSBTAG00000019419|ENSBTAG00000015732|ENSBTAG00000008868|ENSBTAG00000006136|ENSBTAG00000016510|ENSBTAG00000020485|ENSBTAG00000015784|ENSBTAG00000001322|ENSBTAG00000005851|ENSBTAG00000032021|ENSBTAG00000031723|ENSBTAG00000006786|ENSBTAG00000038745|ENSBTAG00000018246|ENSBTAG00000018036|ENSBTAG00000001631|ENSBTAG00000034963|ENSBTAG00000047652|…
ABC transporters	KEGG PATHWAY	bta02010	11	40	0.032495	0.265071	ENSBTAG00000006589|ENSBTAG00000020070|ENSBTAG00000020766|ENSBTAG00000009698|ENSBTAG00000015191|ENSBTAG00000008464|ENSBTAG00000018010|ENSBTAG00000026885|ENSBTAG00000006896|ENSBTAG00000000983|ENSBTAG00000017704
positive regulation of protein targeting to mitochondrion	Gene Ontology	GO:1903955	11	40	0.032495	0.265071	ENSBTAG00000015882|ENSBTAG00000004896|ENSBTAG00000016852|ENSBTAG00000014038|ENSBTAG00000016073|ENSBTAG00000007994|ENSBTAG00000023343|ENSBTAG00000002460|ENSBTAG00000017325|ENSBTAG00000006084|ENSBTAG00000020998
Golgi-associated vesicle	Gene Ontology	GO:0005798	11	40	0.032495	0.265071	ENSBTAG00000004333|ENSBTAG00000003506|ENSBTAG00000013971|ENSBTAG00000016199|ENSBTAG00000032660|ENSBTAG00000006556|ENSBTAG00000011540|ENSBTAG00000011267|ENSBTAG00000016124|ENSBTAG00000007305|ENSBTAG00000005809
regulation of BMP signaling pathway	Gene Ontology	GO:0030510	11	40	0.032495	0.265071	ENSBTAG00000003018|ENSBTAG00000020406|ENSBTAG00000000625|ENSBTAG00000017397|ENSBTAG00000010888|ENSBTAG00000018114|ENSBTAG00000001499|ENSBTAG00000000546|ENSBTAG00000015385|ENSBTAG00000003602|ENSBTAG00000017869
receptor signaling protein serine/threonine kinase activity	Gene Ontology	GO:0004702	11	40	0.032495	0.265071	ENSBTAG00000020783|ENSBTAG00000026234|ENSBTAG00000004709|ENSBTAG00000003257|ENSBTAG00000005359|ENSBTAG00000018114|ENSBTAG00000011909|ENSBTAG00000016442|ENSBTAG00000010191|ENSBTAG00000001609|ENSBTAG00000014825
positive regulation of establishment of protein localization to mitochondrion	Gene Ontology	GO:1903749	11	40	0.032495	0.265071	ENSBTAG00000015882|ENSBTAG00000004896|ENSBTAG00000016852|ENSBTAG00000014038|ENSBTAG00000016073|ENSBTAG00000007994|ENSBTAG00000023343|ENSBTAG00000002460|ENSBTAG00000017325|ENSBTAG00000006084|ENSBTAG00000020998
cAMP signaling pathway	KEGG PATHWAY	bta04024	35	182	0.0326801	0.266275	ENSBTAG00000006589|ENSBTAG00000017239|ENSBTAG00000014463|ENSBTAG00000047719|ENSBTAG00000018966|ENSBTAG00000010191|ENSBTAG00000017788|ENSBTAG00000000219|ENSBTAG00000020270|ENSBTAG00000004775|ENSBTAG00000004709|ENSBTAG00000011461|ENSBTAG00000009552|ENSBTAG00000018445|ENSBTAG00000009828|ENSBTAG00000008636|ENSBTAG00000010026|ENSBTAG00000019772|ENSBTAG00000039160|ENSBTAG00000010874|ENSBTAG00000004322|…
regulation of extrinsic apoptotic signaling pathway in absence of ligand	Gene Ontology	GO:2001239	7	20	0.032869	0.266939	ENSBTAG00000015894|ENSBTAG00000010785|ENSBTAG00000005359|ENSBTAG00000019302|ENSBTAG00000014270|ENSBTAG00000002923|ENSBTAG00000002912
negative regulation of cell proliferation	Gene Ontology	GO:0008285	48	265	0.0328722	0.266939	ENSBTAG00000024888|ENSBTAG00000020406|ENSBTAG00000011964|ENSBTAG00000021045|ENSBTAG00000015326|ENSBTAG00000017542|ENSBTAG00000010191|ENSBTAG00000019302|ENSBTAG00000003602|ENSBTAG00000009705|ENSBTAG00000010731|ENSBTAG00000026234|ENSBTAG00000009768|ENSBTAG00000014917|ENSBTAG00000012824|ENSBTAG00000023600|ENSBTAG00000007494|ENSBTAG00000016703|ENSBTAG00000001774|ENSBTAG00000014236|ENSBTAG00000001250|…
response to BMP	Gene Ontology	GO:0071772	18	79	0.032936	0.266939	ENSBTAG00000003018|ENSBTAG00000020406|ENSBTAG00000002835|ENSBTAG00000000625|ENSBTAG00000017397|ENSBTAG00000010888|ENSBTAG00000006844|ENSBTAG00000018114|ENSBTAG00000001499|ENSBTAG00000005092|ENSBTAG00000038224|ENSBTAG00000015385|ENSBTAG00000011909|ENSBTAG00000003705|ENSBTAG00000010428|ENSBTAG00000003602|ENSBTAG00000000546|ENSBTAG00000017869
cellular response to BMP stimulus	Gene Ontology	GO:0071773	18	79	0.032936	0.266939	ENSBTAG00000003018|ENSBTAG00000020406|ENSBTAG00000002835|ENSBTAG00000000625|ENSBTAG00000017397|ENSBTAG00000010888|ENSBTAG00000006844|ENSBTAG00000018114|ENSBTAG00000001499|ENSBTAG00000005092|ENSBTAG00000038224|ENSBTAG00000015385|ENSBTAG00000011909|ENSBTAG00000003705|ENSBTAG00000010428|ENSBTAG00000003602|ENSBTAG00000000546|ENSBTAG00000017869
positive regulation of cell adhesion	Gene Ontology	GO:0045785	30	151	0.0329494	0.266939	ENSBTAG00000015089|ENSBTAG00000015205|ENSBTAG00000005892|ENSBTAG00000040551|ENSBTAG00000008827|ENSBTAG00000013662|ENSBTAG00000008479|ENSBTAG00000001273|ENSBTAG00000001061|ENSBTAG00000027446|ENSBTAG00000005970|ENSBTAG00000017266|ENSBTAG00000003018|ENSBTAG00000019568|ENSBTAG00000018059|ENSBTAG00000017371|ENSBTAG00000006844|ENSBTAG00000020614|ENSBTAG00000016549|ENSBTAG00000011640|ENSBTAG00000011818|…
positive regulation of locomotion	Gene Ontology	GO:0040017	34	176	0.0332098	0.268743	ENSBTAG00000020148|ENSBTAG00000047719|ENSBTAG00000001987|ENSBTAG00000017366|ENSBTAG00000011909|ENSBTAG00000010191|ENSBTAG00000016221|ENSBTAG00000008479|ENSBTAG00000010992|ENSBTAG00000001061|ENSBTAG00000009987|ENSBTAG00000016152|ENSBTAG00000019716|ENSBTAG00000034827|ENSBTAG00000019302|ENSBTAG00000011215|ENSBTAG00000004982|ENSBTAG00000001941|ENSBTAG00000000031|ENSBTAG00000003693|ENSBTAG00000005198|…
glycoprotein binding	Gene Ontology	GO:0001948	10	35	0.0335095	0.269487	ENSBTAG00000040347|ENSBTAG00000045578|ENSBTAG00000020406|ENSBTAG00000011851|ENSBTAG00000018843|ENSBTAG00000009615|ENSBTAG00000011154|ENSBTAG00000002402|ENSBTAG00000000253|ENSBTAG00000019759
ciliary basal body	Gene Ontology	GO:0036064	10	35	0.0335095	0.269487	ENSBTAG00000015590|ENSBTAG00000016147|ENSBTAG00000006588|ENSBTAG00000001322|ENSBTAG00000010736|ENSBTAG00000017790|ENSBTAG00000007413|ENSBTAG00000015856|ENSBTAG00000010347|ENSBTAG00000034963
cytoskeleton-dependent intracellular transport	Gene Ontology	GO:0030705	13	51	0.0335149	0.269487	ENSBTAG00000015590|ENSBTAG00000020126|ENSBTAG00000012005|ENSBTAG00000015986|ENSBTAG00000027134|ENSBTAG00000017753|ENSBTAG00000003693|ENSBTAG00000010001|ENSBTAG00000019568|ENSBTAG00000011215|ENSBTAG00000002280|ENSBTAG00000010242|ENSBTAG00000012939
receptor signaling protein activity	Gene Ontology	GO:0005057	13	51	0.0335149	0.269487	ENSBTAG00000020783|ENSBTAG00000026234|ENSBTAG00000004709|ENSBTAG00000003257|ENSBTAG00000001857|ENSBTAG00000005359|ENSBTAG00000018114|ENSBTAG00000000625|ENSBTAG00000011909|ENSBTAG00000016442|ENSBTAG00000010191|ENSBTAG00000001609|ENSBTAG00000014825
negative regulation of cell activation	Gene Ontology	GO:0050866	13	51	0.0335149	0.269487	ENSBTAG00000015965|ENSBTAG00000002623|ENSBTAG00000024888|ENSBTAG00000010785|ENSBTAG00000012349|ENSBTAG00000018404|ENSBTAG00000010888|ENSBTAG00000007916|ENSBTAG00000004347|ENSBTAG00000008424|ENSBTAG00000001602|ENSBTAG00000012217|ENSBTAG00000000436
regulation of cytosolic calcium ion concentration	Gene Ontology	GO:0051480	19	85	0.0335295	0.269487	ENSBTAG00000000031|ENSBTAG00000008479|ENSBTAG00000013861|ENSBTAG00000019967|ENSBTAG00000005236|ENSBTAG00000024957|ENSBTAG00000020455|ENSBTAG00000010105|ENSBTAG00000013768|ENSBTAG00000013245|ENSBTAG00000047719|ENSBTAG00000001987|ENSBTAG00000019302|ENSBTAG00000015716|ENSBTAG00000020614|ENSBTAG00000006899|ENSBTAG00000008868|ENSBTAG00000000428|ENSBTAG00000017869
regulation of protein modification process	Gene Ontology	GO:0031399	122	763	0.0336773	0.27037	ENSBTAG00000011909|ENSBTAG00000018535|ENSBTAG00000004751|ENSBTAG00000016105|ENSBTAG00000009987|ENSBTAG00000032021|ENSBTAG00000014958|ENSBTAG00000014158|ENSBTAG00000000436|ENSBTAG00000020410|ENSBTAG00000023377|ENSBTAG00000017753|ENSBTAG00000005198|ENSBTAG00000021819|ENSBTAG00000033180|ENSBTAG00000016442|ENSBTAG00000011640|ENSBTAG00000032518|ENSBTAG00000008338|ENSBTAG00000011479|ENSBTAG00000032424|…
negative regulation of nitrogen compound metabolic process	Gene Ontology	GO:0051172	103	633	0.0339239	0.270724	ENSBTAG00000002742|ENSBTAG00000009863|ENSBTAG00000017366|ENSBTAG00000004475|ENSBTAG00000008868|ENSBTAG00000006136|ENSBTAG00000016105|ENSBTAG00000007494|ENSBTAG00000047652|ENSBTAG00000017694|ENSBTAG00000013569|ENSBTAG00000001552|ENSBTAG00000015720|ENSBTAG00000001250|ENSBTAG00000011479|ENSBTAG00000001134|ENSBTAG00000016294|ENSBTAG00000014080|ENSBTAG00000020829|ENSBTAG00000024723|ENSBTAG00000005299|…
PcG protein complex	Gene Ontology	GO:0031519	8	25	0.0340209	0.270724	ENSBTAG00000001163|ENSBTAG00000021918|ENSBTAG00000013938|ENSBTAG00000009426|ENSBTAG00000001393|ENSBTAG00000007228|ENSBTAG00000046724|ENSBTAG00000016105
striated muscle cell proliferation	Gene Ontology	GO:0014855	8	25	0.0340209	0.270724	ENSBTAG00000020783|ENSBTAG00000002835|ENSBTAG00000006030|ENSBTAG00000008097|ENSBTAG00000005359|ENSBTAG00000017541|ENSBTAG00000017542|ENSBTAG00000003602
transcription elongation factor complex	Gene Ontology	GO:0008023	8	25	0.0340209	0.270724	ENSBTAG00000015965|ENSBTAG00000013070|ENSBTAG00000023831|ENSBTAG00000002196|ENSBTAG00000008136|ENSBTAG00000016703|ENSBTAG00000002730|ENSBTAG00000005328
cytoskeleton organization	Gene Ontology	GO:0007010	81	484	0.0340291	0.270724	ENSBTAG00000015205|ENSBTAG00000021680|ENSBTAG00000019915|ENSBTAG00000020148|ENSBTAG00000017200|ENSBTAG00000015773|ENSBTAG00000007939|ENSBTAG00000021639|ENSBTAG00000001987|ENSBTAG00000013363|ENSBTAG00000015525|ENSBTAG00000021508|ENSBTAG00000004672|ENSBTAG00000010548|ENSBTAG00000008868|ENSBTAG00000016549|ENSBTAG00000016124|ENSBTAG00000010191|ENSBTAG00000007300|ENSBTAG00000013184|ENSBTAG00000011626|…
lysine N-methyltransferase activity	Gene Ontology	GO:0016278	9	30	0.0341024	0.270724	ENSBTAG00000003954|ENSBTAG00000020578|ENSBTAG00000001185|ENSBTAG00000009426|ENSBTAG00000021918|ENSBTAG00000009246|ENSBTAG00000033180|ENSBTAG00000000139|ENSBTAG00000032519
positive regulation of endothelial cell migration	Gene Ontology	GO:0010595	9	30	0.0341024	0.270724	ENSBTAG00000001061|ENSBTAG00000005198|ENSBTAG00000020148|ENSBTAG00000006161|ENSBTAG00000002341|ENSBTAG00000024000|ENSBTAG00000004982|ENSBTAG00000011640|ENSBTAG00000016221
protein-lysine N-methyltransferase activity	Gene Ontology	GO:0016279	9	30	0.0341024	0.270724	ENSBTAG00000003954|ENSBTAG00000020578|ENSBTAG00000001185|ENSBTAG00000009426|ENSBTAG00000021918|ENSBTAG00000009246|ENSBTAG00000033180|ENSBTAG00000000139|ENSBTAG00000032519
pyrimidine-containing compound metabolic process	Gene Ontology	GO:0072527	9	30	0.0341024	0.270724	ENSBTAG00000017676|ENSBTAG00000013727|ENSBTAG00000017147|ENSBTAG00000017017|ENSBTAG00000044150|ENSBTAG00000020282|ENSBTAG00000031358|ENSBTAG00000035370|ENSBTAG00000006136
protein homotetramerization	Gene Ontology	GO:0051289	9	30	0.0341024	0.270724	ENSBTAG00000009733|ENSBTAG00000000404|ENSBTAG00000006136|ENSBTAG00000015460|ENSBTAG00000014652|ENSBTAG00000008747|ENSBTAG00000010359|ENSBTAG00000022013|ENSBTAG00000021902
regulation of organelle assembly	Gene Ontology	GO:1902115	16	68	0.0344192	0.271866	ENSBTAG00000011943|ENSBTAG00000001322|ENSBTAG00000004709|ENSBTAG00000032021|ENSBTAG00000007939|ENSBTAG00000014138|ENSBTAG00000005049|ENSBTAG00000005400|ENSBTAG00000010492|ENSBTAG00000011154|ENSBTAG00000006499|ENSBTAG00000006084|ENSBTAG00000016771|ENSBTAG00000010347|ENSBTAG00000034712|ENSBTAG00000019915
cell adhesion molecule binding	Gene Ontology	GO:0050839	16	68	0.0344192	0.271866	ENSBTAG00000015742|ENSBTAG00000005198|ENSBTAG00000045699|ENSBTAG00000018255|ENSBTAG00000017266|ENSBTAG00000000977|ENSBTAG00000031669|ENSBTAG00000009080|ENSBTAG00000003217|ENSBTAG00000010347|ENSBTAG00000016514|ENSBTAG00000004475|ENSBTAG00000008140|ENSBTAG00000011640|ENSBTAG00000010303|ENSBTAG00000009987
Platelet activation	KEGG PATHWAY	bta04611	24	115	0.0344376	0.271866	ENSBTAG00000020783|ENSBTAG00000006909|ENSBTAG00000002313|ENSBTAG00000013245|ENSBTAG00000017788|ENSBTAG00000009987|ENSBTAG00000021466|ENSBTAG00000018404|ENSBTAG00000002978|ENSBTAG00000020455|ENSBTAG00000019289|ENSBTAG00000011851|ENSBTAG00000013298|ENSBTAG00000014609|ENSBTAG00000020225|ENSBTAG00000013116|ENSBTAG00000014600|ENSBTAG00000018777|ENSBTAG00000001403|ENSBTAG00000008338|ENSBTAG00000020848|…
Sphingolipid signaling pathway	KEGG PATHWAY	bta04071	24	115	0.0344376	0.271866	ENSBTAG00000020783|ENSBTAG00000006909|ENSBTAG00000003434|ENSBTAG00000011748|ENSBTAG00000009065|ENSBTAG00000017788|ENSBTAG00000020270|ENSBTAG00000001061|ENSBTAG00000004709|ENSBTAG00000011461|ENSBTAG00000019302|ENSBTAG00000044179|ENSBTAG00000001862|ENSBTAG00000011851|ENSBTAG00000004430|ENSBTAG00000020614|ENSBTAG00000003544|ENSBTAG00000009294|ENSBTAG00000013116|ENSBTAG00000017490|ENSBTAG00000008338|…
secondary active transmembrane transporter activity	Gene Ontology	GO:0015291	24	115	0.0344376	0.271866	ENSBTAG00000018577|ENSBTAG00000014525|ENSBTAG00000040088|ENSBTAG00000004352|ENSBTAG00000003700|ENSBTAG00000027080|ENSBTAG00000009239|ENSBTAG00000018280|ENSBTAG00000001652|ENSBTAG00000013861|ENSBTAG00000018227|ENSBTAG00000043962|ENSBTAG00000008117|ENSBTAG00000000668|ENSBTAG00000015317|ENSBTAG00000030584|ENSBTAG00000031209|ENSBTAG00000018045|ENSBTAG00000016323|ENSBTAG00000032301|ENSBTAG00000019125|…
pyrophosphatase activity	Gene Ontology	GO:0016462	70	411	0.0348883	0.275118	ENSBTAG00000020998|ENSBTAG00000033413|ENSBTAG00000002742|ENSBTAG00000010787|ENSBTAG00000032166|ENSBTAG00000006970|ENSBTAG00000018749|ENSBTAG00000010867|ENSBTAG00000006589|ENSBTAG00000013362|ENSBTAG00000020482|ENSBTAG00000015732|ENSBTAG00000021127|ENSBTAG00000003043|ENSBTAG00000026885|ENSBTAG00000011125|ENSBTAG00000027134|ENSBTAG00000003843|ENSBTAG00000001224|ENSBTAG00000011626|ENSBTAG00000013526|…
striated muscle tissue development	Gene Ontology	GO:0014706	30	152	0.035167	0.275728	ENSBTAG00000020783|ENSBTAG00000006588|ENSBTAG00000004036|ENSBTAG00000017541|ENSBTAG00000025853|ENSBTAG00000011909|ENSBTAG00000001241|ENSBTAG00000003602|ENSBTAG00000002833|ENSBTAG00000002835|ENSBTAG00000006618|ENSBTAG00000021581|ENSBTAG00000019302|ENSBTAG00000014138|ENSBTAG00000004322|ENSBTAG00000013336|ENSBTAG00000044046|ENSBTAG00000046922|ENSBTAG00000013236|ENSBTAG00000006844|ENSBTAG00000044185|…
positive regulation of cellular component movement	Gene Ontology	GO:0051272	34	177	0.0352683	0.275728	ENSBTAG00000020148|ENSBTAG00000047719|ENSBTAG00000001987|ENSBTAG00000017366|ENSBTAG00000011909|ENSBTAG00000010191|ENSBTAG00000016221|ENSBTAG00000008479|ENSBTAG00000010992|ENSBTAG00000001061|ENSBTAG00000009987|ENSBTAG00000016152|ENSBTAG00000019716|ENSBTAG00000034827|ENSBTAG00000019302|ENSBTAG00000011215|ENSBTAG00000004982|ENSBTAG00000001941|ENSBTAG00000000031|ENSBTAG00000003693|ENSBTAG00000005198|…
regulation of cell morphogenesis	Gene Ontology	GO:0022604	40	215	0.0352996	0.275728	ENSBTAG00000016152|ENSBTAG00000021639|ENSBTAG00000013362|ENSBTAG00000040338|ENSBTAG00000017200|ENSBTAG00000016307|ENSBTAG00000016797|ENSBTAG00000032289|ENSBTAG00000015427|ENSBTAG00000016549|ENSBTAG00000001322|ENSBTAG00000009987|ENSBTAG00000020975|ENSBTAG00000014159|ENSBTAG00000011215|ENSBTAG00000001801|ENSBTAG00000001941|ENSBTAG00000005400|ENSBTAG00000011851|ENSBTAG00000046922|ENSBTAG00000006844|…
regulation of pH	Gene Ontology	GO:0006885	12	46	0.0353027	0.275728	ENSBTAG00000006589|ENSBTAG00000032301|ENSBTAG00000005299|ENSBTAG00000015317|ENSBTAG00000018846|ENSBTAG00000018227|ENSBTAG00000005565|ENSBTAG00000016761|ENSBTAG00000018379|ENSBTAG00000019302|ENSBTAG00000005809|ENSBTAG00000018246
lipid oxidation	Gene Ontology	GO:0034440	12	46	0.0353027	0.275728	ENSBTAG00000018041|ENSBTAG00000023600|ENSBTAG00000020783|ENSBTAG00000019315|ENSBTAG00000018283|ENSBTAG00000021535|ENSBTAG00000046922|ENSBTAG00000010867|ENSBTAG00000009698|ENSBTAG00000005257|ENSBTAG00000017542|ENSBTAG00000016791
negative regulation of leukocyte activation	Gene Ontology	GO:0002695	12	46	0.0353027	0.275728	ENSBTAG00000015965|ENSBTAG00000002623|ENSBTAG00000024888|ENSBTAG00000010785|ENSBTAG00000012349|ENSBTAG00000010888|ENSBTAG00000007916|ENSBTAG00000004347|ENSBTAG00000008424|ENSBTAG00000001602|ENSBTAG00000012217|ENSBTAG00000000436
positive regulation of protein localization to nucleus	Gene Ontology	GO:1900182	12	46	0.0353027	0.275728	ENSBTAG00000020783|ENSBTAG00000018699|ENSBTAG00000016005|ENSBTAG00000016152|ENSBTAG00000011851|ENSBTAG00000000500|ENSBTAG00000007490|ENSBTAG00000005970|ENSBTAG00000012543|ENSBTAG00000005359|ENSBTAG00000013236|ENSBTAG00000011943
hydrolase activity, acting on acid anhydrides	Gene Ontology	GO:0016817	71	418	0.0353364	0.275728	ENSBTAG00000020998|ENSBTAG00000033413|ENSBTAG00000002742|ENSBTAG00000010787|ENSBTAG00000032166|ENSBTAG00000006970|ENSBTAG00000006852|ENSBTAG00000010867|ENSBTAG00000006589|ENSBTAG00000013362|ENSBTAG00000020482|ENSBTAG00000015732|ENSBTAG00000021127|ENSBTAG00000003043|ENSBTAG00000026885|ENSBTAG00000011125|ENSBTAG00000027134|ENSBTAG00000003843|ENSBTAG00000001224|ENSBTAG00000011626|ENSBTAG00000013526|…
negative regulation of cytoskeleton organization	Gene Ontology	GO:0051494	14	57	0.0353538	0.275728	ENSBTAG00000004672|ENSBTAG00000007806|ENSBTAG00000019915|ENSBTAG00000011479|ENSBTAG00000024957|ENSBTAG00000021581|ENSBTAG00000014011|ENSBTAG00000000113|ENSBTAG00000001987|ENSBTAG00000015414|ENSBTAG00000019674|ENSBTAG00000004554|ENSBTAG00000021508|ENSBTAG00000016549
negative regulation of canonical Wnt signaling pathway	Gene Ontology	GO:0090090	14	57	0.0353538	0.275728	ENSBTAG00000026234|ENSBTAG00000020783|ENSBTAG00000006588|ENSBTAG00000020406|ENSBTAG00000009806|ENSBTAG00000030162|ENSBTAG00000003257|ENSBTAG00000016152|ENSBTAG00000006844|ENSBTAG00000005092|ENSBTAG00000012295|ENSBTAG00000023445|ENSBTAG00000001241|ENSBTAG00000017869
signal transduction by protein phosphorylation	Gene Ontology	GO:0023014	61	352	0.0359515	0.280082	ENSBTAG00000020783|ENSBTAG00000020148|ENSBTAG00000011909|ENSBTAG00000010785|ENSBTAG00000001274|ENSBTAG00000024888|ENSBTAG00000011943|ENSBTAG00000038235|ENSBTAG00000001508|ENSBTAG00000010191|ENSBTAG00000005198|ENSBTAG00000012349|ENSBTAG00000010992|ENSBTAG00000026234|ENSBTAG00000001061|ENSBTAG00000004709|ENSBTAG00000020975|ENSBTAG00000020614|ENSBTAG00000006616|ENSBTAG00000001857|ENSBTAG00000015969|…
positive regulation of secretion by cell	Gene Ontology	GO:1903532	28	140	0.0359915	0.280087	ENSBTAG00000020783|ENSBTAG00000005892|ENSBTAG00000018803|ENSBTAG00000006738|ENSBTAG00000020485|ENSBTAG00000001273|ENSBTAG00000005110|ENSBTAG00000005970|ENSBTAG00000006084|ENSBTAG00000004982|ENSBTAG00000000031|ENSBTAG00000024957|ENSBTAG00000046922|ENSBTAG00000002148|ENSBTAG00000011154|ENSBTAG00000020614|ENSBTAG00000010347|ENSBTAG00000010242|ENSBTAG00000021819|ENSBTAG00000010492|ENSBTAG00000005049|…
negative regulation of macromolecule biosynthetic process	Gene Ontology	GO:0010558	97	594	0.0360414	0.280169	ENSBTAG00000009863|ENSBTAG00000017366|ENSBTAG00000004475|ENSBTAG00000008868|ENSBTAG00000016105|ENSBTAG00000007494|ENSBTAG00000010874|ENSBTAG00000017694|ENSBTAG00000013569|ENSBTAG00000001552|ENSBTAG00000015720|ENSBTAG00000001250|ENSBTAG00000011479|ENSBTAG00000001134|ENSBTAG00000016294|ENSBTAG00000014080|ENSBTAG00000020829|ENSBTAG00000024723|ENSBTAG00000005299|ENSBTAG00000020780|ENSBTAG00000016852|…
regulation of cell migration	Gene Ontology	GO:0030334	52	293	0.0361669	0.280837	ENSBTAG00000020148|ENSBTAG00000019915|ENSBTAG00000047719|ENSBTAG00000001987|ENSBTAG00000017366|ENSBTAG00000003693|ENSBTAG00000021029|ENSBTAG00000011909|ENSBTAG00000010191|ENSBTAG00000033731|ENSBTAG00000008479|ENSBTAG00000010992|ENSBTAG00000016549|ENSBTAG00000001061|ENSBTAG00000009987|ENSBTAG00000016152|ENSBTAG00000014917|ENSBTAG00000011461|ENSBTAG00000019716|ENSBTAG00000034827|ENSBTAG00000019302|…
glycerolipid metabolic process	Gene Ontology	GO:0046486	27	134	0.0363466	0.281924	ENSBTAG00000000675|ENSBTAG00000017051|ENSBTAG00000000065|ENSBTAG00000016557|ENSBTAG00000003809|ENSBTAG00000016663|ENSBTAG00000039968|ENSBTAG00000019954|ENSBTAG00000013971|ENSBTAG00000008009|ENSBTAG00000008416|ENSBTAG00000004982|ENSBTAG00000002490|ENSBTAG00000021902|ENSBTAG00000014138|ENSBTAG00000006499|ENSBTAG00000006066|ENSBTAG00000013273|ENSBTAG00000031209|ENSBTAG00000011479|ENSBTAG00000020848|…
single organism cell adhesion	Gene Ontology	GO:0098602	57	326	0.0365316	0.28305	ENSBTAG00000024888|ENSBTAG00000015089|ENSBTAG00000015205|ENSBTAG00000045699|ENSBTAG00000005892|ENSBTAG00000001987|ENSBTAG00000015615|ENSBTAG00000019061|ENSBTAG00000040551|ENSBTAG00000000306|ENSBTAG00000011741|ENSBTAG00000010785|ENSBTAG00000019915|ENSBTAG00000015965|ENSBTAG00000011238|ENSBTAG00000001273|ENSBTAG00000001061|ENSBTAG00000009987|ENSBTAG00000015904|ENSBTAG00000014917|ENSBTAG00000018059|…
anion transmembrane transport	Gene Ontology	GO:0098656	19	86	0.0365853	0.283157	ENSBTAG00000004145|ENSBTAG00000006589|ENSBTAG00000018045|ENSBTAG00000032301|ENSBTAG00000010244|ENSBTAG00000015317|ENSBTAG00000012975|ENSBTAG00000019125|ENSBTAG00000021858|ENSBTAG00000017461|ENSBTAG00000021764|ENSBTAG00000017837|ENSBTAG00000006691|ENSBTAG00000018227|ENSBTAG00000016762|ENSBTAG00000005809|ENSBTAG00000017209|ENSBTAG00000017129|ENSBTAG00000027879
response to abiotic stimulus	Gene Ontology	GO:0009628	65	379	0.0366916	0.283671	ENSBTAG00000002075|ENSBTAG00000040551|ENSBTAG00000001322|ENSBTAG00000017751|ENSBTAG00000021537|ENSBTAG00000013300|ENSBTAG00000015460|ENSBTAG00000020783|ENSBTAG00000014652|ENSBTAG00000011943|ENSBTAG00000012142|ENSBTAG00000002742|ENSBTAG00000008868|ENSBTAG00000017542|ENSBTAG00000002297|ENSBTAG00000019302|ENSBTAG00000006738|ENSBTAG00000003602|ENSBTAG00000021569|ENSBTAG00000020485|ENSBTAG00000010731|…
[truncated: 6,186 more rows]
