# Supplementary material for: SNV discovery and functional candidate gene identification for milk composition based on whole genome resequencing of Holstein bulls with extremely high and low breeding values
Source: PLoS One. 2019 Aug 1;14(8):e0220629. doi: 10.1371/journal.pone.0220629 (PMC6675115; doi:10.1371/journal.pone.0220629)
Supplement: S3 Table — (XLSX) [file pone.0220629.s003.xlsx]

## Sheet: Sheet1
S3 Table. Mesh enrichment results for 2,657 genes by MeSH ORA
	MESHID	Pvalue	OddsRatio	ExpCount	Count	Size	MESHTERM	GENEID	SOURCEID
3956	D000255	1.348e-07	4.37647	5.47868	21	137	Adenosine Triphosphate	514177	12821668
3957	D000255	1.348e-07	4.37647	5.47868	21	137	Adenosine Triphosphate	327699	7397110
3958	D000255	1.348e-07	4.37647	5.47868	21	137	Adenosine Triphosphate	282872	15026147
3959	D000255	1.348e-07	4.37647	5.47868	21	137	Adenosine Triphosphate	404161	15056672
3960	D000255	1.348e-07	4.37647	5.47868	21	137	Adenosine Triphosphate	282478	14603310
3961	D000255	1.348e-07	4.37647	5.47868	21	137	Adenosine Triphosphate	281706	14517323
3962	D000255	1.348e-07	4.37647	5.47868	21	137	Adenosine Triphosphate	282590	12368289
3963	D000255	1.348e-07	4.37647	5.47868	21	137	Adenosine Triphosphate	527114	17494631
3964	D000255	1.348e-07	4.37647	5.47868	21	137	Adenosine Triphosphate	282217	2395459
3965	D000255	1.348e-07	4.37647	5.47868	21	137	Adenosine Triphosphate	282682	8798423
3966	D000255	1.348e-07	4.37647	5.47868	21	137	Adenosine Triphosphate	282004	6274862
3967	D000255	1.348e-07	4.37647	5.47868	21	137	Adenosine Triphosphate	338072	10713074
3968	D000255	1.348e-07	4.37647	5.47868	21	137	Adenosine Triphosphate	338049	19684203
3969	D000255	1.348e-07	4.37647	5.47868	21	137	Adenosine Triphosphate	281040	18188962
3970	D000255	1.348e-07	4.37647	5.47868	21	137	Adenosine Triphosphate	100126041	14517323
3971	D000255	1.348e-07	4.37647	5.47868	21	137	Adenosine Triphosphate	510796	12198491
3972	D000255	1.348e-07	4.37647	5.47868	21	137	Adenosine Triphosphate	617636	12514191
3973	D000255	1.348e-07	4.37647	5.47868	21	137	Adenosine Triphosphate	281831	10451379
3974	D000255	1.348e-07	4.37647	5.47868	21	137	Adenosine Triphosphate	281588	28238471
3975	D000255	1.348e-07	4.37647	5.47868	21	137	Adenosine Triphosphate	281831	11222862
3976	D000255	1.348e-07	4.37647	5.47868	21	137	Adenosine Triphosphate	282254	15491140
3977	D000255	1.348e-07	4.37647	5.47868	21	137	Adenosine Triphosphate	327668	12505149
3978	D000255	1.348e-07	4.37647	5.47868	21	137	Adenosine Triphosphate	281831	2143562
3979	D000255	1.348e-07	4.37647	5.47868	21	137	Adenosine Triphosphate	540838	11721045
3980	D000255	1.348e-07	4.37647	5.47868	21	137	Adenosine Triphosphate	281597	11721045
3981	D000255	1.348e-07	4.37647	5.47868	21	137	Adenosine Triphosphate	790875	20427566
3982	D000255	1.348e-07	4.37647	5.47868	21	137	Adenosine Triphosphate	281831	9799500
3983	D000255	1.348e-07	4.37647	5.47868	21	137	Adenosine Triphosphate	327675	25681765
3984	D000255	1.348e-07	4.37647	5.47868	21	137	Adenosine Triphosphate	281793	9417641
3985	D000255	1.348e-07	4.37647	5.47868	21	137	Adenosine Triphosphate	615199	18191224
3986	D000255	1.348e-07	4.37647	5.47868	21	137	Adenosine Triphosphate	281357	17848634
3987	D000255	1.348e-07	4.37647	5.47868	21	137	Adenosine Triphosphate	281562	15339748
3988	D000255	1.348e-07	4.37647	5.47868	21	137	Adenosine Triphosphate	327668	7397110
3989	D000255	1.348e-07	4.37647	5.47868	21	137	Adenosine Triphosphate	281544	14742733
3990	D000255	1.348e-07	4.37647	5.47868	21	137	Adenosine Triphosphate	281528	15691824
3991	D000255	1.348e-07	4.37647	5.47868	21	137	Adenosine Triphosphate	533219	16980359
3992	D000255	1.348e-07	4.37647	5.47868	21	137	Adenosine Triphosphate	338037	17479229
3993	D000255	1.348e-07	4.37647	5.47868	21	137	Adenosine Triphosphate	617095	19477187
3994	D000255	1.348e-07	4.37647	5.47868	21	137	Adenosine Triphosphate	538486	14757065
3995	D000255	1.348e-07	4.37647	5.47868	21	137	Adenosine Triphosphate	281718	15747064
3996	D000255	1.348e-07	4.37647	5.47868	21	137	Adenosine Triphosphate	281544	16980359
3997	D000255	1.348e-07	4.37647	5.47868	21	137	Adenosine Triphosphate	326600	11721045
3998	D000255	1.348e-07	4.37647	5.47868	21	137	Adenosine Triphosphate	531505	24072716
3999	D000255	1.348e-07	4.37647	5.47868	21	137	Adenosine Triphosphate	337925	12502572
4000	D000255	1.348e-07	4.37647	5.47868	21	137	Adenosine Triphosphate	281230	20164120
4001	D000255	1.348e-07	4.37647	5.47868	21	137	Adenosine Triphosphate	281607	17494631
4002	D000255	1.348e-07	4.37647	5.47868	21	137	Adenosine Triphosphate	280979	1351421
4003	D000255	1.348e-07	4.37647	5.47868	21	137	Adenosine Triphosphate	281987	2732223
4004	D000255	1.348e-07	4.37647	5.47868	21	137	Adenosine Triphosphate	287019	27802586
4005	D000255	1.348e-07	4.37647	5.47868	21	137	Adenosine Triphosphate	281357	16818377
4006	D000255	1.348e-07	4.37647	5.47868	21	137	Adenosine Triphosphate	338055	14517323
4007	D000255	1.348e-07	4.37647	5.47868	21	137	Adenosine Triphosphate	282682	16081410
4008	D000255	1.348e-07	4.37647	5.47868	21	137	Adenosine Triphosphate	530719	17344311
4009	D000255	1.348e-07	4.37647	5.47868	21	137	Adenosine Triphosphate	414346	19801635
4010	D000255	1.348e-07	4.37647	5.47868	21	137	Adenosine Triphosphate	282100	19855058
4011	D000255	1.348e-07	4.37647	5.47868	21	137	Adenosine Triphosphate	510767	22091532
4012	D000255	1.348e-07	4.37647	5.47868	21	137	Adenosine Triphosphate	281427	16774738
4013	D000255	1.348e-07	4.37647	5.47868	21	137	Adenosine Triphosphate	337925	15026147
4014	D000255	1.348e-07	4.37647	5.47868	21	137	Adenosine Triphosphate	404177	17062575
4015	D000255	1.348e-07	4.37647	5.47868	21	137	Adenosine Triphosphate	535603	26393535
4016	D000255	1.348e-07	4.37647	5.47868	21	137	Adenosine Triphosphate	281099	24520911
4017	D000255	1.348e-07	4.37647	5.47868	21	137	Adenosine Triphosphate	506596	11721045
4018	D000255	1.348e-07	4.37647	5.47868	21	137	Adenosine Triphosphate	282146	12552084
4019	D000255	1.348e-07	4.37647	5.47868	21	137	Adenosine Triphosphate	282590	15994319
4020	D000255	1.348e-07	4.37647	5.47868	21	137	Adenosine Triphosphate	338049	17192281
4021	D000255	1.348e-07	4.37647	5.47868	21	137	Adenosine Triphosphate	539459	11721045
4022	D000255	1.348e-07	4.37647	5.47868	21	137	Adenosine Triphosphate	327675	22733764
4023	D000255	1.348e-07	4.37647	5.47868	21	137	Adenosine Triphosphate	327675	17510399
4024	D000255	1.348e-07	4.37647	5.47868	21	137	Adenosine Triphosphate	539250	22811560
4025	D000255	1.348e-07	4.37647	5.47868	21	137	Adenosine Triphosphate	281457	22846544
4026	D000255	1.348e-07	4.37647	5.47868	21	137	Adenosine Triphosphate	767909	17575325
4027	D000255	1.348e-07	4.37647	5.47868	21	137	Adenosine Triphosphate	404053	24245503
4028	D000255	1.348e-07	4.37647	5.47868	21	137	Adenosine Triphosphate	506471	14517323
4029	D000255	1.348e-07	4.37647	5.47868	21	137	Adenosine Triphosphate	535533	14517323
4030	D000255	1.348e-07	4.37647	5.47868	21	137	Adenosine Triphosphate	540561	16470334
4031	D000255	1.348e-07	4.37647	5.47868	21	137	Adenosine Triphosphate	287024	28684613
4032	D000255	1.348e-07	4.37647	5.47868	21	137	Adenosine Triphosphate	512288	19641096
4033	D000255	1.348e-07	4.37647	5.47868	21	137	Adenosine Triphosphate	282306	16055506
4034	D000255	1.348e-07	4.37647	5.47868	21	137	Adenosine Triphosphate	281667	8393783
4035	D000255	1.348e-07	4.37647	5.47868	21	137	Adenosine Triphosphate	317692	8633245
4036	D000255	1.348e-07	4.37647	5.47868	21	137	Adenosine Triphosphate	281597	14757065
4037	D000255	1.348e-07	4.37647	5.47868	21	137	Adenosine Triphosphate	281831	11683998
4038	D000255	1.348e-07	4.37647	5.47868	21	137	Adenosine Triphosphate	286866	10381584
4039	D000255	1.348e-07	4.37647	5.47868	21	137	Adenosine Triphosphate	616553	16415341
4040	D000255	1.348e-07	4.37647	5.47868	21	137	Adenosine Triphosphate	281963	7626079
4041	D000255	1.348e-07	4.37647	5.47868	21	137	Adenosine Triphosphate	327675	7397110
4042	D000255	1.348e-07	4.37647	5.47868	21	137	Adenosine Triphosphate	281120	2713339
4043	D000255	1.348e-07	4.37647	5.47868	21	137	Adenosine Triphosphate	512043	12732144
4044	D000255	1.348e-07	4.37647	5.47868	21	137	Adenosine Triphosphate	282578	7397110
4045	D000255	1.348e-07	4.37647	5.47868	21	137	Adenosine Triphosphate	282576	11382754
4046	D000255	1.348e-07	4.37647	5.47868	21	137	Adenosine Triphosphate	282245	7916565
4047	D000255	1.348e-07	4.37647	5.47868	21	137	Adenosine Triphosphate	282869	9172777
4048	D000255	1.348e-07	4.37647	5.47868	21	137	Adenosine Triphosphate	531436	12821668
4049	D000255	1.348e-07	4.37647	5.47868	21	137	Adenosine Triphosphate	497200	17575325
4050	D000255	1.348e-07	4.37647	5.47868	21	137	Adenosine Triphosphate	337925	20933499
4051	D000255	1.348e-07	4.37647	5.47868	21	137	Adenosine Triphosphate	281793	10427002
4052	D000255	1.348e-07	4.37647	5.47868	21	137	Adenosine Triphosphate	327675	17895376
4053	D000255	1.348e-07	4.37647	5.47868	21	137	Adenosine Triphosphate	287026	2732223
4054	D000255	1.348e-07	4.37647	5.47868	21	137	Adenosine Triphosphate	281937	8022785
4055	D000255	1.348e-07	4.37647	5.47868	21	137	Adenosine Triphosphate	280979	8918942
4056	D000255	1.348e-07	4.37647	5.47868	21	137	Adenosine Triphosphate	513895	16428279
4057	D000255	1.348e-07	4.37647	5.47868	21	137	Adenosine Triphosphate	507345	15037256
4058	D000255	1.348e-07	4.37647	5.47868	21	137	Adenosine Triphosphate	615535	7505270
4059	D000255	1.348e-07	4.37647	5.47868	21	137	Adenosine Triphosphate	505061	15037256
4060	D000255	1.348e-07	4.37647	5.47868	21	137	Adenosine Triphosphate	282312	10958691
4061	D000255	1.348e-07	4.37647	5.47868	21	137	Adenosine Triphosphate	282714	16980359
4062	D000255	1.348e-07	4.37647	5.47868	21	137	Adenosine Triphosphate	281597	15505213
4063	D000255	1.348e-07	4.37647	5.47868	21	137	Adenosine Triphosphate	613357	9738895
4064	D000255	1.348e-07	4.37647	5.47868	21	137	Adenosine Triphosphate	280979	16428279
4065	D000255	1.348e-07	4.37647	5.47868	21	137	Adenosine Triphosphate	327675	1833193
4066	D000255	1.348e-07	4.37647	5.47868	21	137	Adenosine Triphosphate	538486	15505213
4067	D000255	1.348e-07	4.37647	5.47868	21	137	Adenosine Triphosphate	281181	24059522
4068	D000255	1.348e-07	4.37647	5.47868	21	137	Adenosine Triphosphate	281963	23376159
4069	D000255	1.348e-07	4.37647	5.47868	21	137	Adenosine Triphosphate	281963	8508924
4070	D000255	1.348e-07	4.37647	5.47868	21	137	Adenosine Triphosphate	281728	22348341
4071	D000255	1.348e-07	4.37647	5.47868	21	137	Adenosine Triphosphate	286814	22728096
4072	D000255	1.348e-07	4.37647	5.47868	21	137	Adenosine Triphosphate	281785	11254391
4073	D000255	1.348e-07	4.37647	5.47868	21	137	Adenosine Triphosphate	327673	15056672
4074	D000255	1.348e-07	4.37647	5.47868	21	137	Adenosine Triphosphate	281120	2910867
4075	D000255	1.348e-07	4.37647	5.47868	21	137	Adenosine Triphosphate	281963	9848096
4076	D000255	1.348e-07	4.37647	5.47868	21	137	Adenosine Triphosphate	327669	18672100
4077	D000255	1.348e-07	4.37647	5.47868	21	137	Adenosine Triphosphate	282254	12853476
4078	D000255	1.348e-07	4.37647	5.47868	21	137	Adenosine Triphosphate	287024	12952971
4079	D000255	1.348e-07	4.37647	5.47868	21	137	Adenosine Triphosphate	287024	11085984
4080	D000255	1.348e-07	4.37647	5.47868	21	137	Adenosine Triphosphate	512043	12589746
4081	D000255	1.348e-07	4.37647	5.47868	21	137	Adenosine Triphosphate	281561	15339748
4082	D000255	1.348e-07	4.37647	5.47868	21	137	Adenosine Triphosphate	282116	8455717
4083	D000255	1.348e-07	4.37647	5.47868	21	137	Adenosine Triphosphate	517948	19684203
4084	D000255	1.348e-07	4.37647	5.47868	21	137	Adenosine Triphosphate	326597	16267044
4085	D000255	1.348e-07	4.37647	5.47868	21	137	Adenosine Triphosphate	540838	15505213
4086	D000255	1.348e-07	4.37647	5.47868	21	137	Adenosine Triphosphate	338082	1835703
4087	D000255	1.348e-07	4.37647	5.47868	21	137	Adenosine Triphosphate	338049	18594856
4088	D000255	1.348e-07	4.37647	5.47868	21	137	Adenosine Triphosphate	614345	11721045
4089	D000255	1.348e-07	4.37647	5.47868	21	137	Adenosine Triphosphate	281935	15705568
4090	D000255	1.348e-07	4.37647	5.47868	21	137	Adenosine Triphosphate	528169	20926783
4091	D000255	1.348e-07	4.37647	5.47868	21	137	Adenosine Triphosphate	532713	17344311
4092	D000255	1.348e-07	4.37647	5.47868	21	137	Adenosine Triphosphate	785911	19684203
4093	D000255	1.348e-07	4.37647	5.47868	21	137	Adenosine Triphosphate	281251	22728096
4094	D000255	1.348e-07	4.37647	5.47868	21	137	Adenosine Triphosphate	515180	22245982
4095	D000255	1.348e-07	4.37647	5.47868	21	137	Adenosine Triphosphate	282377	8455717
4096	D000255	1.348e-07	4.37647	5.47868	21	137	Adenosine Triphosphate	282023	23376159
4097	D000255	1.348e-07	4.37647	5.47868	21	137	Adenosine Triphosphate	281785	18467497
4098	D000255	1.348e-07	4.37647	5.47868	21	137	Adenosine Triphosphate	788566	8455717
4099	D000255	1.348e-07	4.37647	5.47868	21	137	Adenosine Triphosphate	525416	17344311
4100	D000255	1.348e-07	4.37647	5.47868	21	137	Adenosine Triphosphate	100126830	17575325
4101	D000255	1.348e-07	4.37647	5.47868	21	137	Adenosine Triphosphate	338051	10944102
4102	D000255	1.348e-07	4.37647	5.47868	21	137	Adenosine Triphosphate	767982	17575325
4103	D000255	1.348e-07	4.37647	5.47868	21	137	Adenosine Triphosphate	536561	20427566
4104	D000255	1.348e-07	4.37647	5.47868	21	137	Adenosine Triphosphate	281597	17251352
4105	D000255	1.348e-07	4.37647	5.47868	21	137	Adenosine Triphosphate	281831	8175707
4106	D000255	1.348e-07	4.37647	5.47868	21	137	Adenosine Triphosphate	286773	16415341
4107	D000255	1.348e-07	4.37647	5.47868	21	137	Adenosine Triphosphate	282590	17494631
4108	D000255	1.348e-07	4.37647	5.47868	21	137	Adenosine Triphosphate	281510	9463376
4109	D000255	1.348e-07	4.37647	5.47868	21	137	Adenosine Triphosphate	281584	24707049
4110	D000255	1.348e-07	4.37647	5.47868	21	137	Adenosine Triphosphate	281193	22860057
4111	D000255	1.348e-07	4.37647	5.47868	21	137	Adenosine Triphosphate	508404	12821668
4112	D000255	1.348e-07	4.37647	5.47868	21	137	Adenosine Triphosphate	281584	15471866
4113	D000255	1.348e-07	4.37647	5.47868	21	137	Adenosine Triphosphate	282320	7681598
4114	D000255	1.348e-07	4.37647	5.47868	21	137	Adenosine Triphosphate	513908	12821668
4115	D000255	1.348e-07	4.37647	5.47868	21	137	Adenosine Triphosphate	513895	8918942
4116	D000255	1.348e-07	4.37647	5.47868	21	137	Adenosine Triphosphate	281584	23562398
4117	D000255	1.348e-07	4.37647	5.47868	21	137	Adenosine Triphosphate	540786	24768297
4118	D000255	1.348e-07	4.37647	5.47868	21	137	Adenosine Triphosphate	327675	6223927
4119	D000255	1.348e-07	4.37647	5.47868	21	137	Adenosine Triphosphate	538486	17251352
4120	D000255	1.348e-07	4.37647	5.47868	21	137	Adenosine Triphosphate	280930	19191310
4121	D000255	1.348e-07	4.37647	5.47868	21	137	Adenosine Triphosphate	287007	2394752
4122	D000255	1.348e-07	4.37647	5.47868	21	137	Adenosine Triphosphate	282245	8102054
4123	D000255	1.348e-07	4.37647	5.47868	21	137	Adenosine Triphosphate	408007	15322252
4124	D000255	1.348e-07	4.37647	5.47868	21	137	Adenosine Triphosphate	510767	18540683
4125	D000255	1.348e-07	4.37647	5.47868	21	137	Adenosine Triphosphate	281544	14500764
4126	D000255	1.348e-07	4.37647	5.47868	21	137	Adenosine Triphosphate	281831	21278753
4127	D000255	1.348e-07	4.37647	5.47868	21	137	Adenosine Triphosphate	282162	17344311
4128	D000255	1.348e-07	4.37647	5.47868	21	137	Adenosine Triphosphate	326597	8022785
4129	D000255	1.348e-07	4.37647	5.47868	21	137	Adenosine Triphosphate	534180	21918183
4130	D000255	1.348e-07	4.37647	5.47868	21	137	Adenosine Triphosphate	445364	12821668
4131	D000255	1.348e-07	4.37647	5.47868	21	137	Adenosine Triphosphate	281181	12488440
4132	D000255	1.348e-07	4.37647	5.47868	21	137	Adenosine Triphosphate	507476	12488440
4133	D000255	1.348e-07	4.37647	5.47868	21	137	Adenosine Triphosphate	282147	1835703
4134	D000255	1.348e-07	4.37647	5.47868	21	137	Adenosine Triphosphate	408008	17062575
4135	D000255	1.348e-07	4.37647	5.47868	21	137	Adenosine Triphosphate	512043	16415341
4136	D000255	1.348e-07	4.37647	5.47868	21	137	Adenosine Triphosphate	540404	21079763
4137	D000255	1.348e-07	4.37647	5.47868	21	137	Adenosine Triphosphate	282254	17140383
4138	D000255	1.348e-07	4.37647	5.47868	21	137	Adenosine Triphosphate	282322	14656443
4139	D000255	1.348e-07	4.37647	5.47868	21	137	Adenosine Triphosphate	327709	26091956
4140	D000255	1.348e-07	4.37647	5.47868	21	137	Adenosine Triphosphate	281935	15961399
4141	D000255	1.348e-07	4.37647	5.47868	21	137	Adenosine Triphosphate	615074	20367611
4142	D000255	1.348e-07	4.37647	5.47868	21	137	Adenosine Triphosphate	613548	2034276
4143	D000255	1.348e-07	4.37647	5.47868	21	137	Adenosine Triphosphate	281832	15358769
4144	D000255	1.348e-07	4.37647	5.47868	21	137	Adenosine Triphosphate	514177	12821668
4145	D000255	1.348e-07	4.37647	5.47868	21	137	Adenosine Triphosphate	327699	7397110
4146	D000255	1.348e-07	4.37647	5.47868	21	137	Adenosine Triphosphate	282872	15026147
4147	D000255	1.348e-07	4.37647	5.47868	21	137	Adenosine Triphosphate	404161	15056672
4148	D000255	1.348e-07	4.37647	5.47868	21	137	Adenosine Triphosphate	282478	14603310
4149	D000255	1.348e-07	4.37647	5.47868	21	137	Adenosine Triphosphate	281706	14517323
4150	D000255	1.348e-07	4.37647	5.47868	21	137	Adenosine Triphosphate	282590	12368289
4151	D000255	1.348e-07	4.37647	5.47868	21	137	Adenosine Triphosphate	527114	17494631
4152	D000255	1.348e-07	4.37647	5.47868	21	137	Adenosine Triphosphate	282217	2395459
4153	D000255	1.348e-07	4.37647	5.47868	21	137	Adenosine Triphosphate	282682	8798423
4154	D000255	1.348e-07	4.37647	5.47868	21	137	Adenosine Triphosphate	282004	6274862
4155	D000255	1.348e-07	4.37647	5.47868	21	137	Adenosine Triphosphate	338072	10713074
4156	D000255	1.348e-07	4.37647	5.47868	21	137	Adenosine Triphosphate	338049	19684203
4157	D000255	1.348e-07	4.37647	5.47868	21	137	Adenosine Triphosphate	281040	18188962
4158	D000255	1.348e-07	4.37647	5.47868	21	137	Adenosine Triphosphate	100126041	14517323
4159	D000255	1.348e-07	4.37647	5.47868	21	137	Adenosine Triphosphate	510796	12198491
4160	D000255	1.348e-07	4.37647	5.47868	21	137	Adenosine Triphosphate	617636	12514191
4161	D000255	1.348e-07	4.37647	5.47868	21	137	Adenosine Triphosphate	281831	10451379
4162	D000255	1.348e-07	4.37647	5.47868	21	137	Adenosine Triphosphate	281588	28238471
4163	D000255	1.348e-07	4.37647	5.47868	21	137	Adenosine Triphosphate	281831	11222862
4164	D000255	1.348e-07	4.37647	5.47868	21	137	Adenosine Triphosphate	282254	15491140
4165	D000255	1.348e-07	4.37647	5.47868	21	137	Adenosine Triphosphate	327668	12505149
4166	D000255	1.348e-07	4.37647	5.47868	21	137	Adenosine Triphosphate	281831	2143562
4167	D000255	1.348e-07	4.37647	5.47868	21	137	Adenosine Triphosphate	540838	11721045
4168	D000255	1.348e-07	4.37647	5.47868	21	137	Adenosine Triphosphate	281597	11721045
4169	D000255	1.348e-07	4.37647	5.47868	21	137	Adenosine Triphosphate	790875	20427566
4170	D000255	1.348e-07	4.37647	5.47868	21	137	Adenosine Triphosphate	281831	9799500
4171	D000255	1.348e-07	4.37647	5.47868	21	137	Adenosine Triphosphate	327675	25681765
4172	D000255	1.348e-07	4.37647	5.47868	21	137	Adenosine Triphosphate	281793	9417641
4173	D000255	1.348e-07	4.37647	5.47868	21	137	Adenosine Triphosphate	615199	18191224
4174	D000255	1.348e-07	4.37647	5.47868	21	137	Adenosine Triphosphate	281357	17848634
4175	D000255	1.348e-07	4.37647	5.47868	21	137	Adenosine Triphosphate	281562	15339748
4176	D000255	1.348e-07	4.37647	5.47868	21	137	Adenosine Triphosphate	327668	7397110
4177	D000255	1.348e-07	4.37647	5.47868	21	137	Adenosine Triphosphate	281544	14742733
4178	D000255	1.348e-07	4.37647	5.47868	21	137	Adenosine Triphosphate	281528	15691824
4179	D000255	1.348e-07	4.37647	5.47868	21	137	Adenosine Triphosphate	533219	16980359
4180	D000255	1.348e-07	4.37647	5.47868	21	137	Adenosine Triphosphate	338037	17479229
4181	D000255	1.348e-07	4.37647	5.47868	21	137	Adenosine Triphosphate	617095	19477187
4182	D000255	1.348e-07	4.37647	5.47868	21	137	Adenosine Triphosphate	538486	14757065
4183	D000255	1.348e-07	4.37647	5.47868	21	137	Adenosine Triphosphate	281718	15747064
4184	D000255	1.348e-07	4.37647	5.47868	21	137	Adenosine Triphosphate	281544	16980359
4185	D000255	1.348e-07	4.37647	5.47868	21	137	Adenosine Triphosphate	326600	11721045
4186	D000255	1.348e-07	4.37647	5.47868	21	137	Adenosine Triphosphate	531505	24072716
4187	D000255	1.348e-07	4.37647	5.47868	21	137	Adenosine Triphosphate	337925	12502572
4188	D000255	1.348e-07	4.37647	5.47868	21	137	Adenosine Triphosphate	281230	20164120
4189	D000255	1.348e-07	4.37647	5.47868	21	137	Adenosine Triphosphate	281607	17494631
4190	D000255	1.348e-07	4.37647	5.47868	21	137	Adenosine Triphosphate	280979	1351421
4191	D000255	1.348e-07	4.37647	5.47868	21	137	Adenosine Triphosphate	281987	2732223
4192	D000255	1.348e-07	4.37647	5.47868	21	137	Adenosine Triphosphate	287019	27802586
4193	D000255	1.348e-07	4.37647	5.47868	21	137	Adenosine Triphosphate	281357	16818377
4194	D000255	1.348e-07	4.37647	5.47868	21	137	Adenosine Triphosphate	338055	14517323
4195	D000255	1.348e-07	4.37647	5.47868	21	137	Adenosine Triphosphate	282682	16081410
4196	D000255	1.348e-07	4.37647	5.47868	21	137	Adenosine Triphosphate	530719	17344311
4197	D000255	1.348e-07	4.37647	5.47868	21	137	Adenosine Triphosphate	414346	19801635
4198	D000255	1.348e-07	4.37647	5.47868	21	137	Adenosine Triphosphate	282100	19855058
4199	D000255	1.348e-07	4.37647	5.47868	21	137	Adenosine Triphosphate	510767	22091532
4200	D000255	1.348e-07	4.37647	5.47868	21	137	Adenosine Triphosphate	281427	16774738
4201	D000255	1.348e-07	4.37647	5.47868	21	137	Adenosine Triphosphate	337925	15026147
4202	D000255	1.348e-07	4.37647	5.47868	21	137	Adenosine Triphosphate	404177	17062575
4203	D000255	1.348e-07	4.37647	5.47868	21	137	Adenosine Triphosphate	535603	26393535
4204	D000255	1.348e-07	4.37647	5.47868	21	137	Adenosine Triphosphate	281099	24520911
4205	D000255	1.348e-07	4.37647	5.47868	21	137	Adenosine Triphosphate	506596	11721045
4206	D000255	1.348e-07	4.37647	5.47868	21	137	Adenosine Triphosphate	282146	12552084
4207	D000255	1.348e-07	4.37647	5.47868	21	137	Adenosine Triphosphate	282590	15994319
4208	D000255	1.348e-07	4.37647	5.47868	21	137	Adenosine Triphosphate	338049	17192281
4209	D000255	1.348e-07	4.37647	5.47868	21	137	Adenosine Triphosphate	539459	11721045
4210	D000255	1.348e-07	4.37647	5.47868	21	137	Adenosine Triphosphate	327675	22733764
4211	D000255	1.348e-07	4.37647	5.47868	21	137	Adenosine Triphosphate	327675	17510399
4212	D000255	1.348e-07	4.37647	5.47868	21	137	Adenosine Triphosphate	539250	22811560
4213	D000255	1.348e-07	4.37647	5.47868	21	137	Adenosine Triphosphate	281457	22846544
4214	D000255	1.348e-07	4.37647	5.47868	21	137	Adenosine Triphosphate	767909	17575325
4215	D000255	1.348e-07	4.37647	5.47868	21	137	Adenosine Triphosphate	404053	24245503
4216	D000255	1.348e-07	4.37647	5.47868	21	137	Adenosine Triphosphate	506471	14517323
4217	D000255	1.348e-07	4.37647	5.47868	21	137	Adenosine Triphosphate	535533	14517323
4218	D000255	1.348e-07	4.37647	5.47868	21	137	Adenosine Triphosphate	540561	16470334
4219	D000255	1.348e-07	4.37647	5.47868	21	137	Adenosine Triphosphate	287024	28684613
4220	D000255	1.348e-07	4.37647	5.47868	21	137	Adenosine Triphosphate	512288	19641096
4221	D000255	1.348e-07	4.37647	5.47868	21	137	Adenosine Triphosphate	282306	16055506
4222	D000255	1.348e-07	4.37647	5.47868	21	137	Adenosine Triphosphate	281667	8393783
4223	D000255	1.348e-07	4.37647	5.47868	21	137	Adenosine Triphosphate	317692	8633245
4224	D000255	1.348e-07	4.37647	5.47868	21	137	Adenosine Triphosphate	281597	14757065
4225	D000255	1.348e-07	4.37647	5.47868	21	137	Adenosine Triphosphate	281831	11683998
4226	D000255	1.348e-07	4.37647	5.47868	21	137	Adenosine Triphosphate	286866	10381584
4227	D000255	1.348e-07	4.37647	5.47868	21	137	Adenosine Triphosphate	616553	16415341
4228	D000255	1.348e-07	4.37647	5.47868	21	137	Adenosine Triphosphate	281963	7626079
4229	D000255	1.348e-07	4.37647	5.47868	21	137	Adenosine Triphosphate	327675	7397110
4230	D000255	1.348e-07	4.37647	5.47868	21	137	Adenosine Triphosphate	281120	2713339
4231	D000255	1.348e-07	4.37647	5.47868	21	137	Adenosine Triphosphate	512043	12732144
4232	D000255	1.348e-07	4.37647	5.47868	21	137	Adenosine Triphosphate	282578	7397110
4233	D000255	1.348e-07	4.37647	5.47868	21	137	Adenosine Triphosphate	282576	11382754
4234	D000255	1.348e-07	4.37647	5.47868	21	137	Adenosine Triphosphate	282245	7916565
4235	D000255	1.348e-07	4.37647	5.47868	21	137	Adenosine Triphosphate	282869	9172777
4236	D000255	1.348e-07	4.37647	5.47868	21	137	Adenosine Triphosphate	531436	12821668
4237	D000255	1.348e-07	4.37647	5.47868	21	137	Adenosine Triphosphate	497200	17575325
4238	D000255	1.348e-07	4.37647	5.47868	21	137	Adenosine Triphosphate	337925	20933499
4239	D000255	1.348e-07	4.37647	5.47868	21	137	Adenosine Triphosphate	281793	10427002
4240	D000255	1.348e-07	4.37647	5.47868	21	137	Adenosine Triphosphate	327675	17895376
4241	D000255	1.348e-07	4.37647	5.47868	21	137	Adenosine Triphosphate	287026	2732223
4242	D000255	1.348e-07	4.37647	5.47868	21	137	Adenosine Triphosphate	281937	8022785
4243	D000255	1.348e-07	4.37647	5.47868	21	137	Adenosine Triphosphate	280979	8918942
4244	D000255	1.348e-07	4.37647	5.47868	21	137	Adenosine Triphosphate	513895	16428279
4245	D000255	1.348e-07	4.37647	5.47868	21	137	Adenosine Triphosphate	507345	15037256
4246	D000255	1.348e-07	4.37647	5.47868	21	137	Adenosine Triphosphate	615535	7505270
4247	D000255	1.348e-07	4.37647	5.47868	21	137	Adenosine Triphosphate	505061	15037256
4248	D000255	1.348e-07	4.37647	5.47868	21	137	Adenosine Triphosphate	282312	10958691
4249	D000255	1.348e-07	4.37647	5.47868	21	137	Adenosine Triphosphate	282714	16980359
4250	D000255	1.348e-07	4.37647	5.47868	21	137	Adenosine Triphosphate	281597	15505213
4251	D000255	1.348e-07	4.37647	5.47868	21	137	Adenosine Triphosphate	613357	9738895
4252	D000255	1.348e-07	4.37647	5.47868	21	137	Adenosine Triphosphate	280979	16428279
4253	D000255	1.348e-07	4.37647	5.47868	21	137	Adenosine Triphosphate	327675	1833193
4254	D000255	1.348e-07	4.37647	5.47868	21	137	Adenosine Triphosphate	538486	15505213
4255	D000255	1.348e-07	4.37647	5.47868	21	137	Adenosine Triphosphate	281181	24059522
4256	D000255	1.348e-07	4.37647	5.47868	21	137	Adenosine Triphosphate	281963	23376159
4257	D000255	1.348e-07	4.37647	5.47868	21	137	Adenosine Triphosphate	281963	8508924
4258	D000255	1.348e-07	4.37647	5.47868	21	137	Adenosine Triphosphate	281728	22348341
4259	D000255	1.348e-07	4.37647	5.47868	21	137	Adenosine Triphosphate	286814	22728096
4260	D000255	1.348e-07	4.37647	5.47868	21	137	Adenosine Triphosphate	281785	11254391
4261	D000255	1.348e-07	4.37647	5.47868	21	137	Adenosine Triphosphate	327673	15056672
4262	D000255	1.348e-07	4.37647	5.47868	21	137	Adenosine Triphosphate	281120	2910867
4263	D000255	1.348e-07	4.37647	5.47868	21	137	Adenosine Triphosphate	281963	9848096
4264	D000255	1.348e-07	4.37647	5.47868	21	137	Adenosine Triphosphate	327669	18672100
4265	D000255	1.348e-07	4.37647	5.47868	21	137	Adenosine Triphosphate	282254	12853476
4266	D000255	1.348e-07	4.37647	5.47868	21	137	Adenosine Triphosphate	287024	12952971
4267	D000255	1.348e-07	4.37647	5.47868	21	137	Adenosine Triphosphate	287024	11085984
4268	D000255	1.348e-07	4.37647	5.47868	21	137	Adenosine Triphosphate	512043	12589746
4269	D000255	1.348e-07	4.37647	5.47868	21	137	Adenosine Triphosphate	281561	15339748
4270	D000255	1.348e-07	4.37647	5.47868	21	137	Adenosine Triphosphate	282116	8455717
4271	D000255	1.348e-07	4.37647	5.47868	21	137	Adenosine Triphosphate	517948	19684203
4272	D000255	1.348e-07	4.37647	5.47868	21	137	Adenosine Triphosphate	326597	16267044
4273	D000255	1.348e-07	4.37647	5.47868	21	137	Adenosine Triphosphate	540838	15505213
4274	D000255	1.348e-07	4.37647	5.47868	21	137	Adenosine Triphosphate	338082	1835703
4275	D000255	1.348e-07	4.37647	5.47868	21	137	Adenosine Triphosphate	338049	18594856
4276	D000255	1.348e-07	4.37647	5.47868	21	137	Adenosine Triphosphate	614345	11721045
4277	D000255	1.348e-07	4.37647	5.47868	21	137	Adenosine Triphosphate	281935	15705568
4278	D000255	1.348e-07	4.37647	5.47868	21	137	Adenosine Triphosphate	528169	20926783
4279	D000255	1.348e-07	4.37647	5.47868	21	137	Adenosine Triphosphate	532713	17344311
4280	D000255	1.348e-07	4.37647	5.47868	21	137	Adenosine Triphosphate	785911	19684203
4281	D000255	1.348e-07	4.37647	5.47868	21	137	Adenosine Triphosphate	281251	22728096
4282	D000255	1.348e-07	4.37647	5.47868	21	137	Adenosine Triphosphate	515180	22245982
4283	D000255	1.348e-07	4.37647	5.47868	21	137	Adenosine Triphosphate	282377	8455717
4284	D000255	1.348e-07	4.37647	5.47868	21	137	Adenosine Triphosphate	282023	23376159
4285	D000255	1.348e-07	4.37647	5.47868	21	137	Adenosine Triphosphate	281785	18467497
4286	D000255	1.348e-07	4.37647	5.47868	21	137	Adenosine Triphosphate	788566	8455717
4287	D000255	1.348e-07	4.37647	5.47868	21	137	Adenosine Triphosphate	525416	17344311
4288	D000255	1.348e-07	4.37647	5.47868	21	137	Adenosine Triphosphate	100126830	17575325
4289	D000255	1.348e-07	4.37647	5.47868	21	137	Adenosine Triphosphate	338051	10944102
4290	D000255	1.348e-07	4.37647	5.47868	21	137	Adenosine Triphosphate	767982	17575325
4291	D000255	1.348e-07	4.37647	5.47868	21	137	Adenosine Triphosphate	536561	20427566
4292	D000255	1.348e-07	4.37647	5.47868	21	137	Adenosine Triphosphate	281597	17251352
4293	D000255	1.348e-07	4.37647	5.47868	21	137	Adenosine Triphosphate	281831	8175707
4294	D000255	1.348e-07	4.37647	5.47868	21	137	Adenosine Triphosphate	286773	16415341
4295	D000255	1.348e-07	4.37647	5.47868	21	137	Adenosine Triphosphate	282590	17494631
4296	D000255	1.348e-07	4.37647	5.47868	21	137	Adenosine Triphosphate	281510	9463376
4297	D000255	1.348e-07	4.37647	5.47868	21	137	Adenosine Triphosphate	281584	24707049
4298	D000255	1.348e-07	4.37647	5.47868	21	137	Adenosine Triphosphate	281193	22860057
4299	D000255	1.348e-07	4.37647	5.47868	21	137	Adenosine Triphosphate	508404	12821668
4300	D000255	1.348e-07	4.37647	5.47868	21	137	Adenosine Triphosphate	281584	15471866
4301	D000255	1.348e-07	4.37647	5.47868	21	137	Adenosine Triphosphate	282320	7681598
4302	D000255	1.348e-07	4.37647	5.47868	21	137	Adenosine Triphosphate	513908	12821668
4303	D000255	1.348e-07	4.37647	5.47868	21	137	Adenosine Triphosphate	513895	8918942
4304	D000255	1.348e-07	4.37647	5.47868	21	137	Adenosine Triphosphate	281584	23562398
4305	D000255	1.348e-07	4.37647	5.47868	21	137	Adenosine Triphosphate	540786	24768297
4306	D000255	1.348e-07	4.37647	5.47868	21	137	Adenosine Triphosphate	327675	6223927
4307	D000255	1.348e-07	4.37647	5.47868	21	137	Adenosine Triphosphate	538486	17251352
4308	D000255	1.348e-07	4.37647	5.47868	21	137	Adenosine Triphosphate	280930	19191310
4309	D000255	1.348e-07	4.37647	5.47868	21	137	Adenosine Triphosphate	287007	2394752
4310	D000255	1.348e-07	4.37647	5.47868	21	137	Adenosine Triphosphate	282245	8102054
4311	D000255	1.348e-07	4.37647	5.47868	21	137	Adenosine Triphosphate	408007	15322252
4312	D000255	1.348e-07	4.37647	5.47868	21	137	Adenosine Triphosphate	510767	18540683
4313	D000255	1.348e-07	4.37647	5.47868	21	137	Adenosine Triphosphate	281544	14500764
4314	D000255	1.348e-07	4.37647	5.47868	21	137	Adenosine Triphosphate	281831	21278753
4315	D000255	1.348e-07	4.37647	5.47868	21	137	Adenosine Triphosphate	282162	17344311
4316	D000255	1.348e-07	4.37647	5.47868	21	137	Adenosine Triphosphate	326597	8022785
4317	D000255	1.348e-07	4.37647	5.47868	21	137	Adenosine Triphosphate	534180	21918183
4318	D000255	1.348e-07	4.37647	5.47868	21	137	Adenosine Triphosphate	445364	12821668
4319	D000255	1.348e-07	4.37647	5.47868	21	137	Adenosine Triphosphate	281181	12488440
4320	D000255	1.348e-07	4.37647	5.47868	21	137	Adenosine Triphosphate	507476	12488440
4321	D000255	1.348e-07	4.37647	5.47868	21	137	Adenosine Triphosphate	282147	1835703
4322	D000255	1.348e-07	4.37647	5.47868	21	137	Adenosine Triphosphate	408008	17062575
4323	D000255	1.348e-07	4.37647	5.47868	21	137	Adenosine Triphosphate	512043	16415341
4324	D000255	1.348e-07	4.37647	5.47868	21	137	Adenosine Triphosphate	540404	21079763
4325	D000255	1.348e-07	4.37647	5.47868	21	137	Adenosine Triphosphate	282254	17140383
4326	D000255	1.348e-07	4.37647	5.47868	21	137	Adenosine Triphosphate	282322	14656443
4327	D000255	1.348e-07	4.37647	5.47868	21	137	Adenosine Triphosphate	327709	26091956
4328	D000255	1.348e-07	4.37647	5.47868	21	137	Adenosine Triphosphate	281935	15961399
4329	D000255	1.348e-07	4.37647	5.47868	21	137	Adenosine Triphosphate	615074	20367611
4330	D000255	1.348e-07	4.37647	5.47868	21	137	Adenosine Triphosphate	613548	2034276
4331	D000255	1.348e-07	4.37647	5.47868	21	137	Adenosine Triphosphate	281832	15358769
4511	D000596	9.52451e-06	2.95978	8.79788	24	220	Amino Acids	281124	8373446
4512	D000596	9.52451e-06	2.95978	8.79788	24	220	Amino Acids	282658	2160982
4513	D000596	9.52451e-06	2.95978	8.79788	24	220	Amino Acids	281977	19948718
4514	D000596	9.52451e-06	2.95978	8.79788	24	220	Amino Acids	281781	10393171
4515	D000596	9.52451e-06	2.95978	8.79788	24	220	Amino Acids	280905	2334517
4516	D000596	9.52451e-06	2.95978	8.79788	24	220	Amino Acids	506001	1587831
4517	D000596	9.52451e-06	2.95978	8.79788	24	220	Amino Acids	280802	5102927
4518	D000596	9.52451e-06	2.95978	8.79788	24	220	Amino Acids	338445	2764901
4519	D000596	9.52451e-06	2.95978	8.79788	24	220	Amino Acids	280787	4264286
4520	D000596	9.52451e-06	2.95978	8.79788	24	220	Amino Acids	281728	4407313
4521	D000596	9.52451e-06	2.95978	8.79788	24	220	Amino Acids	281972	8703039
4522	D000596	9.52451e-06	2.95978	8.79788	24	220	Amino Acids	281191	6421287
4523	D000596	9.52451e-06	2.95978	8.79788	24	220	Amino Acids	281161	3741423
4524	D000596	9.52451e-06	2.95978	8.79788	24	220	Amino Acids	281161	3596000
4525	D000596	9.52451e-06	2.95978	8.79788	24	220	Amino Acids	280717	3389500
4526	D000596	9.52451e-06	2.95978	8.79788	24	220	Amino Acids	281423	4675900
4527	D000596	9.52451e-06	2.95978	8.79788	24	220	Amino Acids	787528	4735580
4528	D000596	9.52451e-06	2.95978	8.79788	24	220	Amino Acids	282425	3005319
4529	D000596	9.52451e-06	2.95978	8.79788	24	220	Amino Acids	281443	2981203
4530	D000596	9.52451e-06	2.95978	8.79788	24	220	Amino Acids	509933	16492774
4531	D000596	9.52451e-06	2.95978	8.79788	24	220	Amino Acids	282206	6698025
4532	D000596	9.52451e-06	2.95978	8.79788	24	220	Amino Acids	510039	4833744
4533	D000596	9.52451e-06	2.95978	8.79788	24	220	Amino Acids	280792	836881
4534	D000596	9.52451e-06	2.95978	8.79788	24	220	Amino Acids	281574	8660651
4535	D000596	9.52451e-06	2.95978	8.79788	24	220	Amino Acids	509486	2933134
4536	D000596	9.52451e-06	2.95978	8.79788	24	220	Amino Acids	281127	2120245
4537	D000596	9.52451e-06	2.95978	8.79788	24	220	Amino Acids	282578	2864455
4538	D000596	9.52451e-06	2.95978	8.79788	24	220	Amino Acids	281552	5101174
4539	D000596	9.52451e-06	2.95978	8.79788	24	220	Amino Acids	280829	22675475
4540	D000596	9.52451e-06	2.95978	8.79788	24	220	Amino Acids	280804	4584625
4541	D000596	9.52451e-06	2.95978	8.79788	24	220	Amino Acids	281718	4770792
4542	D000596	9.52451e-06	2.95978	8.79788	24	220	Amino Acids	281099	21802443
4543	D000596	9.52451e-06	2.95978	8.79788	24	220	Amino Acids	404118	15363850
4544	D000596	9.52451e-06	2.95978	8.79788	24	220	Amino Acids	281912	2019589
4545	D000596	9.52451e-06	2.95978	8.79788	24	220	Amino Acids	404172	6053284
4546	D000596	9.52451e-06	2.95978	8.79788	24	220	Amino Acids	282466	2970844
4547	D000596	9.52451e-06	2.95978	8.79788	24	220	Amino Acids	281161	3556754
4548	D000596	9.52451e-06	2.95978	8.79788	24	220	Amino Acids	281270	14516659
4549	D000596	9.52451e-06	2.95978	8.79788	24	220	Amino Acids	326597	25687570
4550	D000596	9.52451e-06	2.95978	8.79788	24	220	Amino Acids	280994	23422881
4551	D000596	9.52451e-06	2.95978	8.79788	24	220	Amino Acids	786163	4568599
4552	D000596	9.52451e-06	2.95978	8.79788	24	220	Amino Acids	509933	21114958
4553	D000596	9.52451e-06	2.95978	8.79788	24	220	Amino Acids	281110	670203
4554	D000596	9.52451e-06	2.95978	8.79788	24	220	Amino Acids	280847	2139877
4555	D000596	9.52451e-06	2.95978	8.79788	24	220	Amino Acids	282203	6698025
4556	D000596	9.52451e-06	2.95978	8.79788	24	220	Amino Acids	286762	5143102
4557	D000596	9.52451e-06	2.95978	8.79788	24	220	Amino Acids	280706	3855750
4558	D000596	9.52451e-06	2.95978	8.79788	24	220	Amino Acids	100139219	20059914
4559	D000596	9.52451e-06	2.95978	8.79788	24	220	Amino Acids	281913	1643094
4560	D000596	9.52451e-06	2.95978	8.79788	24	220	Amino Acids	613854	3167043
4561	D000596	9.52451e-06	2.95978	8.79788	24	220	Amino Acids	281416	4344689
4562	D000596	9.52451e-06	2.95978	8.79788	24	220	Amino Acids	282208	4331376
4563	D000596	9.52451e-06	2.95978	8.79788	24	220	Amino Acids	281416	13348631
4564	D000596	9.52451e-06	2.95978	8.79788	24	220	Amino Acids	281416	7274457
4565	D000596	9.52451e-06	2.95978	8.79788	24	220	Amino Acids	286842	9310187
4566	D000596	9.52451e-06	2.95978	8.79788	24	220	Amino Acids	281731	7867648
4567	D000596	9.52451e-06	2.95978	8.79788	24	220	Amino Acids	281039	23086304
4568	D000596	9.52451e-06	2.95978	8.79788	24	220	Amino Acids	281785	4735572
4569	D000596	9.52451e-06	2.95978	8.79788	24	220	Amino Acids	282604	3355838
4570	D000596	9.52451e-06	2.95978	8.79788	24	220	Amino Acids	286762	5817619
4571	D000596	9.52451e-06	2.95978	8.79788	24	220	Amino Acids	780933	1092332
4572	D000596	9.52451e-06	2.95978	8.79788	24	220	Amino Acids	281419	8013656
4573	D000596	9.52451e-06	2.95978	8.79788	24	220	Amino Acids	574092	5769997
4574	D000596	9.52451e-06	2.95978	8.79788	24	220	Amino Acids	338050	2160449
4575	D000596	9.52451e-06	2.95978	8.79788	24	220	Amino Acids	281637	24449856
4576	D000596	9.52451e-06	2.95978	8.79788	24	220	Amino Acids	281785	4365183
4577	D000596	9.52451e-06	2.95978	8.79788	24	220	Amino Acids	326597	6259174
4578	D000596	9.52451e-06	2.95978	8.79788	24	220	Amino Acids	782486	2988583
4579	D000596	9.52451e-06	2.95978	8.79788	24	220	Amino Acids	100297617	8454635
4580	D000596	9.52451e-06	2.95978	8.79788	24	220	Amino Acids	281894	16851644
4581	D000596	9.52451e-06	2.95978	8.79788	24	220	Amino Acids	509933	15123809
4582	D000596	9.52451e-06	2.95978	8.79788	24	220	Amino Acids	404103	2413011
4583	D000596	9.52451e-06	2.95978	8.79788	24	220	Amino Acids	407142	4732855
4584	D000596	9.52451e-06	2.95978	8.79788	24	220	Amino Acids	787528	4735579
4585	D000596	9.52451e-06	2.95978	8.79788	24	220	Amino Acids	509486	1252434
4586	D000596	9.52451e-06	2.95978	8.79788	24	220	Amino Acids	784353	29286187
4587	D000596	9.52451e-06	2.95978	8.79788	24	220	Amino Acids	787528	1167550
4588	D000596	9.52451e-06	2.95978	8.79788	24	220	Amino Acids	280833	956151
4589	D000596	9.52451e-06	2.95978	8.79788	24	220	Amino Acids	404114	2085387
4590	D000596	9.52451e-06	2.95978	8.79788	24	220	Amino Acids	281168	19700767
4591	D000596	9.52451e-06	2.95978	8.79788	24	220	Amino Acids	280833	3546295
4592	D000596	9.52451e-06	2.95978	8.79788	24	220	Amino Acids	281375	3262060
4593	D000596	9.52451e-06	2.95978	8.79788	24	220	Amino Acids	282202	6698025
4594	D000596	9.52451e-06	2.95978	8.79788	24	220	Amino Acids	281161	4081126
4595	D000596	9.52451e-06	2.95978	8.79788	24	220	Amino Acids	281157	3395121
4596	D000596	9.52451e-06	2.95978	8.79788	24	220	Amino Acids	281254	2930562
4597	D000596	9.52451e-06	2.95978	8.79788	24	220	Amino Acids	282340	14235531
4598	D000596	9.52451e-06	2.95978	8.79788	24	220	Amino Acids	280781	6150137
4599	D000596	9.52451e-06	2.95978	8.79788	24	220	Amino Acids	786163	4856314
4600	D000596	9.52451e-06	2.95978	8.79788	24	220	Amino Acids	281499	8320368
4601	D000596	9.52451e-06	2.95978	8.79788	24	220	Amino Acids	404103	1986787
4602	D000596	9.52451e-06	2.95978	8.79788	24	220	Amino Acids	404063	8454635
4603	D000596	9.52451e-06	2.95978	8.79788	24	220	Amino Acids	281970	6667031
4604	D000596	9.52451e-06	2.95978	8.79788	24	220	Amino Acids	525716	4026304
4605	D000596	9.52451e-06	2.95978	8.79788	24	220	Amino Acids	280930	4664228
4606	D000596	9.52451e-06	2.95978	8.79788	24	220	Amino Acids	540432	8660651
4607	D000596	9.52451e-06	2.95978	8.79788	24	220	Amino Acids	404107	8454635
4608	D000596	9.52451e-06	2.95978	8.79788	24	220	Amino Acids	529405	2989287
4609	D000596	9.52451e-06	2.95978	8.79788	24	220	Amino Acids	777597	7679494
4610	D000596	9.52451e-06	2.95978	8.79788	24	220	Amino Acids	282093	3005321
4611	D000596	9.52451e-06	2.95978	8.79788	24	220	Amino Acids	280804	1123321
4612	D000596	9.52451e-06	2.95978	8.79788	24	220	Amino Acids	281799	9299461
4613	D000596	9.52451e-06	2.95978	8.79788	24	220	Amino Acids	282340	19373927
4614	D000596	9.52451e-06	2.95978	8.79788	24	220	Amino Acids	512995	1334546
4615	D000596	9.52451e-06	2.95978	8.79788	24	220	Amino Acids	282217	4856650
4616	D000596	9.52451e-06	2.95978	8.79788	24	220	Amino Acids	280852	10954861
4617	D000596	9.52451e-06	2.95978	8.79788	24	220	Amino Acids	281168	2243109
4618	D000596	9.52451e-06	2.95978	8.79788	24	220	Amino Acids	407142	4857180
4619	D000596	9.52451e-06	2.95978	8.79788	24	220	Amino Acids	618684	4129204
4620	D000596	9.52451e-06	2.95978	8.79788	24	220	Amino Acids	280901	4608931
4621	D000596	9.52451e-06	2.95978	8.79788	24	220	Amino Acids	281495	518876
4622	D000596	9.52451e-06	2.95978	8.79788	24	220	Amino Acids	280749	4854483
4623	D000596	9.52451e-06	2.95978	8.79788	24	220	Amino Acids	338079	1577158
4624	D000596	9.52451e-06	2.95978	8.79788	24	220	Amino Acids	281356	8011167
4625	D000596	9.52451e-06	2.95978	8.79788	24	220	Amino Acids	281110	4810060
4626	D000596	9.52451e-06	2.95978	8.79788	24	220	Amino Acids	504599	1167550
4627	D000596	9.52451e-06	2.95978	8.79788	24	220	Amino Acids	407142	833147
4628	D000596	9.52451e-06	2.95978	8.79788	24	220	Amino Acids	280789	861210
4629	D000596	9.52451e-06	2.95978	8.79788	24	220	Amino Acids	286762	5102489
4630	D000596	9.52451e-06	2.95978	8.79788	24	220	Amino Acids	287012	6292069
4631	D000596	9.52451e-06	2.95978	8.79788	24	220	Amino Acids	786163	4667695
4632	D000596	9.52451e-06	2.95978	8.79788	24	220	Amino Acids	414350	4603017
4633	D000596	9.52451e-06	2.95978	8.79788	24	220	Amino Acids	282188	4609475
4634	D000596	9.52451e-06	2.95978	8.79788	24	220	Amino Acids	281110	5272324
4635	D000596	9.52451e-06	2.95978	8.79788	24	220	Amino Acids	282710	2890767
4636	D000596	9.52451e-06	2.95978	8.79788	24	220	Amino Acids	282370	15087462
4637	D000596	9.52451e-06	2.95978	8.79788	24	220	Amino Acids	493724	18281958
4638	D000596	9.52451e-06	2.95978	8.79788	24	220	Amino Acids	280833	4986212
4639	D000596	9.52451e-06	2.95978	8.79788	24	220	Amino Acids	280924	24327170
4640	D000596	9.52451e-06	2.95978	8.79788	24	220	Amino Acids	783810	6306250
4641	D000596	9.52451e-06	2.95978	8.79788	24	220	Amino Acids	282187	4359390
4642	D000596	9.52451e-06	2.95978	8.79788	24	220	Amino Acids	281787	1445276
4643	D000596	9.52451e-06	2.95978	8.79788	24	220	Amino Acids	281969	6667031
4644	D000596	9.52451e-06	2.95978	8.79788	24	220	Amino Acids	282071	3663690
4645	D000596	9.52451e-06	2.95978	8.79788	24	220	Amino Acids	281006	1751487
4646	D000596	9.52451e-06	2.95978	8.79788	24	220	Amino Acids	515773	6643503
4647	D000596	9.52451e-06	2.95978	8.79788	24	220	Amino Acids	768330	1931985
4648	D000596	9.52451e-06	2.95978	8.79788	24	220	Amino Acids	519328	16959573
4649	D000596	9.52451e-06	2.95978	8.79788	24	220	Amino Acids	280829	24747859
4650	D000596	9.52451e-06	2.95978	8.79788	24	220	Amino Acids	338081	2864455
4651	D000596	9.52451e-06	2.95978	8.79788	24	220	Amino Acids	617230	2864455
4652	D000596	9.52451e-06	2.95978	8.79788	24	220	Amino Acids	282662	1720020
4653	D000596	9.52451e-06	2.95978	8.79788	24	220	Amino Acids	504599	5016641
4654	D000596	9.52451e-06	2.95978	8.79788	24	220	Amino Acids	783935	8454635
4655	D000596	9.52451e-06	2.95978	8.79788	24	220	Amino Acids	786163	1010839
4656	D000596	9.52451e-06	2.95978	8.79788	24	220	Amino Acids	280838	4569282
4657	D000596	9.52451e-06	2.95978	8.79788	24	220	Amino Acids	280956	6548446
4658	D000596	9.52451e-06	2.95978	8.79788	24	220	Amino Acids	282359	9027564
4659	D000596	9.52451e-06	2.95978	8.79788	24	220	Amino Acids	280988	6165360
4660	D000596	9.52451e-06	2.95978	8.79788	24	220	Amino Acids	509933	19267873
4661	D000596	9.52451e-06	2.95978	8.79788	24	220	Amino Acids	282518	11850119
4662	D000596	9.52451e-06	2.95978	8.79788	24	220	Amino Acids	317656	7042332
4663	D000596	9.52451e-06	2.95978	8.79788	24	220	Amino Acids	280749	5101174
4664	D000596	9.52451e-06	2.95978	8.79788	24	220	Amino Acids	281728	8817876
4665	D000596	9.52451e-06	2.95978	8.79788	24	220	Amino Acids	286836	8454635
4666	D000596	9.52451e-06	2.95978	8.79788	24	220	Amino Acids	280758	843373
4667	D000596	9.52451e-06	2.95978	8.79788	24	220	Amino Acids	280833	1169237
4668	D000596	9.52451e-06	2.95978	8.79788	24	220	Amino Acids	280688	3149637
4669	D000596	9.52451e-06	2.95978	8.79788	24	220	Amino Acids	282205	6698025
4670	D000596	9.52451e-06	2.95978	8.79788	24	220	Amino Acids	282077	2982834
4671	D000596	9.52451e-06	2.95978	8.79788	24	220	Amino Acids	282187	1164916
4672	D000596	9.52451e-06	2.95978	8.79788	24	220	Amino Acids	337887	1829867
4673	D000596	9.52451e-06	2.95978	8.79788	24	220	Amino Acids	512161	793593
4674	D000596	9.52451e-06	2.95978	8.79788	24	220	Amino Acids	280976	3372519
4675	D000596	9.52451e-06	2.95978	8.79788	24	220	Amino Acids	327699	10831597
4676	D000596	9.52451e-06	2.95978	8.79788	24	220	Amino Acids	280801	1445276
4677	D000596	9.52451e-06	2.95978	8.79788	24	220	Amino Acids	508918	3977925
4678	D000596	9.52451e-06	2.95978	8.79788	24	220	Amino Acids	282340	14342316
4679	D000596	9.52451e-06	2.95978	8.79788	24	220	Amino Acids	281718	24760753
4680	D000596	9.52451e-06	2.95978	8.79788	24	220	Amino Acids	508629	2540003
4681	D000596	9.52451e-06	2.95978	8.79788	24	220	Amino Acids	282701	2890767
4682	D000596	9.52451e-06	2.95978	8.79788	24	220	Amino Acids	317723	3080335
4683	D000596	9.52451e-06	2.95978	8.79788	24	220	Amino Acids	280838	4611888
4684	D000596	9.52451e-06	2.95978	8.79788	24	220	Amino Acids	280829	5545080
4685	D000596	9.52451e-06	2.95978	8.79788	24	220	Amino Acids	338053	1829867
4686	D000596	9.52451e-06	2.95978	8.79788	24	220	Amino Acids	281341	2971667
4687	D000596	9.52451e-06	2.95978	8.79788	24	220	Amino Acids	280988	2447075
4688	D000596	9.52451e-06	2.95978	8.79788	24	220	Amino Acids	286816	6615417
4689	D000596	9.52451e-06	2.95978	8.79788	24	220	Amino Acids	512161	330164
4690	D000596	9.52451e-06	2.95978	8.79788	24	220	Amino Acids	280829	10659969
4691	D000596	9.52451e-06	2.95978	8.79788	24	220	Amino Acids	505093	3941105
4692	D000596	9.52451e-06	2.95978	8.79788	24	220	Amino Acids	281785	4856315
4693	D000596	9.52451e-06	2.95978	8.79788	24	220	Amino Acids	281495	4436313
4694	D000596	9.52451e-06	2.95978	8.79788	24	220	Amino Acids	282341	3182769
4695	D000596	9.52451e-06	2.95978	8.79788	24	220	Amino Acids	281658	2200514
4696	D000596	9.52451e-06	2.95978	8.79788	24	220	Amino Acids	282341	3926759
4697	D000596	9.52451e-06	2.95978	8.79788	24	220	Amino Acids	281916	10515200
4698	D000596	9.52451e-06	2.95978	8.79788	24	220	Amino Acids	574092	5135319
4699	D000596	9.52451e-06	2.95978	8.79788	24	220	Amino Acids	519934	6320184
4700	D000596	9.52451e-06	2.95978	8.79788	24	220	Amino Acids	281110	5391285
4701	D000596	9.52451e-06	2.95978	8.79788	24	220	Amino Acids	281683	2351661
4702	D000596	9.52451e-06	2.95978	8.79788	24	220	Amino Acids	529639	14151403
4703	D000596	9.52451e-06	2.95978	8.79788	24	220	Amino Acids	280753	2396993
4704	D000596	9.52451e-06	2.95978	8.79788	24	220	Amino Acids	282188	4412529
4705	D000596	9.52451e-06	2.95978	8.79788	24	220	Amino Acids	338319	24327170
4706	D000596	9.52451e-06	2.95978	8.79788	24	220	Amino Acids	282093	2551903
4707	D000596	9.52451e-06	2.95978	8.79788	24	220	Amino Acids	327717	1902801
4708	D000596	9.52451e-06	2.95978	8.79788	24	220	Amino Acids	281718	19956560
4709	D000596	9.52451e-06	2.95978	8.79788	24	220	Amino Acids	280781	12626514
4710	D000596	9.52451e-06	2.95978	8.79788	24	220	Amino Acids	617960	3149637
4711	D000596	9.52451e-06	2.95978	8.79788	24	220	Amino Acids	282217	4735137
4712	D000596	9.52451e-06	2.95978	8.79788	24	220	Amino Acids	282217	4734471
4713	D000596	9.52451e-06	2.95978	8.79788	24	220	Amino Acids	282092	2551903
4714	D000596	9.52451e-06	2.95978	8.79788	24	220	Amino Acids	327668	2864455
4715	D000596	9.52451e-06	2.95978	8.79788	24	220	Amino Acids	326597	6667031
4716	D000596	9.52451e-06	2.95978	8.79788	24	220	Amino Acids	282353	8647808
4717	D000596	9.52451e-06	2.95978	8.79788	24	220	Amino Acids	281719	4477528
4718	D000596	9.52451e-06	2.95978	8.79788	24	220	Amino Acids	281120	3346221
4719	D000596	9.52451e-06	2.95978	8.79788	24	220	Amino Acids	777597	3064806
4720	D000596	9.52451e-06	2.95978	8.79788	24	220	Amino Acids	282321	6321184
4721	D000596	9.52451e-06	2.95978	8.79788	24	220	Amino Acids	281620	8250931
4722	D000596	9.52451e-06	2.95978	8.79788	24	220	Amino Acids	281781	1898734
4723	D000596	9.52451e-06	2.95978	8.79788	24	220	Amino Acids	513906	28842848
4724	D000596	9.52451e-06	2.95978	8.79788	24	220	Amino Acids	282217	5166750
4725	D000596	9.52451e-06	2.95978	8.79788	24	220	Amino Acids	100335628	8454635
4726	D000596	9.52451e-06	2.95978	8.79788	24	220	Amino Acids	282457	620674
4727	D000596	9.52451e-06	2.95978	8.79788	24	220	Amino Acids	280728	1252249
4728	D000596	9.52451e-06	2.95978	8.79788	24	220	Amino Acids	282320	7681598
4729	D000596	9.52451e-06	2.95978	8.79788	24	220	Amino Acids	281370	1170880
4730	D000596	9.52451e-06	2.95978	8.79788	24	220	Amino Acids	281416	1065904
4731	D000596	9.52451e-06	2.95978	8.79788	24	220	Amino Acids	280691	5817359
4732	D000596	9.52451e-06	2.95978	8.79788	24	220	Amino Acids	282691	6227477
4733	D000596	9.52451e-06	2.95978	8.79788	24	220	Amino Acids	327718	213363
4734	D000596	9.52451e-06	2.95978	8.79788	24	220	Amino Acids	281120	2910867
4735	D000596	9.52451e-06	2.95978	8.79788	24	220	Amino Acids	786163	4555425
4736	D000596	9.52451e-06	2.95978	8.79788	24	220	Amino Acids	618684	5096093
4737	D000596	9.52451e-06	2.95978	8.79788	24	220	Amino Acids	280717	2379503
4738	D000596	9.52451e-06	2.95978	8.79788	24	220	Amino Acids	280878	3325062
4739	D000596	9.52451e-06	2.95978	8.79788	24	220	Amino Acids	280717	28062376
4740	D000596	9.52451e-06	2.95978	8.79788	24	220	Amino Acids	510039	5344132
4741	D000596	9.52451e-06	2.95978	8.79788	24	220	Amino Acids	281731	7867649
4742	D000596	9.52451e-06	2.95978	8.79788	24	220	Amino Acids	280888	13129273
4743	D000596	9.52451e-06	2.95978	8.79788	24	220	Amino Acids	280829	4928892
4744	D000596	9.52451e-06	2.95978	8.79788	24	220	Amino Acids	282188	173531
4745	D000596	9.52451e-06	2.95978	8.79788	24	220	Amino Acids	510522	434821
4746	D000596	9.52451e-06	2.95978	8.79788	24	220	Amino Acids	281099	4411121
4747	D000596	9.52451e-06	2.95978	8.79788	24	220	Amino Acids	282340	5460889
4748	D000596	9.52451e-06	2.95978	8.79788	24	220	Amino Acids	282340	22905393
4749	D000596	9.52451e-06	2.95978	8.79788	24	220	Amino Acids	317698	22578803
4750	D000596	9.52451e-06	2.95978	8.79788	24	220	Amino Acids	509459	24327170
4751	D000596	9.52451e-06	2.95978	8.79788	24	220	Amino Acids	407187	6870895
4752	D000596	9.52451e-06	2.95978	8.79788	24	220	Amino Acids	444874	1170880
4753	D000596	9.52451e-06	2.95978	8.79788	24	220	Amino Acids	280885	19700767
4754	D000596	9.52451e-06	2.95978	8.79788	24	220	Amino Acids	540444	6227477
4755	D000596	9.52451e-06	2.95978	8.79788	24	220	Amino Acids	768320	8454635
4756	D000596	9.52451e-06	2.95978	8.79788	24	220	Amino Acids	510039	4565668
4757	D000596	9.52451e-06	2.95978	8.79788	24	220	Amino Acids	280859	15377788
4758	D000596	9.52451e-06	2.95978	8.79788	24	220	Amino Acids	281552	5101173
4759	D000596	9.52451e-06	2.95978	8.79788	24	220	Amino Acids	288380	2514801
4760	D000596	9.52451e-06	2.95978	8.79788	24	220	Amino Acids	282293	25138898
4761	D000596	9.52451e-06	2.95978	8.79788	24	220	Amino Acids	404172	5860161
4762	D000596	9.52451e-06	2.95978	8.79788	24	220	Amino Acids	280804	4856718
4763	D000596	9.52451e-06	2.95978	8.79788	24	220	Amino Acids	615043	6320184
4764	D000596	9.52451e-06	2.95978	8.79788	24	220	Amino Acids	507844	8142002
4765	D000596	9.52451e-06	2.95978	8.79788	24	220	Amino Acids	280881	1167549
4766	D000596	9.52451e-06	2.95978	8.79788	24	220	Amino Acids	280956	520589
4767	D000596	9.52451e-06	2.95978	8.79788	24	220	Amino Acids	280976	1334546
4768	D000596	9.52451e-06	2.95978	8.79788	24	220	Amino Acids	534319	1745013
4769	D000596	9.52451e-06	2.95978	8.79788	24	220	Amino Acids	534069	2026157
4770	D000596	9.52451e-06	2.95978	8.79788	24	220	Amino Acids	617946	3888670
4771	D000596	9.52451e-06	2.95978	8.79788	24	220	Amino Acids	514666	8375399
4772	D000596	9.52451e-06	2.95978	8.79788	24	220	Amino Acids	280829	13032079
4773	D000596	9.52451e-06	2.95978	8.79788	24	220	Amino Acids	281739	1958544
4774	D000596	9.52451e-06	2.95978	8.79788	24	220	Amino Acids	281741	3005319
4775	D000596	9.52451e-06	2.95978	8.79788	24	220	Amino Acids	280740	19093
4776	D000596	9.52451e-06	2.95978	8.79788	24	220	Amino Acids	787528	4700459
4777	D000596	9.52451e-06	2.95978	8.79788	24	220	Amino Acids	281157	4686920
4778	D000596	9.52451e-06	2.95978	8.79788	24	220	Amino Acids	525716	710399
4779	D000596	9.52451e-06	2.95978	8.79788	24	220	Amino Acids	280716	3002789
4780	D000596	9.52451e-06	2.95978	8.79788	24	220	Amino Acids	282204	6698025
4781	D000596	9.52451e-06	2.95978	8.79788	24	220	Amino Acids	514797	23960080
4782	D000596	9.52451e-06	2.95978	8.79788	24	220	Amino Acids	281894	14627739
4783	D000596	9.52451e-06	2.95978	8.79788	24	220	Amino Acids	404070	4019500
4784	D000596	9.52451e-06	2.95978	8.79788	24	220	Amino Acids	280946	711737
4785	D000596	9.52451e-06	2.95978	8.79788	24	220	Amino Acids	280794	3780752
4786	D000596	9.52451e-06	2.95978	8.79788	24	220	Amino Acids	280728	1248642
4787	D000596	9.52451e-06	2.95978	8.79788	24	220	Amino Acids	280749	5101175
4788	D000596	9.52451e-06	2.95978	8.79788	24	220	Amino Acids	511073	6391923
4789	D000596	9.52451e-06	2.95978	8.79788	24	220	Amino Acids	511094	2933134
4790	D000596	9.52451e-06	2.95978	8.79788	24	220	Amino Acids	513895	8046751
4791	D000596	9.52451e-06	2.95978	8.79788	24	220	Amino Acids	281613	3013690
4792	D000596	9.52451e-06	2.95978	8.79788	24	220	Amino Acids	281410	2473918
4793	D000596	9.52451e-06	2.95978	8.79788	24	220	Amino Acids	512500	6286615
4794	D000596	9.52451e-06	2.95978	8.79788	24	220	Amino Acids	281495	4279916
4795	D000596	9.52451e-06	2.95978	8.79788	24	220	Amino Acids	785083	17428681
4796	D000596	9.52451e-06	2.95978	8.79788	24	220	Amino Acids	282341	10902921
4797	D000596	9.52451e-06	2.95978	8.79788	24	220	Amino Acids	522039	434821
4798	D000596	9.52451e-06	2.95978	8.79788	24	220	Amino Acids	281758	3409882
4799	D000596	9.52451e-06	2.95978	8.79788	24	220	Amino Acids	100141457	8454635
4800	D000596	9.52451e-06	2.95978	8.79788	24	220	Amino Acids	537960	27807702
4801	D000596	9.52451e-06	2.95978	8.79788	24	220	Amino Acids	280691	5780842
4802	D000596	9.52451e-06	2.95978	8.79788	24	220	Amino Acids	281420	7120390
4803	D000596	9.52451e-06	2.95978	8.79788	24	220	Amino Acids	281418	3522572
4804	D000596	9.52451e-06	2.95978	8.79788	24	220	Amino Acids	327675	2864455
4805	D000596	9.52451e-06	2.95978	8.79788	24	220	Amino Acids	282241	3082881
4806	D000596	9.52451e-06	2.95978	8.79788	24	220	Amino Acids	281410	1695508
4807	D000596	9.52451e-06	2.95978	8.79788	24	220	Amino Acids	618684	57115
4808	D000596	9.52451e-06	2.95978	8.79788	24	220	Amino Acids	522039	836881
4809	D000596	9.52451e-06	2.95978	8.79788	24	220	Amino Acids	282077	3421938
4810	D000596	9.52451e-06	2.95978	8.79788	24	220	Amino Acids	286816	2584239
4811	D000596	9.52451e-06	2.95978	8.79788	24	220	Amino Acids	282187	4673951
4812	D000596	9.52451e-06	2.95978	8.79788	24	220	Amino Acids	282430	8320368
4813	D000596	9.52451e-06	2.95978	8.79788	24	220	Amino Acids	510039	1057162
4814	D000596	9.52451e-06	2.95978	8.79788	24	220	Amino Acids	280787	3949800
4815	D000596	9.52451e-06	2.95978	8.79788	24	220	Amino Acids	281410	6642431
4816	D000596	9.52451e-06	2.95978	8.79788	24	220	Amino Acids	286886	446759
4817	D000596	9.52451e-06	2.95978	8.79788	24	220	Amino Acids	613899	3003044
4818	D000596	9.52451e-06	2.95978	8.79788	24	220	Amino Acids	404181	18767117
4819	D000596	9.52451e-06	2.95978	8.79788	24	220	Amino Acids	280838	4737332
4820	D000596	9.52451e-06	2.95978	8.79788	24	220	Amino Acids	286886	965157
4821	D000596	9.52451e-06	2.95978	8.79788	24	220	Amino Acids	281720	3255364
4822	D000596	9.52451e-06	2.95978	8.79788	24	220	Amino Acids	614915	456580
4823	D000596	9.52451e-06	2.95978	8.79788	24	220	Amino Acids	537391	8849684
4824	D000596	9.52451e-06	2.95978	8.79788	24	220	Amino Acids	101906662	8454635
4825	D000596	9.52451e-06	2.95978	8.79788	24	220	Amino Acids	512805	1544453
4826	D000596	9.52451e-06	2.95978	8.79788	24	220	Amino Acids	615199	1170880
3918	D000252	0.000150582	13.3633	0.559865	5	14	Calcium-Transporting ATPases	282872	22905396
3919	D000252	0.000150582	13.3633	0.559865	5	14	Calcium-Transporting ATPases	617095	8206911
3920	D000252	0.000150582	13.3633	0.559865	5	14	Calcium-Transporting ATPases	317697	1311032
3921	D000252	0.000150582	13.3633	0.559865	5	14	Calcium-Transporting ATPases	326597	16267044
3922	D000252	0.000150582	13.3633	0.559865	5	14	Calcium-Transporting ATPases	281626	8700157
3923	D000252	0.000150582	13.3633	0.559865	5	14	Calcium-Transporting ATPases	282146	2966397
3924	D000252	0.000150582	13.3633	0.559865	5	14	Calcium-Transporting ATPases	282641	22905396
3925	D000252	0.000150582	13.3633	0.559865	5	14	Calcium-Transporting ATPases	531682	25730881
3926	D000252	0.000150582	13.3633	0.559865	5	14	Calcium-Transporting ATPases	282004	12480535
3927	D000252	0.000150582	13.3633	0.559865	5	14	Calcium-Transporting ATPases	282872	12102173
3928	D000252	0.000150582	13.3633	0.559865	5	14	Calcium-Transporting ATPases	327685	8700157
3929	D000252	0.000150582	13.3633	0.559865	5	14	Calcium-Transporting ATPases	281341	2971667
3930	D000252	0.000150582	13.3633	0.559865	5	14	Calcium-Transporting ATPases	282872	15026147
3931	D000252	0.000150582	13.3633	0.559865	5	14	Calcium-Transporting ATPases	286866	10381584
3932	D000252	0.000150582	13.3633	0.559865	5	14	Calcium-Transporting ATPases	282641	12134233
3933	D000252	0.000150582	13.3633	0.559865	5	14	Calcium-Transporting ATPases	282146	1531651
3934	D000252	0.000150582	13.3633	0.559865	5	14	Calcium-Transporting ATPases	337925	15026147
3935	D000252	0.000150582	13.3633	0.559865	5	14	Calcium-Transporting ATPases	282872	12236590
3936	D000252	0.000150582	13.3633	0.559865	5	14	Calcium-Transporting ATPases	520277	16213185
3937	D000252	0.000150582	13.3633	0.559865	5	14	Calcium-Transporting ATPases	282872	22905396
3938	D000252	0.000150582	13.3633	0.559865	5	14	Calcium-Transporting ATPases	617095	8206911
3939	D000252	0.000150582	13.3633	0.559865	5	14	Calcium-Transporting ATPases	317697	1311032
3940	D000252	0.000150582	13.3633	0.559865	5	14	Calcium-Transporting ATPases	326597	16267044
3941	D000252	0.000150582	13.3633	0.559865	5	14	Calcium-Transporting ATPases	281626	8700157
3942	D000252	0.000150582	13.3633	0.559865	5	14	Calcium-Transporting ATPases	282146	2966397
3943	D000252	0.000150582	13.3633	0.559865	5	14	Calcium-Transporting ATPases	282641	22905396
3944	D000252	0.000150582	13.3633	0.559865	5	14	Calcium-Transporting ATPases	531682	25730881
3945	D000252	0.000150582	13.3633	0.559865	5	14	Calcium-Transporting ATPases	282004	12480535
3946	D000252	0.000150582	13.3633	0.559865	5	14	Calcium-Transporting ATPases	282872	12102173
3947	D000252	0.000150582	13.3633	0.559865	5	14	Calcium-Transporting ATPases	327685	8700157
3948	D000252	0.000150582	13.3633	0.559865	5	14	Calcium-Transporting ATPases	281341	2971667
3949	D000252	0.000150582	13.3633	0.559865	5	14	Calcium-Transporting ATPases	282872	15026147
3950	D000252	0.000150582	13.3633	0.559865	5	14	Calcium-Transporting ATPases	286866	10381584
3951	D000252	0.000150582	13.3633	0.559865	5	14	Calcium-Transporting ATPases	282641	12134233
3952	D000252	0.000150582	13.3633	0.559865	5	14	Calcium-Transporting ATPases	282146	1531651
3953	D000252	0.000150582	13.3633	0.559865	5	14	Calcium-Transporting ATPases	337925	15026147
3954	D000252	0.000150582	13.3633	0.559865	5	14	Calcium-Transporting ATPases	282872	12236590
3955	D000252	0.000150582	13.3633	0.559865	5	14	Calcium-Transporting ATPases	520277	16213185
3034	D000242	0.000178881	3.85573	3.47916	12	87	Cyclic AMP	281789	11264236
3035	D000242	0.000178881	3.85573	3.47916	12	87	Cyclic AMP	338048	2154474
3036	D000242	0.000178881	3.85573	3.47916	12	87	Cyclic AMP	282459	6319625
3037	D000242	0.000178881	3.85573	3.47916	12	87	Cyclic AMP	618648	2552036
3038	D000242	0.000178881	3.85573	3.47916	12	87	Cyclic AMP	100139910	3030405
3039	D000242	0.000178881	3.85573	3.47916	12	87	Cyclic AMP	281969	7568196
3040	D000242	0.000178881	3.85573	3.47916	12	87	Cyclic AMP	281971	15210692
3041	D000242	0.000178881	3.85573	3.47916	12	87	Cyclic AMP	281900	9532424
3042	D000242	0.000178881	3.85573	3.47916	12	87	Cyclic AMP	282322	6262777
3043	D000242	0.000178881	3.85573	3.47916	12	87	Cyclic AMP	615074	26618408
3044	D000242	0.000178881	3.85573	3.47916	12	87	Cyclic AMP	281700	23525108
3045	D000242	0.000178881	3.85573	3.47916	12	87	Cyclic AMP	282463	15046986
3046	D000242	0.000178881	3.85573	3.47916	12	87	Cyclic AMP	281552	26610751
3047	D000242	0.000178881	3.85573	3.47916	12	87	Cyclic AMP	280991	16963022
3048	D000242	0.000178881	3.85573	3.47916	12	87	Cyclic AMP	338052	15845376
3049	D000242	0.000178881	3.85573	3.47916	12	87	Cyclic AMP	281207	12118011
3050	D000242	0.000178881	3.85573	3.47916	12	87	Cyclic AMP	520472	17123517
3051	D000242	0.000178881	3.85573	3.47916	12	87	Cyclic AMP	408013	25788571
3052	D000242	0.000178881	3.85573	3.47916	12	87	Cyclic AMP	281553	17556863
3053	D000242	0.000178881	3.85573	3.47916	12	87	Cyclic AMP	282590	15994319
3054	D000242	0.000178881	3.85573	3.47916	12	87	Cyclic AMP	281782	11356717
3055	D000242	0.000178881	3.85573	3.47916	12	87	Cyclic AMP	281739	22217838
3056	D000242	0.000178881	3.85573	3.47916	12	87	Cyclic AMP	282463	2561973
3057	D000242	0.000178881	3.85573	3.47916	12	87	Cyclic AMP	615074	16109722
3058	D000242	0.000178881	3.85573	3.47916	12	87	Cyclic AMP	282422	1965187
3059	D000242	0.000178881	3.85573	3.47916	12	87	Cyclic AMP	280728	1339438
3060	D000242	0.000178881	3.85573	3.47916	12	87	Cyclic AMP	615074	20048145
3061	D000242	0.000178881	3.85573	3.47916	12	87	Cyclic AMP	280901	24177567
3062	D000242	0.000178881	3.85573	3.47916	12	87	Cyclic AMP	614054	11046116
3063	D000242	0.000178881	3.85573	3.47916	12	87	Cyclic AMP	282590	12368289
3064	D000242	0.000178881	3.85573	3.47916	12	87	Cyclic AMP	615074	15692043
3065	D000242	0.000178881	3.85573	3.47916	12	87	Cyclic AMP	100139910	16430890
3066	D000242	0.000178881	3.85573	3.47916	12	87	Cyclic AMP	280799	7509811
3067	D000242	0.000178881	3.85573	3.47916	12	87	Cyclic AMP	404084	11571484
3068	D000242	0.000178881	3.85573	3.47916	12	87	Cyclic AMP	527517	19448003
3069	D000242	0.000178881	3.85573	3.47916	12	87	Cyclic AMP	280903	15962290
3070	D000242	0.000178881	3.85573	3.47916	12	87	Cyclic AMP	525072	16510840
3071	D000242	0.000178881	3.85573	3.47916	12	87	Cyclic AMP	280903	26851123
3072	D000242	0.000178881	3.85573	3.47916	12	87	Cyclic AMP	281948	17176485
3073	D000242	0.000178881	3.85573	3.47916	12	87	Cyclic AMP	615074	3030405
3074	D000242	0.000178881	3.85573	3.47916	12	87	Cyclic AMP	615074	7638597
3075	D000242	0.000178881	3.85573	3.47916	12	87	Cyclic AMP	280706	12047906
3076	D000242	0.000178881	3.85573	3.47916	12	87	Cyclic AMP	327673	15056672
3077	D000242	0.000178881	3.85573	3.47916	12	87	Cyclic AMP	538954	17290417
3078	D000242	0.000178881	3.85573	3.47916	12	87	Cyclic AMP	535603	26393535
3079	D000242	0.000178881	3.85573	3.47916	12	87	Cyclic AMP	100139910	6283532
3080	D000242	0.000178881	3.85573	3.47916	12	87	Cyclic AMP	282143	10525157
3081	D000242	0.000178881	3.85573	3.47916	12	87	Cyclic AMP	407172	1699793
3082	D000242	0.000178881	3.85573	3.47916	12	87	Cyclic AMP	493642	15569306
3083	D000242	0.000178881	3.85573	3.47916	12	87	Cyclic AMP	281700	12467592
3084	D000242	0.000178881	3.85573	3.47916	12	87	Cyclic AMP	282412	25788571
3085	D000242	0.000178881	3.85573	3.47916	12	87	Cyclic AMP	282322	6311252
3086	D000242	0.000178881	3.85573	3.47916	12	87	Cyclic AMP	615187	23800469
3087	D000242	0.000178881	3.85573	3.47916	12	87	Cyclic AMP	280706	2850177
3088	D000242	0.000178881	3.85573	3.47916	12	87	Cyclic AMP	281700	12467591
3089	D000242	0.000178881	3.85573	3.47916	12	87	Cyclic AMP	280956	12097482
3090	D000242	0.000178881	3.85573	3.47916	12	87	Cyclic AMP	282590	18663135
3091	D000242	0.000178881	3.85573	3.47916	12	87	Cyclic AMP	525716	24995813
3092	D000242	0.000178881	3.85573	3.47916	12	87	Cyclic AMP	534553	16055445
3093	D000242	0.000178881	3.85573	3.47916	12	87	Cyclic AMP	281612	16322564
3094	D000242	0.000178881	3.85573	3.47916	12	87	Cyclic AMP	281583	17164235
3095	D000242	0.000178881	3.85573	3.47916	12	87	Cyclic AMP	317756	12524422
3096	D000242	0.000178881	3.85573	3.47916	12	87	Cyclic AMP	280903	4322265
3097	D000242	0.000178881	3.85573	3.47916	12	87	Cyclic AMP	287007	15485848
3098	D000242	0.000178881	3.85573	3.47916	12	87	Cyclic AMP	527114	22217828
3099	D000242	0.000178881	3.85573	3.47916	12	87	Cyclic AMP	531505	16055445
3100	D000242	0.000178881	3.85573	3.47916	12	87	Cyclic AMP	509625	27531745
3101	D000242	0.000178881	3.85573	3.47916	12	87	Cyclic AMP	281736	8234909
3102	D000242	0.000178881	3.85573	3.47916	12	87	Cyclic AMP	526221	8522958
3103	D000242	0.000178881	3.85573	3.47916	12	87	Cyclic AMP	618648	2552037
3104	D000242	0.000178881	3.85573	3.47916	12	87	Cyclic AMP	281739	2543297
3105	D000242	0.000178881	3.85573	3.47916	12	87	Cyclic AMP	790875	19819952
3106	D000242	0.000178881	3.85573	3.47916	12	87	Cyclic AMP	615074	15046986
3107	D000242	0.000178881	3.85573	3.47916	12	87	Cyclic AMP	404161	15056672
3108	D000242	0.000178881	3.85573	3.47916	12	87	Cyclic AMP	787432	17569753
3109	D000242	0.000178881	3.85573	3.47916	12	87	Cyclic AMP	282471	1279122
3110	D000242	0.000178881	3.85573	3.47916	12	87	Cyclic AMP	615074	21300294
3111	D000242	0.000178881	3.85573	3.47916	12	87	Cyclic AMP	282590	20028740
3112	D000242	0.000178881	3.85573	3.47916	12	87	Cyclic AMP	506061	27548062
3113	D000242	0.000178881	3.85573	3.47916	12	87	Cyclic AMP	100139484	23800469
3114	D000242	0.000178881	3.85573	3.47916	12	87	Cyclic AMP	338048	22217838
3115	D000242	0.000178881	3.85573	3.47916	12	87	Cyclic AMP	522431	19448003
3116	D000242	0.000178881	3.85573	3.47916	12	87	Cyclic AMP	281713	11752053
3117	D000242	0.000178881	3.85573	3.47916	12	87	Cyclic AMP	100139910	15046986
3118	D000242	0.000178881	3.85573	3.47916	12	87	Cyclic AMP	509933	15946941
3119	D000242	0.000178881	3.85573	3.47916	12	87	Cyclic AMP	540404	17290417
3120	D000242	0.000178881	3.85573	3.47916	12	87	Cyclic AMP	282573	11514553
3121	D000242	0.000178881	3.85573	3.47916	12	87	Cyclic AMP	509936	15007069
3122	D000242	0.000178881	3.85573	3.47916	12	87	Cyclic AMP	282658	2160982
3123	D000242	0.000178881	3.85573	3.47916	12	87	Cyclic AMP	281161	15591023
3124	D000242	0.000178881	3.85573	3.47916	12	87	Cyclic AMP	615074	28661131
3125	D000242	0.000178881	3.85573	3.47916	12	87	Cyclic AMP	282423	22217828
3126	D000242	0.000178881	3.85573	3.47916	12	87	Cyclic AMP	615074	24316401
3127	D000242	0.000178881	3.85573	3.47916	12	87	Cyclic AMP	281948	21622533
3128	D000242	0.000178881	3.85573	3.47916	12	87	Cyclic AMP	282329	29276208
3129	D000242	0.000178881	3.85573	3.47916	12	87	Cyclic AMP	282020	29276208
3130	D000242	0.000178881	3.85573	3.47916	12	87	Cyclic AMP	280804	24177567
3131	D000242	0.000178881	3.85573	3.47916	12	87	Cyclic AMP	281713	8057465
3132	D000242	0.000178881	3.85573	3.47916	12	87	Cyclic AMP	493726	17569753
3133	D000242	0.000178881	3.85573	3.47916	12	87	Cyclic AMP	541099	15845376
3134	D000242	0.000178881	3.85573	3.47916	12	87	Cyclic AMP	281553	15722344
3135	D000242	0.000178881	3.85573	3.47916	12	87	Cyclic AMP	282330	8396726
3136	D000242	0.000178881	3.85573	3.47916	12	87	Cyclic AMP	319095	8049255
3137	D000242	0.000178881	3.85573	3.47916	12	87	Cyclic AMP	281970	7568196
3138	D000242	0.000178881	3.85573	3.47916	12	87	Cyclic AMP	282322	18326045
3139	D000242	0.000178881	3.85573	3.47916	12	87	Cyclic AMP	281969	26513204
3140	D000242	0.000178881	3.85573	3.47916	12	87	Cyclic AMP	282322	6286662
3141	D000242	0.000178881	3.85573	3.47916	12	87	Cyclic AMP	282134	15603588
3142	D000242	0.000178881	3.85573	3.47916	12	87	Cyclic AMP	281208	12118011
3143	D000242	0.000178881	3.85573	3.47916	12	87	Cyclic AMP	281962	29276208
3144	D000242	0.000178881	3.85573	3.47916	12	87	Cyclic AMP	280880	12118011
3145	D000242	0.000178881	3.85573	3.47916	12	87	Cyclic AMP	615074	20367611
3146	D000242	0.000178881	3.85573	3.47916	12	87	Cyclic AMP	281702	9679145
3147	D000242	0.000178881	3.85573	3.47916	12	87	Cyclic AMP	281067	12588899
3148	D000242	0.000178881	3.85573	3.47916	12	87	Cyclic AMP	282322	23410952
3149	D000242	0.000178881	3.85573	3.47916	12	87	Cyclic AMP	522170	26513204
3150	D000242	0.000178881	3.85573	3.47916	12	87	Cyclic AMP	281553	18202525
3151	D000242	0.000178881	3.85573	3.47916	12	87	Cyclic AMP	281447	17078090
3152	D000242	0.000178881	3.85573	3.47916	12	87	Cyclic AMP	539003	19819952
3153	D000242	0.000178881	3.85573	3.47916	12	87	Cyclic AMP	407218	14672700
3154	D000242	0.000178881	3.85573	3.47916	12	87	Cyclic AMP	282307	22366926
3155	D000242	0.000178881	3.85573	3.47916	12	87	Cyclic AMP	281789	11264236
3156	D000242	0.000178881	3.85573	3.47916	12	87	Cyclic AMP	338048	2154474
3157	D000242	0.000178881	3.85573	3.47916	12	87	Cyclic AMP	282459	6319625
3158	D000242	0.000178881	3.85573	3.47916	12	87	Cyclic AMP	618648	2552036
3159	D000242	0.000178881	3.85573	3.47916	12	87	Cyclic AMP	100139910	3030405
3160	D000242	0.000178881	3.85573	3.47916	12	87	Cyclic AMP	281969	7568196
3161	D000242	0.000178881	3.85573	3.47916	12	87	Cyclic AMP	281971	15210692
3162	D000242	0.000178881	3.85573	3.47916	12	87	Cyclic AMP	281900	9532424
3163	D000242	0.000178881	3.85573	3.47916	12	87	Cyclic AMP	282322	6262777
3164	D000242	0.000178881	3.85573	3.47916	12	87	Cyclic AMP	615074	26618408
3165	D000242	0.000178881	3.85573	3.47916	12	87	Cyclic AMP	281700	23525108
3166	D000242	0.000178881	3.85573	3.47916	12	87	Cyclic AMP	282463	15046986
3167	D000242	0.000178881	3.85573	3.47916	12	87	Cyclic AMP	281552	26610751
3168	D000242	0.000178881	3.85573	3.47916	12	87	Cyclic AMP	280991	16963022
3169	D000242	0.000178881	3.85573	3.47916	12	87	Cyclic AMP	338052	15845376
3170	D000242	0.000178881	3.85573	3.47916	12	87	Cyclic AMP	281207	12118011
3171	D000242	0.000178881	3.85573	3.47916	12	87	Cyclic AMP	520472	17123517
3172	D000242	0.000178881	3.85573	3.47916	12	87	Cyclic AMP	408013	25788571
3173	D000242	0.000178881	3.85573	3.47916	12	87	Cyclic AMP	281553	17556863
3174	D000242	0.000178881	3.85573	3.47916	12	87	Cyclic AMP	282590	15994319
3175	D000242	0.000178881	3.85573	3.47916	12	87	Cyclic AMP	281782	11356717
3176	D000242	0.000178881	3.85573	3.47916	12	87	Cyclic AMP	281739	22217838
3177	D000242	0.000178881	3.85573	3.47916	12	87	Cyclic AMP	282463	2561973
3178	D000242	0.000178881	3.85573	3.47916	12	87	Cyclic AMP	615074	16109722
3179	D000242	0.000178881	3.85573	3.47916	12	87	Cyclic AMP	282422	1965187
3180	D000242	0.000178881	3.85573	3.47916	12	87	Cyclic AMP	280728	1339438
3181	D000242	0.000178881	3.85573	3.47916	12	87	Cyclic AMP	615074	20048145
3182	D000242	0.000178881	3.85573	3.47916	12	87	Cyclic AMP	280901	24177567
3183	D000242	0.000178881	3.85573	3.47916	12	87	Cyclic AMP	614054	11046116
3184	D000242	0.000178881	3.85573	3.47916	12	87	Cyclic AMP	282590	12368289
3185	D000242	0.000178881	3.85573	3.47916	12	87	Cyclic AMP	615074	15692043
3186	D000242	0.000178881	3.85573	3.47916	12	87	Cyclic AMP	100139910	16430890
3187	D000242	0.000178881	3.85573	3.47916	12	87	Cyclic AMP	280799	7509811
3188	D000242	0.000178881	3.85573	3.47916	12	87	Cyclic AMP	404084	11571484
3189	D000242	0.000178881	3.85573	3.47916	12	87	Cyclic AMP	527517	19448003
3190	D000242	0.000178881	3.85573	3.47916	12	87	Cyclic AMP	280903	15962290
3191	D000242	0.000178881	3.85573	3.47916	12	87	Cyclic AMP	525072	16510840
3192	D000242	0.000178881	3.85573	3.47916	12	87	Cyclic AMP	280903	26851123
3193	D000242	0.000178881	3.85573	3.47916	12	87	Cyclic AMP	281948	17176485
3194	D000242	0.000178881	3.85573	3.47916	12	87	Cyclic AMP	615074	3030405
3195	D000242	0.000178881	3.85573	3.47916	12	87	Cyclic AMP	615074	7638597
3196	D000242	0.000178881	3.85573	3.47916	12	87	Cyclic AMP	280706	12047906
3197	D000242	0.000178881	3.85573	3.47916	12	87	Cyclic AMP	327673	15056672
3198	D000242	0.000178881	3.85573	3.47916	12	87	Cyclic AMP	538954	17290417
3199	D000242	0.000178881	3.85573	3.47916	12	87	Cyclic AMP	535603	26393535
3200	D000242	0.000178881	3.85573	3.47916	12	87	Cyclic AMP	100139910	6283532
3201	D000242	0.000178881	3.85573	3.47916	12	87	Cyclic AMP	282143	10525157
3202	D000242	0.000178881	3.85573	3.47916	12	87	Cyclic AMP	407172	1699793
3203	D000242	0.000178881	3.85573	3.47916	12	87	Cyclic AMP	493642	15569306
3204	D000242	0.000178881	3.85573	3.47916	12	87	Cyclic AMP	281700	12467592
3205	D000242	0.000178881	3.85573	3.47916	12	87	Cyclic AMP	282412	25788571
3206	D000242	0.000178881	3.85573	3.47916	12	87	Cyclic AMP	282322	6311252
3207	D000242	0.000178881	3.85573	3.47916	12	87	Cyclic AMP	615187	23800469
3208	D000242	0.000178881	3.85573	3.47916	12	87	Cyclic AMP	280706	2850177
3209	D000242	0.000178881	3.85573	3.47916	12	87	Cyclic AMP	281700	12467591
3210	D000242	0.000178881	3.85573	3.47916	12	87	Cyclic AMP	280956	12097482
3211	D000242	0.000178881	3.85573	3.47916	12	87	Cyclic AMP	282590	18663135
3212	D000242	0.000178881	3.85573	3.47916	12	87	Cyclic AMP	525716	24995813
3213	D000242	0.000178881	3.85573	3.47916	12	87	Cyclic AMP	534553	16055445
3214	D000242	0.000178881	3.85573	3.47916	12	87	Cyclic AMP	281612	16322564
3215	D000242	0.000178881	3.85573	3.47916	12	87	Cyclic AMP	281583	17164235
3216	D000242	0.000178881	3.85573	3.47916	12	87	Cyclic AMP	317756	12524422
3217	D000242	0.000178881	3.85573	3.47916	12	87	Cyclic AMP	280903	4322265
3218	D000242	0.000178881	3.85573	3.47916	12	87	Cyclic AMP	287007	15485848
3219	D000242	0.000178881	3.85573	3.47916	12	87	Cyclic AMP	527114	22217828
3220	D000242	0.000178881	3.85573	3.47916	12	87	Cyclic AMP	531505	16055445
3221	D000242	0.000178881	3.85573	3.47916	12	87	Cyclic AMP	509625	27531745
3222	D000242	0.000178881	3.85573	3.47916	12	87	Cyclic AMP	281736	8234909
3223	D000242	0.000178881	3.85573	3.47916	12	87	Cyclic AMP	526221	8522958
3224	D000242	0.000178881	3.85573	3.47916	12	87	Cyclic AMP	618648	2552037
3225	D000242	0.000178881	3.85573	3.47916	12	87	Cyclic AMP	281739	2543297
3226	D000242	0.000178881	3.85573	3.47916	12	87	Cyclic AMP	790875	19819952
3227	D000242	0.000178881	3.85573	3.47916	12	87	Cyclic AMP	615074	15046986
3228	D000242	0.000178881	3.85573	3.47916	12	87	Cyclic AMP	404161	15056672
3229	D000242	0.000178881	3.85573	3.47916	12	87	Cyclic AMP	787432	17569753
3230	D000242	0.000178881	3.85573	3.47916	12	87	Cyclic AMP	282471	1279122
3231	D000242	0.000178881	3.85573	3.47916	12	87	Cyclic AMP	615074	21300294
3232	D000242	0.000178881	3.85573	3.47916	12	87	Cyclic AMP	282590	20028740
3233	D000242	0.000178881	3.85573	3.47916	12	87	Cyclic AMP	506061	27548062
3234	D000242	0.000178881	3.85573	3.47916	12	87	Cyclic AMP	100139484	23800469
3235	D000242	0.000178881	3.85573	3.47916	12	87	Cyclic AMP	338048	22217838
3236	D000242	0.000178881	3.85573	3.47916	12	87	Cyclic AMP	522431	19448003
3237	D000242	0.000178881	3.85573	3.47916	12	87	Cyclic AMP	281713	11752053
3238	D000242	0.000178881	3.85573	3.47916	12	87	Cyclic AMP	100139910	15046986
3239	D000242	0.000178881	3.85573	3.47916	12	87	Cyclic AMP	509933	15946941
3240	D000242	0.000178881	3.85573	3.47916	12	87	Cyclic AMP	540404	17290417
3241	D000242	0.000178881	3.85573	3.47916	12	87	Cyclic AMP	282573	11514553
3242	D000242	0.000178881	3.85573	3.47916	12	87	Cyclic AMP	509936	15007069
3243	D000242	0.000178881	3.85573	3.47916	12	87	Cyclic AMP	282658	2160982
3244	D000242	0.000178881	3.85573	3.47916	12	87	Cyclic AMP	281161	15591023
3245	D000242	0.000178881	3.85573	3.47916	12	87	Cyclic AMP	615074	28661131
3246	D000242	0.000178881	3.85573	3.47916	12	87	Cyclic AMP	282423	22217828
3247	D000242	0.000178881	3.85573	3.47916	12	87	Cyclic AMP	615074	24316401
3248	D000242	0.000178881	3.85573	3.47916	12	87	Cyclic AMP	281948	21622533
3249	D000242	0.000178881	3.85573	3.47916	12	87	Cyclic AMP	282329	29276208
3250	D000242	0.000178881	3.85573	3.47916	12	87	Cyclic AMP	282020	29276208
3251	D000242	0.000178881	3.85573	3.47916	12	87	Cyclic AMP	280804	24177567
3252	D000242	0.000178881	3.85573	3.47916	12	87	Cyclic AMP	281713	8057465
3253	D000242	0.000178881	3.85573	3.47916	12	87	Cyclic AMP	493726	17569753
3254	D000242	0.000178881	3.85573	3.47916	12	87	Cyclic AMP	541099	15845376
3255	D000242	0.000178881	3.85573	3.47916	12	87	Cyclic AMP	281553	15722344
3256	D000242	0.000178881	3.85573	3.47916	12	87	Cyclic AMP	282330	8396726
3257	D000242	0.000178881	3.85573	3.47916	12	87	Cyclic AMP	319095	8049255
3258	D000242	0.000178881	3.85573	3.47916	12	87	Cyclic AMP	281970	7568196
3259	D000242	0.000178881	3.85573	3.47916	12	87	Cyclic AMP	282322	18326045
3260	D000242	0.000178881	3.85573	3.47916	12	87	Cyclic AMP	281969	26513204
3261	D000242	0.000178881	3.85573	3.47916	12	87	Cyclic AMP	282322	6286662
3262	D000242	0.000178881	3.85573	3.47916	12	87	Cyclic AMP	282134	15603588
3263	D000242	0.000178881	3.85573	3.47916	12	87	Cyclic AMP	281208	12118011
3264	D000242	0.000178881	3.85573	3.47916	12	87	Cyclic AMP	281962	29276208
3265	D000242	0.000178881	3.85573	3.47916	12	87	Cyclic AMP	280880	12118011
3266	D000242	0.000178881	3.85573	3.47916	12	87	Cyclic AMP	615074	20367611
3267	D000242	0.000178881	3.85573	3.47916	12	87	Cyclic AMP	281702	9679145
3268	D000242	0.000178881	3.85573	3.47916	12	87	Cyclic AMP	281067	12588899
3269	D000242	0.000178881	3.85573	3.47916	12	87	Cyclic AMP	282322	23410952
3270	D000242	0.000178881	3.85573	3.47916	12	87	Cyclic AMP	522170	26513204
3271	D000242	0.000178881	3.85573	3.47916	12	87	Cyclic AMP	281553	18202525
3272	D000242	0.000178881	3.85573	3.47916	12	87	Cyclic AMP	281447	17078090
3273	D000242	0.000178881	3.85573	3.47916	12	87	Cyclic AMP	539003	19819952
3274	D000242	0.000178881	3.85573	3.47916	12	87	Cyclic AMP	407218	14672700
3275	D000242	0.000178881	3.85573	3.47916	12	87	Cyclic AMP	282307	22366926
3276	D000242	0.000178881	3.85573	3.47916	12	87	Cyclic AMP	281789	11264236
3277	D000242	0.000178881	3.85573	3.47916	12	87	Cyclic AMP	338048	2154474
3278	D000242	0.000178881	3.85573	3.47916	12	87	Cyclic AMP	282459	6319625
3279	D000242	0.000178881	3.85573	3.47916	12	87	Cyclic AMP	618648	2552036
3280	D000242	0.000178881	3.85573	3.47916	12	87	Cyclic AMP	100139910	3030405
3281	D000242	0.000178881	3.85573	3.47916	12	87	Cyclic AMP	281969	7568196
3282	D000242	0.000178881	3.85573	3.47916	12	87	Cyclic AMP	281971	15210692
3283	D000242	0.000178881	3.85573	3.47916	12	87	Cyclic AMP	281900	9532424
3284	D000242	0.000178881	3.85573	3.47916	12	87	Cyclic AMP	282322	6262777
3285	D000242	0.000178881	3.85573	3.47916	12	87	Cyclic AMP	615074	26618408
3286	D000242	0.000178881	3.85573	3.47916	12	87	Cyclic AMP	281700	23525108
3287	D000242	0.000178881	3.85573	3.47916	12	87	Cyclic AMP	282463	15046986
3288	D000242	0.000178881	3.85573	3.47916	12	87	Cyclic AMP	281552	26610751
3289	D000242	0.000178881	3.85573	3.47916	12	87	Cyclic AMP	280991	16963022
3290	D000242	0.000178881	3.85573	3.47916	12	87	Cyclic AMP	338052	15845376
3291	D000242	0.000178881	3.85573	3.47916	12	87	Cyclic AMP	281207	12118011
3292	D000242	0.000178881	3.85573	3.47916	12	87	Cyclic AMP	520472	17123517
3293	D000242	0.000178881	3.85573	3.47916	12	87	Cyclic AMP	408013	25788571
3294	D000242	0.000178881	3.85573	3.47916	12	87	Cyclic AMP	281553	17556863
3295	D000242	0.000178881	3.85573	3.47916	12	87	Cyclic AMP	282590	15994319
3296	D000242	0.000178881	3.85573	3.47916	12	87	Cyclic AMP	281782	11356717
3297	D000242	0.000178881	3.85573	3.47916	12	87	Cyclic AMP	281739	22217838
3298	D000242	0.000178881	3.85573	3.47916	12	87	Cyclic AMP	282463	2561973
3299	D000242	0.000178881	3.85573	3.47916	12	87	Cyclic AMP	615074	16109722
3300	D000242	0.000178881	3.85573	3.47916	12	87	Cyclic AMP	282422	1965187
3301	D000242	0.000178881	3.85573	3.47916	12	87	Cyclic AMP	280728	1339438
3302	D000242	0.000178881	3.85573	3.47916	12	87	Cyclic AMP	615074	20048145
3303	D000242	0.000178881	3.85573	3.47916	12	87	Cyclic AMP	280901	24177567
3304	D000242	0.000178881	3.85573	3.47916	12	87	Cyclic AMP	614054	11046116
3305	D000242	0.000178881	3.85573	3.47916	12	87	Cyclic AMP	282590	12368289
3306	D000242	0.000178881	3.85573	3.47916	12	87	Cyclic AMP	615074	15692043
3307	D000242	0.000178881	3.85573	3.47916	12	87	Cyclic AMP	100139910	16430890
3308	D000242	0.000178881	3.85573	3.47916	12	87	Cyclic AMP	280799	7509811
3309	D000242	0.000178881	3.85573	3.47916	12	87	Cyclic AMP	404084	11571484
3310	D000242	0.000178881	3.85573	3.47916	12	87	Cyclic AMP	527517	19448003
3311	D000242	0.000178881	3.85573	3.47916	12	87	Cyclic AMP	280903	15962290
3312	D000242	0.000178881	3.85573	3.47916	12	87	Cyclic AMP	525072	16510840
3313	D000242	0.000178881	3.85573	3.47916	12	87	Cyclic AMP	280903	26851123
3314	D000242	0.000178881	3.85573	3.47916	12	87	Cyclic AMP	281948	17176485
3315	D000242	0.000178881	3.85573	3.47916	12	87	Cyclic AMP	615074	3030405
3316	D000242	0.000178881	3.85573	3.47916	12	87	Cyclic AMP	615074	7638597
3317	D000242	0.000178881	3.85573	3.47916	12	87	Cyclic AMP	280706	12047906
3318	D000242	0.000178881	3.85573	3.47916	12	87	Cyclic AMP	327673	15056672
3319	D000242	0.000178881	3.85573	3.47916	12	87	Cyclic AMP	538954	17290417
3320	D000242	0.000178881	3.85573	3.47916	12	87	Cyclic AMP	535603	26393535
3321	D000242	0.000178881	3.85573	3.47916	12	87	Cyclic AMP	100139910	6283532
3322	D000242	0.000178881	3.85573	3.47916	12	87	Cyclic AMP	282143	10525157
3323	D000242	0.000178881	3.85573	3.47916	12	87	Cyclic AMP	407172	1699793
3324	D000242	0.000178881	3.85573	3.47916	12	87	Cyclic AMP	493642	15569306
3325	D000242	0.000178881	3.85573	3.47916	12	87	Cyclic AMP	281700	12467592
3326	D000242	0.000178881	3.85573	3.47916	12	87	Cyclic AMP	282412	25788571
3327	D000242	0.000178881	3.85573	3.47916	12	87	Cyclic AMP	282322	6311252
3328	D000242	0.000178881	3.85573	3.47916	12	87	Cyclic AMP	615187	23800469
3329	D000242	0.000178881	3.85573	3.47916	12	87	Cyclic AMP	280706	2850177
3330	D000242	0.000178881	3.85573	3.47916	12	87	Cyclic AMP	281700	12467591
3331	D000242	0.000178881	3.85573	3.47916	12	87	Cyclic AMP	280956	12097482
3332	D000242	0.000178881	3.85573	3.47916	12	87	Cyclic AMP	282590	18663135
3333	D000242	0.000178881	3.85573	3.47916	12	87	Cyclic AMP	525716	24995813
3334	D000242	0.000178881	3.85573	3.47916	12	87	Cyclic AMP	534553	16055445
3335	D000242	0.000178881	3.85573	3.47916	12	87	Cyclic AMP	281612	16322564
3336	D000242	0.000178881	3.85573	3.47916	12	87	Cyclic AMP	281583	17164235
3337	D000242	0.000178881	3.85573	3.47916	12	87	Cyclic AMP	317756	12524422
3338	D000242	0.000178881	3.85573	3.47916	12	87	Cyclic AMP	280903	4322265
3339	D000242	0.000178881	3.85573	3.47916	12	87	Cyclic AMP	287007	15485848
3340	D000242	0.000178881	3.85573	3.47916	12	87	Cyclic AMP	527114	22217828
3341	D000242	0.000178881	3.85573	3.47916	12	87	Cyclic AMP	531505	16055445
3342	D000242	0.000178881	3.85573	3.47916	12	87	Cyclic AMP	509625	27531745
3343	D000242	0.000178881	3.85573	3.47916	12	87	Cyclic AMP	281736	8234909
3344	D000242	0.000178881	3.85573	3.47916	12	87	Cyclic AMP	526221	8522958
3345	D000242	0.000178881	3.85573	3.47916	12	87	Cyclic AMP	618648	2552037
3346	D000242	0.000178881	3.85573	3.47916	12	87	Cyclic AMP	281739	2543297
3347	D000242	0.000178881	3.85573	3.47916	12	87	Cyclic AMP	790875	19819952
3348	D000242	0.000178881	3.85573	3.47916	12	87	Cyclic AMP	615074	15046986
3349	D000242	0.000178881	3.85573	3.47916	12	87	Cyclic AMP	404161	15056672
3350	D000242	0.000178881	3.85573	3.47916	12	87	Cyclic AMP	787432	17569753
3351	D000242	0.000178881	3.85573	3.47916	12	87	Cyclic AMP	282471	1279122
3352	D000242	0.000178881	3.85573	3.47916	12	87	Cyclic AMP	615074	21300294
3353	D000242	0.000178881	3.85573	3.47916	12	87	Cyclic AMP	282590	20028740
3354	D000242	0.000178881	3.85573	3.47916	12	87	Cyclic AMP	506061	27548062
3355	D000242	0.000178881	3.85573	3.47916	12	87	Cyclic AMP	100139484	23800469
3356	D000242	0.000178881	3.85573	3.47916	12	87	Cyclic AMP	338048	22217838
3357	D000242	0.000178881	3.85573	3.47916	12	87	Cyclic AMP	522431	19448003
3358	D000242	0.000178881	3.85573	3.47916	12	87	Cyclic AMP	281713	11752053
3359	D000242	0.000178881	3.85573	3.47916	12	87	Cyclic AMP	100139910	15046986
3360	D000242	0.000178881	3.85573	3.47916	12	87	Cyclic AMP	509933	15946941
3361	D000242	0.000178881	3.85573	3.47916	12	87	Cyclic AMP	540404	17290417
3362	D000242	0.000178881	3.85573	3.47916	12	87	Cyclic AMP	282573	11514553
3363	D000242	0.000178881	3.85573	3.47916	12	87	Cyclic AMP	509936	15007069
3364	D000242	0.000178881	3.85573	3.47916	12	87	Cyclic AMP	282658	2160982
3365	D000242	0.000178881	3.85573	3.47916	12	87	Cyclic AMP	281161	15591023
3366	D000242	0.000178881	3.85573	3.47916	12	87	Cyclic AMP	615074	28661131
3367	D000242	0.000178881	3.85573	3.47916	12	87	Cyclic AMP	282423	22217828
3368	D000242	0.000178881	3.85573	3.47916	12	87	Cyclic AMP	615074	24316401
3369	D000242	0.000178881	3.85573	3.47916	12	87	Cyclic AMP	281948	21622533
3370	D000242	0.000178881	3.85573	3.47916	12	87	Cyclic AMP	282329	29276208
3371	D000242	0.000178881	3.85573	3.47916	12	87	Cyclic AMP	282020	29276208
3372	D000242	0.000178881	3.85573	3.47916	12	87	Cyclic AMP	280804	24177567
3373	D000242	0.000178881	3.85573	3.47916	12	87	Cyclic AMP	281713	8057465
3374	D000242	0.000178881	3.85573	3.47916	12	87	Cyclic AMP	493726	17569753
3375	D000242	0.000178881	3.85573	3.47916	12	87	Cyclic AMP	541099	15845376
3376	D000242	0.000178881	3.85573	3.47916	12	87	Cyclic AMP	281553	15722344
3377	D000242	0.000178881	3.85573	3.47916	12	87	Cyclic AMP	282330	8396726
3378	D000242	0.000178881	3.85573	3.47916	12	87	Cyclic AMP	319095	8049255
3379	D000242	0.000178881	3.85573	3.47916	12	87	Cyclic AMP	281970	7568196
3380	D000242	0.000178881	3.85573	3.47916	12	87	Cyclic AMP	282322	18326045
3381	D000242	0.000178881	3.85573	3.47916	12	87	Cyclic AMP	281969	26513204
3382	D000242	0.000178881	3.85573	3.47916	12	87	Cyclic AMP	282322	6286662
3383	D000242	0.000178881	3.85573	3.47916	12	87	Cyclic AMP	282134	15603588
3384	D000242	0.000178881	3.85573	3.47916	12	87	Cyclic AMP	281208	12118011
3385	D000242	0.000178881	3.85573	3.47916	12	87	Cyclic AMP	281962	29276208
3386	D000242	0.000178881	3.85573	3.47916	12	87	Cyclic AMP	280880	12118011
3387	D000242	0.000178881	3.85573	3.47916	12	87	Cyclic AMP	615074	20367611
3388	D000242	0.000178881	3.85573	3.47916	12	87	Cyclic AMP	281702	9679145
3389	D000242	0.000178881	3.85573	3.47916	12	87	Cyclic AMP	281067	12588899
3390	D000242	0.000178881	3.85573	3.47916	12	87	Cyclic AMP	282322	23410952
3391	D000242	0.000178881	3.85573	3.47916	12	87	Cyclic AMP	522170	26513204
3392	D000242	0.000178881	3.85573	3.47916	12	87	Cyclic AMP	281553	18202525
3393	D000242	0.000178881	3.85573	3.47916	12	87	Cyclic AMP	281447	17078090
3394	D000242	0.000178881	3.85573	3.47916	12	87	Cyclic AMP	539003	19819952
3395	D000242	0.000178881	3.85573	3.47916	12	87	Cyclic AMP	407218	14672700
3396	D000242	0.000178881	3.85573	3.47916	12	87	Cyclic AMP	282307	22366926
3397	D000242	0.000178881	3.85573	3.47916	12	87	Cyclic AMP	281789	11264236
3398	D000242	0.000178881	3.85573	3.47916	12	87	Cyclic AMP	338048	2154474
3399	D000242	0.000178881	3.85573	3.47916	12	87	Cyclic AMP	282459	6319625
3400	D000242	0.000178881	3.85573	3.47916	12	87	Cyclic AMP	618648	2552036
3401	D000242	0.000178881	3.85573	3.47916	12	87	Cyclic AMP	100139910	3030405
3402	D000242	0.000178881	3.85573	3.47916	12	87	Cyclic AMP	281969	7568196
3403	D000242	0.000178881	3.85573	3.47916	12	87	Cyclic AMP	281971	15210692
3404	D000242	0.000178881	3.85573	3.47916	12	87	Cyclic AMP	281900	9532424
3405	D000242	0.000178881	3.85573	3.47916	12	87	Cyclic AMP	282322	6262777
3406	D000242	0.000178881	3.85573	3.47916	12	87	Cyclic AMP	615074	26618408
3407	D000242	0.000178881	3.85573	3.47916	12	87	Cyclic AMP	281700	23525108
3408	D000242	0.000178881	3.85573	3.47916	12	87	Cyclic AMP	282463	15046986
3409	D000242	0.000178881	3.85573	3.47916	12	87	Cyclic AMP	281552	26610751
3410	D000242	0.000178881	3.85573	3.47916	12	87	Cyclic AMP	280991	16963022
3411	D000242	0.000178881	3.85573	3.47916	12	87	Cyclic AMP	338052	15845376
3412	D000242	0.000178881	3.85573	3.47916	12	87	Cyclic AMP	281207	12118011
3413	D000242	0.000178881	3.85573	3.47916	12	87	Cyclic AMP	520472	17123517
3414	D000242	0.000178881	3.85573	3.47916	12	87	Cyclic AMP	408013	25788571
3415	D000242	0.000178881	3.85573	3.47916	12	87	Cyclic AMP	281553	17556863
3416	D000242	0.000178881	3.85573	3.47916	12	87	Cyclic AMP	282590	15994319
3417	D000242	0.000178881	3.85573	3.47916	12	87	Cyclic AMP	281782	11356717
3418	D000242	0.000178881	3.85573	3.47916	12	87	Cyclic AMP	281739	22217838
3419	D000242	0.000178881	3.85573	3.47916	12	87	Cyclic AMP	282463	2561973
3420	D000242	0.000178881	3.85573	3.47916	12	87	Cyclic AMP	615074	16109722
3421	D000242	0.000178881	3.85573	3.47916	12	87	Cyclic AMP	282422	1965187
3422	D000242	0.000178881	3.85573	3.47916	12	87	Cyclic AMP	280728	1339438
3423	D000242	0.000178881	3.85573	3.47916	12	87	Cyclic AMP	615074	20048145
3424	D000242	0.000178881	3.85573	3.47916	12	87	Cyclic AMP	280901	24177567
3425	D000242	0.000178881	3.85573	3.47916	12	87	Cyclic AMP	614054	11046116
3426	D000242	0.000178881	3.85573	3.47916	12	87	Cyclic AMP	282590	12368289
3427	D000242	0.000178881	3.85573	3.47916	12	87	Cyclic AMP	615074	15692043
3428	D000242	0.000178881	3.85573	3.47916	12	87	Cyclic AMP	100139910	16430890
3429	D000242	0.000178881	3.85573	3.47916	12	87	Cyclic AMP	280799	7509811
3430	D000242	0.000178881	3.85573	3.47916	12	87	Cyclic AMP	404084	11571484
3431	D000242	0.000178881	3.85573	3.47916	12	87	Cyclic AMP	527517	19448003
3432	D000242	0.000178881	3.85573	3.47916	12	87	Cyclic AMP	280903	15962290
3433	D000242	0.000178881	3.85573	3.47916	12	87	Cyclic AMP	525072	16510840
3434	D000242	0.000178881	3.85573	3.47916	12	87	Cyclic AMP	280903	26851123
3435	D000242	0.000178881	3.85573	3.47916	12	87	Cyclic AMP	281948	17176485
3436	D000242	0.000178881	3.85573	3.47916	12	87	Cyclic AMP	615074	3030405
3437	D000242	0.000178881	3.85573	3.47916	12	87	Cyclic AMP	615074	7638597
3438	D000242	0.000178881	3.85573	3.47916	12	87	Cyclic AMP	280706	12047906
3439	D000242	0.000178881	3.85573	3.47916	12	87	Cyclic AMP	327673	15056672
3440	D000242	0.000178881	3.85573	3.47916	12	87	Cyclic AMP	538954	17290417
3441	D000242	0.000178881	3.85573	3.47916	12	87	Cyclic AMP	535603	26393535
3442	D000242	0.000178881	3.85573	3.47916	12	87	Cyclic AMP	100139910	6283532
3443	D000242	0.000178881	3.85573	3.47916	12	87	Cyclic AMP	282143	10525157
3444	D000242	0.000178881	3.85573	3.47916	12	87	Cyclic AMP	407172	1699793
3445	D000242	0.000178881	3.85573	3.47916	12	87	Cyclic AMP	493642	15569306
3446	D000242	0.000178881	3.85573	3.47916	12	87	Cyclic AMP	281700	12467592
3447	D000242	0.000178881	3.85573	3.47916	12	87	Cyclic AMP	282412	25788571
3448	D000242	0.000178881	3.85573	3.47916	12	87	Cyclic AMP	282322	6311252
3449	D000242	0.000178881	3.85573	3.47916	12	87	Cyclic AMP	615187	23800469
3450	D000242	0.000178881	3.85573	3.47916	12	87	Cyclic AMP	280706	2850177
3451	D000242	0.000178881	3.85573	3.47916	12	87	Cyclic AMP	281700	12467591
3452	D000242	0.000178881	3.85573	3.47916	12	87	Cyclic AMP	280956	12097482
3453	D000242	0.000178881	3.85573	3.47916	12	87	Cyclic AMP	282590	18663135
3454	D000242	0.000178881	3.85573	3.47916	12	87	Cyclic AMP	525716	24995813
3455	D000242	0.000178881	3.85573	3.47916	12	87	Cyclic AMP	534553	16055445
3456	D000242	0.000178881	3.85573	3.47916	12	87	Cyclic AMP	281612	16322564
3457	D000242	0.000178881	3.85573	3.47916	12	87	Cyclic AMP	281583	17164235
3458	D000242	0.000178881	3.85573	3.47916	12	87	Cyclic AMP	317756	12524422
3459	D000242	0.000178881	3.85573	3.47916	12	87	Cyclic AMP	280903	4322265
3460	D000242	0.000178881	3.85573	3.47916	12	87	Cyclic AMP	287007	15485848
3461	D000242	0.000178881	3.85573	3.47916	12	87	Cyclic AMP	527114	22217828
3462	D000242	0.000178881	3.85573	3.47916	12	87	Cyclic AMP	531505	16055445
3463	D000242	0.000178881	3.85573	3.47916	12	87	Cyclic AMP	509625	27531745
3464	D000242	0.000178881	3.85573	3.47916	12	87	Cyclic AMP	281736	8234909
3465	D000242	0.000178881	3.85573	3.47916	12	87	Cyclic AMP	526221	8522958
3466	D000242	0.000178881	3.85573	3.47916	12	87	Cyclic AMP	618648	2552037
3467	D000242	0.000178881	3.85573	3.47916	12	87	Cyclic AMP	281739	2543297
3468	D000242	0.000178881	3.85573	3.47916	12	87	Cyclic AMP	790875	19819952
3469	D000242	0.000178881	3.85573	3.47916	12	87	Cyclic AMP	615074	15046986
3470	D000242	0.000178881	3.85573	3.47916	12	87	Cyclic AMP	404161	15056672
3471	D000242	0.000178881	3.85573	3.47916	12	87	Cyclic AMP	787432	17569753
3472	D000242	0.000178881	3.85573	3.47916	12	87	Cyclic AMP	282471	1279122
3473	D000242	0.000178881	3.85573	3.47916	12	87	Cyclic AMP	615074	21300294
3474	D000242	0.000178881	3.85573	3.47916	12	87	Cyclic AMP	282590	20028740
3475	D000242	0.000178881	3.85573	3.47916	12	87	Cyclic AMP	506061	27548062
3476	D000242	0.000178881	3.85573	3.47916	12	87	Cyclic AMP	100139484	23800469
3477	D000242	0.000178881	3.85573	3.47916	12	87	Cyclic AMP	338048	22217838
3478	D000242	0.000178881	3.85573	3.47916	12	87	Cyclic AMP	522431	19448003
3479	D000242	0.000178881	3.85573	3.47916	12	87	Cyclic AMP	281713	11752053
3480	D000242	0.000178881	3.85573	3.47916	12	87	Cyclic AMP	100139910	15046986
3481	D000242	0.000178881	3.85573	3.47916	12	87	Cyclic AMP	509933	15946941
3482	D000242	0.000178881	3.85573	3.47916	12	87	Cyclic AMP	540404	17290417
3483	D000242	0.000178881	3.85573	3.47916	12	87	Cyclic AMP	282573	11514553
3484	D000242	0.000178881	3.85573	3.47916	12	87	Cyclic AMP	509936	15007069
3485	D000242	0.000178881	3.85573	3.47916	12	87	Cyclic AMP	282658	2160982
3486	D000242	0.000178881	3.85573	3.47916	12	87	Cyclic AMP	281161	15591023
3487	D000242	0.000178881	3.85573	3.47916	12	87	Cyclic AMP	615074	28661131
3488	D000242	0.000178881	3.85573	3.47916	12	87	Cyclic AMP	282423	22217828
3489	D000242	0.000178881	3.85573	3.47916	12	87	Cyclic AMP	615074	24316401
3490	D000242	0.000178881	3.85573	3.47916	12	87	Cyclic AMP	281948	21622533
3491	D000242	0.000178881	3.85573	3.47916	12	87	Cyclic AMP	282329	29276208
3492	D000242	0.000178881	3.85573	3.47916	12	87	Cyclic AMP	282020	29276208
3493	D000242	0.000178881	3.85573	3.47916	12	87	Cyclic AMP	280804	24177567
3494	D000242	0.000178881	3.85573	3.47916	12	87	Cyclic AMP	281713	8057465
3495	D000242	0.000178881	3.85573	3.47916	12	87	Cyclic AMP	493726	17569753
3496	D000242	0.000178881	3.85573	3.47916	12	87	Cyclic AMP	541099	15845376
3497	D000242	0.000178881	3.85573	3.47916	12	87	Cyclic AMP	281553	15722344
3498	D000242	0.000178881	3.85573	3.47916	12	87	Cyclic AMP	282330	8396726
3499	D000242	0.000178881	3.85573	3.47916	12	87	Cyclic AMP	319095	8049255
3500	D000242	0.000178881	3.85573	3.47916	12	87	Cyclic AMP	281970	7568196
3501	D000242	0.000178881	3.85573	3.47916	12	87	Cyclic AMP	282322	18326045
3502	D000242	0.000178881	3.85573	3.47916	12	87	Cyclic AMP	281969	26513204
3503	D000242	0.000178881	3.85573	3.47916	12	87	Cyclic AMP	282322	6286662
3504	D000242	0.000178881	3.85573	3.47916	12	87	Cyclic AMP	282134	15603588
3505	D000242	0.000178881	3.85573	3.47916	12	87	Cyclic AMP	281208	12118011
3506	D000242	0.000178881	3.85573	3.47916	12	87	Cyclic AMP	281962	29276208
3507	D000242	0.000178881	3.85573	3.47916	12	87	Cyclic AMP	280880	12118011
3508	D000242	0.000178881	3.85573	3.47916	12	87	Cyclic AMP	615074	20367611
3509	D000242	0.000178881	3.85573	3.47916	12	87	Cyclic AMP	281702	9679145
3510	D000242	0.000178881	3.85573	3.47916	12	87	Cyclic AMP	281067	12588899
3511	D000242	0.000178881	3.85573	3.47916	12	87	Cyclic AMP	282322	23410952
3512	D000242	0.000178881	3.85573	3.47916	12	87	Cyclic AMP	522170	26513204
3513	D000242	0.000178881	3.85573	3.47916	12	87	Cyclic AMP	281553	18202525
3514	D000242	0.000178881	3.85573	3.47916	12	87	Cyclic AMP	281447	17078090
3515	D000242	0.000178881	3.85573	3.47916	12	87	Cyclic AMP	539003	19819952
3516	D000242	0.000178881	3.85573	3.47916	12	87	Cyclic AMP	407218	14672700
3517	D000242	0.000178881	3.85573	3.47916	12	87	Cyclic AMP	282307	22366926
109	D000199	0.000319321	3.03915	5.35871	15	134	Actins	538486	23893131
110	D000199	0.000319321	3.03915	5.35871	15	134	Actins	326597	15640140
111	D000199	0.000319321	3.03915	5.35871	15	134	Actins	281597	14757065
112	D000199	0.000319321	3.03915	5.35871	15	134	Actins	280979	6195151
113	D000199	0.000319321	3.03915	5.35871	15	134	Actins	326597	8022785
114	D000199	0.000319321	3.03915	5.35871	15	134	Actins	512405	15652512
115	D000199	0.000319321	3.03915	5.35871	15	134	Actins	281638	17623778
116	D000199	0.000319321	3.03915	5.35871	15	134	Actins	533065	24445633
117	D000199	0.000319321	3.03915	5.35871	15	134	Actins	281597	12176354
118	D000199	0.000319321	3.03915	5.35871	15	134	Actins	768035	17623778
119	D000199	0.000319321	3.03915	5.35871	15	134	Actins	281478	8780652
120	D000199	0.000319321	3.03915	5.35871	15	134	Actins	516099	15304367
121	D000199	0.000319321	3.03915	5.35871	15	134	Actins	338049	18652824
122	D000199	0.000319321	3.03915	5.35871	15	134	Actins	414735	16446427
123	D000199	0.000319321	3.03915	5.35871	15	134	Actins	540786	23806663
124	D000199	0.000319321	3.03915	5.35871	15	134	Actins	280979	23220175
125	D000199	0.000319321	3.03915	5.35871	15	134	Actins	281832	15791211
126	D000199	0.000319321	3.03915	5.35871	15	134	Actins	281592	7626220
127	D000199	0.000319321	3.03915	5.35871	15	134	Actins	534553	17662250
128	D000199	0.000319321	3.03915	5.35871	15	134	Actins	281509	9382871
129	D000199	0.000319321	3.03915	5.35871	15	134	Actins	282162	15304367
130	D000199	0.000319321	3.03915	5.35871	15	134	Actins	614312	15593083
131	D000199	0.000319321	3.03915	5.35871	15	134	Actins	493642	15703204
132	D000199	0.000319321	3.03915	5.35871	15	134	Actins	281080	15533940
133	D000199	0.000319321	3.03915	5.35871	15	134	Actins	281592	499690
134	D000199	0.000319321	3.03915	5.35871	15	134	Actins	100885244	21113675
135	D000199	0.000319321	3.03915	5.35871	15	134	Actins	513463	8117285
136	D000199	0.000319321	3.03915	5.35871	15	134	Actins	326600	23893131
137	D000199	0.000319321	3.03915	5.35871	15	134	Actins	338049	17712140
138	D000199	0.000319321	3.03915	5.35871	15	134	Actins	282187	24861866
139	D000199	0.000319321	3.03915	5.35871	15	134	Actins	281478	1651929
140	D000199	0.000319321	3.03915	5.35871	15	134	Actins	281544	25451174
141	D000199	0.000319321	3.03915	5.35871	15	134	Actins	505225	19724912
142	D000199	0.000319321	3.03915	5.35871	15	134	Actins	281057	19724912
143	D000199	0.000319321	3.03915	5.35871	15	134	Actins	519217	14967908
144	D000199	0.000319321	3.03915	5.35871	15	134	Actins	281696	10793131
145	D000199	0.000319321	3.03915	5.35871	15	134	Actins	506308	15580268
146	D000199	0.000319321	3.03915	5.35871	15	134	Actins	539459	11721045
147	D000199	0.000319321	3.03915	5.35871	15	134	Actins	282041	11956230
148	D000199	0.000319321	3.03915	5.35871	15	134	Actins	326597	20538589
149	D000199	0.000319321	3.03915	5.35871	15	134	Actins	493714	16261607
150	D000199	0.000319321	3.03915	5.35871	15	134	Actins	282187	12030931
151	D000199	0.000319321	3.03915	5.35871	15	134	Actins	280760	14600270
152	D000199	0.000319321	3.03915	5.35871	15	134	Actins	613548	18799624
153	D000199	0.000319321	3.03915	5.35871	15	134	Actins	281592	8413665
154	D000199	0.000319321	3.03915	5.35871	15	134	Actins	280991	12244133
155	D000199	0.000319321	3.03915	5.35871	15	134	Actins	280685	21954923
156	D000199	0.000319321	3.03915	5.35871	15	134	Actins	281509	12202484
157	D000199	0.000319321	3.03915	5.35871	15	134	Actins	100885610	21113675
158	D000199	0.000319321	3.03915	5.35871	15	134	Actins	785911	11956230
159	D000199	0.000319321	3.03915	5.35871	15	134	Actins	513895	8046751
160	D000199	0.000319321	3.03915	5.35871	15	134	Actins	282217	2395459
161	D000199	0.000319321	3.03915	5.35871	15	134	Actins	281698	18790740
162	D000199	0.000319321	3.03915	5.35871	15	134	Actins	338049	17192281
163	D000199	0.000319321	3.03915	5.35871	15	134	Actins	537960	28597551
164	D000199	0.000319321	3.03915	5.35871	15	134	Actins	100885436	21113675
165	D000199	0.000319321	3.03915	5.35871	15	134	Actins	281040	15292187
166	D000199	0.000319321	3.03915	5.35871	15	134	Actins	540207	19460343
167	D000199	0.000319321	3.03915	5.35871	15	134	Actins	281478	2153078
168	D000199	0.000319321	3.03915	5.35871	15	134	Actins	533360	12438137
169	D000199	0.000319321	3.03915	5.35871	15	134	Actins	281935	20858426
170	D000199	0.000319321	3.03915	5.35871	15	134	Actins	767614	19269976
171	D000199	0.000319321	3.03915	5.35871	15	134	Actins	281510	15265868
172	D000199	0.000319321	3.03915	5.35871	15	134	Actins	616553	16415341
173	D000199	0.000319321	3.03915	5.35871	15	134	Actins	281544	16980359
174	D000199	0.000319321	3.03915	5.35871	15	134	Actins	404122	6195151
175	D000199	0.000319321	3.03915	5.35871	15	134	Actins	282089	22118091
176	D000199	0.000319321	3.03915	5.35871	15	134	Actins	281935	10984435
177	D000199	0.000319321	3.03915	5.35871	15	134	Actins	506441	22918948
178	D000199	0.000319321	3.03915	5.35871	15	134	Actins	282089	16004987
179	D000199	0.000319321	3.03915	5.35871	15	134	Actins	540853	23220175
180	D000199	0.000319321	3.03915	5.35871	15	134	Actins	281577	10219243
181	D000199	0.000319321	3.03915	5.35871	15	134	Actins	281597	11231575
182	D000199	0.000319321	3.03915	5.35871	15	134	Actins	514371	24829381
183	D000199	0.000319321	3.03915	5.35871	15	134	Actins	538486	15592479
184	D000199	0.000319321	3.03915	5.35871	15	134	Actins	538486	17251352
185	D000199	0.000319321	3.03915	5.35871	15	134	Actins	538486	14757065
186	D000199	0.000319321	3.03915	5.35871	15	134	Actins	281937	22778278
187	D000199	0.000319321	3.03915	5.35871	15	134	Actins	338049	18594856
188	D000199	0.000319321	3.03915	5.35871	15	134	Actins	326600	11721045
189	D000199	0.000319321	3.03915	5.35871	15	134	Actins	338054	18234179
190	D000199	0.000319321	3.03915	5.35871	15	134	Actins	282196	7758584
191	D000199	0.000319321	3.03915	5.35871	15	134	Actins	281595	499690
192	D000199	0.000319321	3.03915	5.35871	15	134	Actins	280733	14600270
193	D000199	0.000319321	3.03915	5.35871	15	134	Actins	533602	20498093
194	D000199	0.000319321	3.03915	5.35871	15	134	Actins	506596	23893131
195	D000199	0.000319321	3.03915	5.35871	15	134	Actins	540662	12915124
196	D000199	0.000319321	3.03915	5.35871	15	134	Actins	513895	16428297
197	D000199	0.000319321	3.03915	5.35871	15	134	Actins	281935	15705568
198	D000199	0.000319321	3.03915	5.35871	15	134	Actins	286773	16415341
199	D000199	0.000319321	3.03915	5.35871	15	134	Actins	531488	23495010
200	D000199	0.000319321	3.03915	5.35871	15	134	Actins	281478	7891673
201	D000199	0.000319321	3.03915	5.35871	15	134	Actins	280979	8413665
202	D000199	0.000319321	3.03915	5.35871	15	134	Actins	327685	1423665
203	D000199	0.000319321	3.03915	5.35871	15	134	Actins	281698	11889126
204	D000199	0.000319321	3.03915	5.35871	15	134	Actins	280979	17521670
205	D000199	0.000319321	3.03915	5.35871	15	134	Actins	281594	7598810
206	D000199	0.000319321	3.03915	5.35871	15	134	Actins	511765	19267780
207	D000199	0.000319321	3.03915	5.35871	15	134	Actins	540838	11721045
208	D000199	0.000319321	3.03915	5.35871	15	134	Actins	504250	26598519
209	D000199	0.000319321	3.03915	5.35871	15	134	Actins	531505	16855019
210	D000199	0.000319321	3.03915	5.35871	15	134	Actins	338037	17479229
211	D000199	0.000319321	3.03915	5.35871	15	134	Actins	100885245	21113675
212	D000199	0.000319321	3.03915	5.35871	15	134	Actins	281038	17623778
213	D000199	0.000319321	3.03915	5.35871	15	134	Actins	280979	213279
214	D000199	0.000319321	3.03915	5.35871	15	134	Actins	280979	16428279
215	D000199	0.000319321	3.03915	5.35871	15	134	Actins	281572	15649872
216	D000199	0.000319321	3.03915	5.35871	15	134	Actins	281559	11950601
217	D000199	0.000319321	3.03915	5.35871	15	134	Actins	282217	17470807
218	D000199	0.000319321	3.03915	5.35871	15	134	Actins	404122	28929980
219	D000199	0.000319321	3.03915	5.35871	15	134	Actins	282689	26323692
220	D000199	0.000319321	3.03915	5.35871	15	134	Actins	511083	22918948
221	D000199	0.000319321	3.03915	5.35871	15	134	Actins	281577	8895577
222	D000199	0.000319321	3.03915	5.35871	15	134	Actins	513895	16428279
223	D000199	0.000319321	3.03915	5.35871	15	134	Actins	613720	20498093
224	D000199	0.000319321	3.03915	5.35871	15	134	Actins	281935	24753602
225	D000199	0.000319321	3.03915	5.35871	15	134	Actins	282089	14609524
226	D000199	0.000319321	3.03915	5.35871	15	134	Actins	281577	24227886
227	D000199	0.000319321	3.03915	5.35871	15	134	Actins	404108	9079711
228	D000199	0.000319321	3.03915	5.35871	15	134	Actins	281295	21937675
229	D000199	0.000319321	3.03915	5.35871	15	134	Actins	281597	17251352
230	D000199	0.000319321	3.03915	5.35871	15	134	Actins	281577	16262445
231	D000199	0.000319321	3.03915	5.35871	15	134	Actins	540248	16004987
232	D000199	0.000319321	3.03915	5.35871	15	134	Actins	282217	19015515
233	D000199	0.000319321	3.03915	5.35871	15	134	Actins	617095	19477187
234	D000199	0.000319321	3.03915	5.35871	15	134	Actins	777597	7679494
235	D000199	0.000319321	3.03915	5.35871	15	134	Actins	281103	15560785
236	D000199	0.000319321	3.03915	5.35871	15	134	Actins	282004	12480535
237	D000199	0.000319321	3.03915	5.35871	15	134	Actins	507151	16261607
238	D000199	0.000319321	3.03915	5.35871	15	134	Actins	282382	16004987
239	D000199	0.000319321	3.03915	5.35871	15	134	Actins	538486	15117967
240	D000199	0.000319321	3.03915	5.35871	15	134	Actins	281597	16253999
241	D000199	0.000319321	3.03915	5.35871	15	134	Actins	281637	17623778
242	D000199	0.000319321	3.03915	5.35871	15	134	Actins	100885246	21113675
243	D000199	0.000319321	3.03915	5.35871	15	134	Actins	280828	21113675
244	D000199	0.000319321	3.03915	5.35871	15	134	Actins	531488	12181570
245	D000199	0.000319321	3.03915	5.35871	15	134	Actins	281440	12754309
246	D000199	0.000319321	3.03915	5.35871	15	134	Actins	281355	12213803
247	D000199	0.000319321	3.03915	5.35871	15	134	Actins	100124501	21911474
248	D000199	0.000319321	3.03915	5.35871	15	134	Actins	508941	15649872
249	D000199	0.000319321	3.03915	5.35871	15	134	Actins	613548	1560845
250	D000199	0.000319321	3.03915	5.35871	15	134	Actins	518321	9084405
251	D000199	0.000319321	3.03915	5.35871	15	134	Actins	281227	19724912
252	D000199	0.000319321	3.03915	5.35871	15	134	Actins	530050	15317664
253	D000199	0.000319321	3.03915	5.35871	15	134	Actins	414735	17712140
254	D000199	0.000319321	3.03915	5.35871	15	134	Actins	281572	12213803
255	D000199	0.000319321	3.03915	5.35871	15	134	Actins	515610	499690
256	D000199	0.000319321	3.03915	5.35871	15	134	Actins	513895	16428331
257	D000199	0.000319321	3.03915	5.35871	15	134	Actins	338058	17942688
258	D000199	0.000319321	3.03915	5.35871	15	134	Actins	282637	15850644
259	D000199	0.000319321	3.03915	5.35871	15	134	Actins	280979	8918942
260	D000199	0.000319321	3.03915	5.35871	15	134	Actins	539459	23893131
261	D000199	0.000319321	3.03915	5.35871	15	134	Actins	404122	213279
262	D000199	0.000319321	3.03915	5.35871	15	134	Actins	506596	11721045
263	D000199	0.000319321	3.03915	5.35871	15	134	Actins	531505	16055445
264	D000199	0.000319321	3.03915	5.35871	15	134	Actins	533219	16980359
265	D000199	0.000319321	3.03915	5.35871	15	134	Actins	281597	11721045
266	D000199	0.000319321	3.03915	5.35871	15	134	Actins	282087	9199318
267	D000199	0.000319321	3.03915	5.35871	15	134	Actins	540207	15316070
268	D000199	0.000319321	3.03915	5.35871	15	134	Actins	281559	14517325
269	D000199	0.000319321	3.03915	5.35871	15	134	Actins	280943	24445633
270	D000199	0.000319321	3.03915	5.35871	15	134	Actins	514405	26549124
271	D000199	0.000319321	3.03915	5.35871	15	134	Actins	281698	15533940
272	D000199	0.000319321	3.03915	5.35871	15	134	Actins	404122	23924371
273	D000199	0.000319321	3.03915	5.35871	15	134	Actins	781334	1447300
274	D000199	0.000319321	3.03915	5.35871	15	134	Actins	509011	21965288
275	D000199	0.000319321	3.03915	5.35871	15	134	Actins	280979	1351421
276	D000199	0.000319321	3.03915	5.35871	15	134	Actins	282466	2970844
277	D000199	0.000319321	3.03915	5.35871	15	134	Actins	539034	7601111
278	D000199	0.000319321	3.03915	5.35871	15	134	Actins	534923	19460343
279	D000199	0.000319321	3.03915	5.35871	15	134	Actins	281478	1847925
280	D000199	0.000319321	3.03915	5.35871	15	134	Actins	511691	17682044
281	D000199	0.000319321	3.03915	5.35871	15	134	Actins	513895	8918942
282	D000199	0.000319321	3.03915	5.35871	15	134	Actins	100885243	21113675
283	D000199	0.000319321	3.03915	5.35871	15	134	Actins	287022	12361576
284	D000199	0.000319321	3.03915	5.35871	15	134	Actins	327672	15304367
285	D000199	0.000319321	3.03915	5.35871	15	134	Actins	282068	18156211
286	D000199	0.000319321	3.03915	5.35871	15	134	Actins	281597	15592479
287	D000199	0.000319321	3.03915	5.35871	15	134	Actins	281597	23893131
288	D000199	0.000319321	3.03915	5.35871	15	134	Actins	282217	17292833
289	D000199	0.000319321	3.03915	5.35871	15	134	Actins	497026	28929980
290	D000199	0.000319321	3.03915	5.35871	15	134	Actins	538486	12176354
291	D000199	0.000319321	3.03915	5.35871	15	134	Actins	414735	18652824
292	D000199	0.000319321	3.03915	5.35871	15	134	Actins	534553	16055445
293	D000199	0.000319321	3.03915	5.35871	15	134	Actins	281597	11018051
294	D000199	0.000319321	3.03915	5.35871	15	134	Actins	538486	10219243
295	D000199	0.000319321	3.03915	5.35871	15	134	Actins	281577	15169891
296	D000199	0.000319321	3.03915	5.35871	15	134	Actins	538486	10995436
297	D000199	0.000319321	3.03915	5.35871	15	134	Actins	281876	15471980
298	D000199	0.000319321	3.03915	5.35871	15	134	Actins	281597	12732638
299	D000199	0.000319321	3.03915	5.35871	15	134	Actins	614345	11721045
300	D000199	0.000319321	3.03915	5.35871	15	134	Actins	512043	16415341
301	D000199	0.000319321	3.03915	5.35871	15	134	Actins	614345	23893131
302	D000199	0.000319321	3.03915	5.35871	15	134	Actins	534551	12842460
303	D000199	0.000319321	3.03915	5.35871	15	134	Actins	281597	1530599
304	D000199	0.000319321	3.03915	5.35871	15	134	Actins	512043	16717193
305	D000199	0.000319321	3.03915	5.35871	15	134	Actins	100126272	17947679
306	D000199	0.000319321	3.03915	5.35871	15	134	Actins	281440	17712140
307	D000199	0.000319321	3.03915	5.35871	15	134	Actins	281935	11457842
308	D000199	0.000319321	3.03915	5.35871	15	134	Actins	524530	14967908
309	D000199	0.000319321	3.03915	5.35871	15	134	Actins	281597	26598519
310	D000199	0.000319321	3.03915	5.35871	15	134	Actins	767874	15791211
311	D000199	0.000319321	3.03915	5.35871	15	134	Actins	281597	17721515
312	D000199	0.000319321	3.03915	5.35871	15	134	Actins	513895	8413665
313	D000199	0.000319321	3.03915	5.35871	15	134	Actins	281040	15471980
314	D000199	0.000319321	3.03915	5.35871	15	134	Actins	535742	16446427
315	D000199	0.000319321	3.03915	5.35871	15	134	Actins	414735	12876221
316	D000199	0.000319321	3.03915	5.35871	15	134	Actins	538486	26598519
317	D000199	0.000319321	3.03915	5.35871	15	134	Actins	281937	8022785
318	D000199	0.000319321	3.03915	5.35871	15	134	Actins	282689	14668336
319	D000199	0.000319321	3.03915	5.35871	15	134	Actins	282714	16980359
320	D000199	0.000319321	3.03915	5.35871	15	134	Actins	286816	10066775
321	D000199	0.000319321	3.03915	5.35871	15	134	Actins	513895	10600384
322	D000199	0.000319321	3.03915	5.35871	15	134	Actins	282589	12773125
323	D000199	0.000319321	3.03915	5.35871	15	134	Actins	540838	23893131
324	D000199	0.000319321	3.03915	5.35871	15	134	Actins	281078	15533940
325	D000199	0.000319321	3.03915	5.35871	15	134	Actins	511691	23940613
326	D000199	0.000319321	3.03915	5.35871	15	134	Actins	281509	12917436
327	D000199	0.000319321	3.03915	5.35871	15	134	Actins	281061	19724912
328	D000199	0.000319321	3.03915	5.35871	15	134	Actins	539003	20472712
329	D000199	0.000319321	3.03915	5.35871	15	134	Actins	281577	10995436
330	D000199	0.000319321	3.03915	5.35871	15	134	Actins	513751	22918948
331	D000199	0.000319321	3.03915	5.35871	15	134	Actins	281509	17925381
332	D000199	0.000319321	3.03915	5.35871	15	134	Actins	281597	15117967
333	D000199	0.000319321	3.03915	5.35871	15	134	Actins	281935	15961399
334	D000199	0.000319321	3.03915	5.35871	15	134	Actins	538486	23893131
335	D000199	0.000319321	3.03915	5.35871	15	134	Actins	326597	15640140
336	D000199	0.000319321	3.03915	5.35871	15	134	Actins	281597	14757065
337	D000199	0.000319321	3.03915	5.35871	15	134	Actins	280979	6195151
338	D000199	0.000319321	3.03915	5.35871	15	134	Actins	326597	8022785
339	D000199	0.000319321	3.03915	5.35871	15	134	Actins	512405	15652512
340	D000199	0.000319321	3.03915	5.35871	15	134	Actins	281638	17623778
341	D000199	0.000319321	3.03915	5.35871	15	134	Actins	533065	24445633
342	D000199	0.000319321	3.03915	5.35871	15	134	Actins	281597	12176354
343	D000199	0.000319321	3.03915	5.35871	15	134	Actins	768035	17623778
344	D000199	0.000319321	3.03915	5.35871	15	134	Actins	281478	8780652
345	D000199	0.000319321	3.03915	5.35871	15	134	Actins	516099	15304367
346	D000199	0.000319321	3.03915	5.35871	15	134	Actins	338049	18652824
347	D000199	0.000319321	3.03915	5.35871	15	134	Actins	414735	16446427
348	D000199	0.000319321	3.03915	5.35871	15	134	Actins	540786	23806663
349	D000199	0.000319321	3.03915	5.35871	15	134	Actins	280979	23220175
350	D000199	0.000319321	3.03915	5.35871	15	134	Actins	281832	15791211
351	D000199	0.000319321	3.03915	5.35871	15	134	Actins	281592	7626220
352	D000199	0.000319321	3.03915	5.35871	15	134	Actins	534553	17662250
353	D000199	0.000319321	3.03915	5.35871	15	134	Actins	281509	9382871
354	D000199	0.000319321	3.03915	5.35871	15	134	Actins	282162	15304367
355	D000199	0.000319321	3.03915	5.35871	15	134	Actins	614312	15593083
356	D000199	0.000319321	3.03915	5.35871	15	134	Actins	493642	15703204
357	D000199	0.000319321	3.03915	5.35871	15	134	Actins	281080	15533940
358	D000199	0.000319321	3.03915	5.35871	15	134	Actins	281592	499690
359	D000199	0.000319321	3.03915	5.35871	15	134	Actins	100885244	21113675
360	D000199	0.000319321	3.03915	5.35871	15	134	Actins	513463	8117285
361	D000199	0.000319321	3.03915	5.35871	15	134	Actins	326600	23893131
362	D000199	0.000319321	3.03915	5.35871	15	134	Actins	338049	17712140
363	D000199	0.000319321	3.03915	5.35871	15	134	Actins	282187	24861866
364	D000199	0.000319321	3.03915	5.35871	15	134	Actins	281478	1651929
365	D000199	0.000319321	3.03915	5.35871	15	134	Actins	281544	25451174
366	D000199	0.000319321	3.03915	5.35871	15	134	Actins	505225	19724912
367	D000199	0.000319321	3.03915	5.35871	15	134	Actins	281057	19724912
368	D000199	0.000319321	3.03915	5.35871	15	134	Actins	519217	14967908
369	D000199	0.000319321	3.03915	5.35871	15	134	Actins	281696	10793131
370	D000199	0.000319321	3.03915	5.35871	15	134	Actins	506308	15580268
371	D000199	0.000319321	3.03915	5.35871	15	134	Actins	539459	11721045
372	D000199	0.000319321	3.03915	5.35871	15	134	Actins	282041	11956230
373	D000199	0.000319321	3.03915	5.35871	15	134	Actins	326597	20538589
374	D000199	0.000319321	3.03915	5.35871	15	134	Actins	493714	16261607
375	D000199	0.000319321	3.03915	5.35871	15	134	Actins	282187	12030931
376	D000199	0.000319321	3.03915	5.35871	15	134	Actins	280760	14600270
377	D000199	0.000319321	3.03915	5.35871	15	134	Actins	613548	18799624
378	D000199	0.000319321	3.03915	5.35871	15	134	Actins	281592	8413665
379	D000199	0.000319321	3.03915	5.35871	15	134	Actins	280991	12244133
380	D000199	0.000319321	3.03915	5.35871	15	134	Actins	280685	21954923
381	D000199	0.000319321	3.03915	5.35871	15	134	Actins	281509	12202484
382	D000199	0.000319321	3.03915	5.35871	15	134	Actins	100885610	21113675
383	D000199	0.000319321	3.03915	5.35871	15	134	Actins	785911	11956230
384	D000199	0.000319321	3.03915	5.35871	15	134	Actins	513895	8046751
385	D000199	0.000319321	3.03915	5.35871	15	134	Actins	282217	2395459
386	D000199	0.000319321	3.03915	5.35871	15	134	Actins	281698	18790740
387	D000199	0.000319321	3.03915	5.35871	15	134	Actins	338049	17192281
388	D000199	0.000319321	3.03915	5.35871	15	134	Actins	537960	28597551
389	D000199	0.000319321	3.03915	5.35871	15	134	Actins	100885436	21113675
390	D000199	0.000319321	3.03915	5.35871	15	134	Actins	281040	15292187
391	D000199	0.000319321	3.03915	5.35871	15	134	Actins	540207	19460343
392	D000199	0.000319321	3.03915	5.35871	15	134	Actins	281478	2153078
393	D000199	0.000319321	3.03915	5.35871	15	134	Actins	533360	12438137
394	D000199	0.000319321	3.03915	5.35871	15	134	Actins	281935	20858426
395	D000199	0.000319321	3.03915	5.35871	15	134	Actins	767614	19269976
396	D000199	0.000319321	3.03915	5.35871	15	134	Actins	281510	15265868
397	D000199	0.000319321	3.03915	5.35871	15	134	Actins	616553	16415341
398	D000199	0.000319321	3.03915	5.35871	15	134	Actins	281544	16980359
399	D000199	0.000319321	3.03915	5.35871	15	134	Actins	404122	6195151
400	D000199	0.000319321	3.03915	5.35871	15	134	Actins	282089	22118091
401	D000199	0.000319321	3.03915	5.35871	15	134	Actins	281935	10984435
402	D000199	0.000319321	3.03915	5.35871	15	134	Actins	506441	22918948
403	D000199	0.000319321	3.03915	5.35871	15	134	Actins	282089	16004987
404	D000199	0.000319321	3.03915	5.35871	15	134	Actins	540853	23220175
405	D000199	0.000319321	3.03915	5.35871	15	134	Actins	281577	10219243
406	D000199	0.000319321	3.03915	5.35871	15	134	Actins	281597	11231575
407	D000199	0.000319321	3.03915	5.35871	15	134	Actins	514371	24829381
408	D000199	0.000319321	3.03915	5.35871	15	134	Actins	538486	15592479
409	D000199	0.000319321	3.03915	5.35871	15	134	Actins	538486	17251352
410	D000199	0.000319321	3.03915	5.35871	15	134	Actins	538486	14757065
411	D000199	0.000319321	3.03915	5.35871	15	134	Actins	281937	22778278
412	D000199	0.000319321	3.03915	5.35871	15	134	Actins	338049	18594856
413	D000199	0.000319321	3.03915	5.35871	15	134	Actins	326600	11721045
414	D000199	0.000319321	3.03915	5.35871	15	134	Actins	338054	18234179
415	D000199	0.000319321	3.03915	5.35871	15	134	Actins	282196	7758584
416	D000199	0.000319321	3.03915	5.35871	15	134	Actins	281595	499690
417	D000199	0.000319321	3.03915	5.35871	15	134	Actins	280733	14600270
418	D000199	0.000319321	3.03915	5.35871	15	134	Actins	533602	20498093
419	D000199	0.000319321	3.03915	5.35871	15	134	Actins	506596	23893131
420	D000199	0.000319321	3.03915	5.35871	15	134	Actins	540662	12915124
421	D000199	0.000319321	3.03915	5.35871	15	134	Actins	513895	16428297
422	D000199	0.000319321	3.03915	5.35871	15	134	Actins	281935	15705568
423	D000199	0.000319321	3.03915	5.35871	15	134	Actins	286773	16415341
424	D000199	0.000319321	3.03915	5.35871	15	134	Actins	531488	23495010
425	D000199	0.000319321	3.03915	5.35871	15	134	Actins	281478	7891673
426	D000199	0.000319321	3.03915	5.35871	15	134	Actins	280979	8413665
427	D000199	0.000319321	3.03915	5.35871	15	134	Actins	327685	1423665
428	D000199	0.000319321	3.03915	5.35871	15	134	Actins	281698	11889126
429	D000199	0.000319321	3.03915	5.35871	15	134	Actins	280979	17521670
430	D000199	0.000319321	3.03915	5.35871	15	134	Actins	281594	7598810
431	D000199	0.000319321	3.03915	5.35871	15	134	Actins	511765	19267780
432	D000199	0.000319321	3.03915	5.35871	15	134	Actins	540838	11721045
433	D000199	0.000319321	3.03915	5.35871	15	134	Actins	504250	26598519
434	D000199	0.000319321	3.03915	5.35871	15	134	Actins	531505	16855019
435	D000199	0.000319321	3.03915	5.35871	15	134	Actins	338037	17479229
436	D000199	0.000319321	3.03915	5.35871	15	134	Actins	100885245	21113675
437	D000199	0.000319321	3.03915	5.35871	15	134	Actins	281038	17623778
438	D000199	0.000319321	3.03915	5.35871	15	134	Actins	280979	213279
439	D000199	0.000319321	3.03915	5.35871	15	134	Actins	280979	16428279
440	D000199	0.000319321	3.03915	5.35871	15	134	Actins	281572	15649872
441	D000199	0.000319321	3.03915	5.35871	15	134	Actins	281559	11950601
442	D000199	0.000319321	3.03915	5.35871	15	134	Actins	282217	17470807
443	D000199	0.000319321	3.03915	5.35871	15	134	Actins	404122	28929980
444	D000199	0.000319321	3.03915	5.35871	15	134	Actins	282689	26323692
445	D000199	0.000319321	3.03915	5.35871	15	134	Actins	511083	22918948
446	D000199	0.000319321	3.03915	5.35871	15	134	Actins	281577	8895577
447	D000199	0.000319321	3.03915	5.35871	15	134	Actins	513895	16428279
448	D000199	0.000319321	3.03915	5.35871	15	134	Actins	613720	20498093
449	D000199	0.000319321	3.03915	5.35871	15	134	Actins	281935	24753602
450	D000199	0.000319321	3.03915	5.35871	15	134	Actins	282089	14609524
451	D000199	0.000319321	3.03915	5.35871	15	134	Actins	281577	24227886
452	D000199	0.000319321	3.03915	5.35871	15	134	Actins	404108	9079711
453	D000199	0.000319321	3.03915	5.35871	15	134	Actins	281295	21937675
454	D000199	0.000319321	3.03915	5.35871	15	134	Actins	281597	17251352
455	D000199	0.000319321	3.03915	5.35871	15	134	Actins	281577	16262445
456	D000199	0.000319321	3.03915	5.35871	15	134	Actins	540248	16004987
457	D000199	0.000319321	3.03915	5.35871	15	134	Actins	282217	19015515
458	D000199	0.000319321	3.03915	5.35871	15	134	Actins	617095	19477187
459	D000199	0.000319321	3.03915	5.35871	15	134	Actins	777597	7679494
460	D000199	0.000319321	3.03915	5.35871	15	134	Actins	281103	15560785
461	D000199	0.000319321	3.03915	5.35871	15	134	Actins	282004	12480535
462	D000199	0.000319321	3.03915	5.35871	15	134	Actins	507151	16261607
463	D000199	0.000319321	3.03915	5.35871	15	134	Actins	282382	16004987
464	D000199	0.000319321	3.03915	5.35871	15	134	Actins	538486	15117967
465	D000199	0.000319321	3.03915	5.35871	15	134	Actins	281597	16253999
466	D000199	0.000319321	3.03915	5.35871	15	134	Actins	281637	17623778
467	D000199	0.000319321	3.03915	5.35871	15	134	Actins	100885246	21113675
468	D000199	0.000319321	3.03915	5.35871	15	134	Actins	280828	21113675
469	D000199	0.000319321	3.03915	5.35871	15	134	Actins	531488	12181570
470	D000199	0.000319321	3.03915	5.35871	15	134	Actins	281440	12754309
471	D000199	0.000319321	3.03915	5.35871	15	134	Actins	281355	12213803
472	D000199	0.000319321	3.03915	5.35871	15	134	Actins	100124501	21911474
473	D000199	0.000319321	3.03915	5.35871	15	134	Actins	508941	15649872
474	D000199	0.000319321	3.03915	5.35871	15	134	Actins	613548	1560845
475	D000199	0.000319321	3.03915	5.35871	15	134	Actins	518321	9084405
476	D000199	0.000319321	3.03915	5.35871	15	134	Actins	281227	19724912
477	D000199	0.000319321	3.03915	5.35871	15	134	Actins	530050	15317664
478	D000199	0.000319321	3.03915	5.35871	15	134	Actins	414735	17712140
479	D000199	0.000319321	3.03915	5.35871	15	134	Actins	281572	12213803
480	D000199	0.000319321	3.03915	5.35871	15	134	Actins	515610	499690
481	D000199	0.000319321	3.03915	5.35871	15	134	Actins	513895	16428331
482	D000199	0.000319321	3.03915	5.35871	15	134	Actins	338058	17942688
483	D000199	0.000319321	3.03915	5.35871	15	134	Actins	282637	15850644
484	D000199	0.000319321	3.03915	5.35871	15	134	Actins	280979	8918942
485	D000199	0.000319321	3.03915	5.35871	15	134	Actins	539459	23893131
486	D000199	0.000319321	3.03915	5.35871	15	134	Actins	404122	213279
487	D000199	0.000319321	3.03915	5.35871	15	134	Actins	506596	11721045
488	D000199	0.000319321	3.03915	5.35871	15	134	Actins	531505	16055445
489	D000199	0.000319321	3.03915	5.35871	15	134	Actins	533219	16980359
490	D000199	0.000319321	3.03915	5.35871	15	134	Actins	281597	11721045
491	D000199	0.000319321	3.03915	5.35871	15	134	Actins	282087	9199318
492	D000199	0.000319321	3.03915	5.35871	15	134	Actins	540207	15316070
493	D000199	0.000319321	3.03915	5.35871	15	134	Actins	281559	14517325
494	D000199	0.000319321	3.03915	5.35871	15	134	Actins	280943	24445633
495	D000199	0.000319321	3.03915	5.35871	15	134	Actins	514405	26549124
496	D000199	0.000319321	3.03915	5.35871	15	134	Actins	281698	15533940
497	D000199	0.000319321	3.03915	5.35871	15	134	Actins	404122	23924371
498	D000199	0.000319321	3.03915	5.35871	15	134	Actins	781334	1447300
499	D000199	0.000319321	3.03915	5.35871	15	134	Actins	509011	21965288
500	D000199	0.000319321	3.03915	5.35871	15	134	Actins	280979	1351421
501	D000199	0.000319321	3.03915	5.35871	15	134	Actins	282466	2970844
502	D000199	0.000319321	3.03915	5.35871	15	134	Actins	539034	7601111
503	D000199	0.000319321	3.03915	5.35871	15	134	Actins	534923	19460343
504	D000199	0.000319321	3.03915	5.35871	15	134	Actins	281478	1847925
505	D000199	0.000319321	3.03915	5.35871	15	134	Actins	511691	17682044
506	D000199	0.000319321	3.03915	5.35871	15	134	Actins	513895	8918942
507	D000199	0.000319321	3.03915	5.35871	15	134	Actins	100885243	21113675
508	D000199	0.000319321	3.03915	5.35871	15	134	Actins	287022	12361576
509	D000199	0.000319321	3.03915	5.35871	15	134	Actins	327672	15304367
510	D000199	0.000319321	3.03915	5.35871	15	134	Actins	282068	18156211
511	D000199	0.000319321	3.03915	5.35871	15	134	Actins	281597	15592479
512	D000199	0.000319321	3.03915	5.35871	15	134	Actins	281597	23893131
513	D000199	0.000319321	3.03915	5.35871	15	134	Actins	282217	17292833
514	D000199	0.000319321	3.03915	5.35871	15	134	Actins	497026	28929980
515	D000199	0.000319321	3.03915	5.35871	15	134	Actins	538486	12176354
516	D000199	0.000319321	3.03915	5.35871	15	134	Actins	414735	18652824
517	D000199	0.000319321	3.03915	5.35871	15	134	Actins	534553	16055445
518	D000199	0.000319321	3.03915	5.35871	15	134	Actins	281597	11018051
519	D000199	0.000319321	3.03915	5.35871	15	134	Actins	538486	10219243
520	D000199	0.000319321	3.03915	5.35871	15	134	Actins	281577	15169891
521	D000199	0.000319321	3.03915	5.35871	15	134	Actins	538486	10995436
522	D000199	0.000319321	3.03915	5.35871	15	134	Actins	281876	15471980
523	D000199	0.000319321	3.03915	5.35871	15	134	Actins	281597	12732638
524	D000199	0.000319321	3.03915	5.35871	15	134	Actins	614345	11721045
525	D000199	0.000319321	3.03915	5.35871	15	134	Actins	512043	16415341
526	D000199	0.000319321	3.03915	5.35871	15	134	Actins	614345	23893131
527	D000199	0.000319321	3.03915	5.35871	15	134	Actins	534551	12842460
528	D000199	0.000319321	3.03915	5.35871	15	134	Actins	281597	1530599
529	D000199	0.000319321	3.03915	5.35871	15	134	Actins	512043	16717193
530	D000199	0.000319321	3.03915	5.35871	15	134	Actins	100126272	17947679
531	D000199	0.000319321	3.03915	5.35871	15	134	Actins	281440	17712140
532	D000199	0.000319321	3.03915	5.35871	15	134	Actins	281935	11457842
533	D000199	0.000319321	3.03915	5.35871	15	134	Actins	524530	14967908
534	D000199	0.000319321	3.03915	5.35871	15	134	Actins	281597	26598519
535	D000199	0.000319321	3.03915	5.35871	15	134	Actins	767874	15791211
536	D000199	0.000319321	3.03915	5.35871	15	134	Actins	281597	17721515
537	D000199	0.000319321	3.03915	5.35871	15	134	Actins	513895	8413665
538	D000199	0.000319321	3.03915	5.35871	15	134	Actins	281040	15471980
539	D000199	0.000319321	3.03915	5.35871	15	134	Actins	535742	16446427
540	D000199	0.000319321	3.03915	5.35871	15	134	Actins	414735	12876221
541	D000199	0.000319321	3.03915	5.35871	15	134	Actins	538486	26598519
542	D000199	0.000319321	3.03915	5.35871	15	134	Actins	281937	8022785
543	D000199	0.000319321	3.03915	5.35871	15	134	Actins	282689	14668336
544	D000199	0.000319321	3.03915	5.35871	15	134	Actins	282714	16980359
545	D000199	0.000319321	3.03915	5.35871	15	134	Actins	286816	10066775
546	D000199	0.000319321	3.03915	5.35871	15	134	Actins	513895	10600384
547	D000199	0.000319321	3.03915	5.35871	15	134	Actins	282589	12773125
548	D000199	0.000319321	3.03915	5.35871	15	134	Actins	540838	23893131
549	D000199	0.000319321	3.03915	5.35871	15	134	Actins	281078	15533940
550	D000199	0.000319321	3.03915	5.35871	15	134	Actins	511691	23940613
551	D000199	0.000319321	3.03915	5.35871	15	134	Actins	281509	12917436
552	D000199	0.000319321	3.03915	5.35871	15	134	Actins	281061	19724912
553	D000199	0.000319321	3.03915	5.35871	15	134	Actins	539003	20472712
554	D000199	0.000319321	3.03915	5.35871	15	134	Actins	281577	10995436
555	D000199	0.000319321	3.03915	5.35871	15	134	Actins	513751	22918948
556	D000199	0.000319321	3.03915	5.35871	15	134	Actins	281509	17925381
557	D000199	0.000319321	3.03915	5.35871	15	134	Actins	281597	15117967
558	D000199	0.000319321	3.03915	5.35871	15	134	Actins	281935	15961399
559	D000199	0.000319321	3.03915	5.35871	15	134	Actins	538486	23893131
560	D000199	0.000319321	3.03915	5.35871	15	134	Actins	326597	15640140
561	D000199	0.000319321	3.03915	5.35871	15	134	Actins	281597	14757065
562	D000199	0.000319321	3.03915	5.35871	15	134	Actins	280979	6195151
563	D000199	0.000319321	3.03915	5.35871	15	134	Actins	326597	8022785
564	D000199	0.000319321	3.03915	5.35871	15	134	Actins	512405	15652512
565	D000199	0.000319321	3.03915	5.35871	15	134	Actins	281638	17623778
566	D000199	0.000319321	3.03915	5.35871	15	134	Actins	533065	24445633
567	D000199	0.000319321	3.03915	5.35871	15	134	Actins	281597	12176354
568	D000199	0.000319321	3.03915	5.35871	15	134	Actins	768035	17623778
569	D000199	0.000319321	3.03915	5.35871	15	134	Actins	281478	8780652
570	D000199	0.000319321	3.03915	5.35871	15	134	Actins	516099	15304367
571	D000199	0.000319321	3.03915	5.35871	15	134	Actins	338049	18652824
572	D000199	0.000319321	3.03915	5.35871	15	134	Actins	414735	16446427
573	D000199	0.000319321	3.03915	5.35871	15	134	Actins	540786	23806663
574	D000199	0.000319321	3.03915	5.35871	15	134	Actins	280979	23220175
575	D000199	0.000319321	3.03915	5.35871	15	134	Actins	281832	15791211
576	D000199	0.000319321	3.03915	5.35871	15	134	Actins	281592	7626220
577	D000199	0.000319321	3.03915	5.35871	15	134	Actins	534553	17662250
578	D000199	0.000319321	3.03915	5.35871	15	134	Actins	281509	9382871
579	D000199	0.000319321	3.03915	5.35871	15	134	Actins	282162	15304367
580	D000199	0.000319321	3.03915	5.35871	15	134	Actins	614312	15593083
581	D000199	0.000319321	3.03915	5.35871	15	134	Actins	493642	15703204
582	D000199	0.000319321	3.03915	5.35871	15	134	Actins	281080	15533940
583	D000199	0.000319321	3.03915	5.35871	15	134	Actins	281592	499690
584	D000199	0.000319321	3.03915	5.35871	15	134	Actins	100885244	21113675
585	D000199	0.000319321	3.03915	5.35871	15	134	Actins	513463	8117285
586	D000199	0.000319321	3.03915	5.35871	15	134	Actins	326600	23893131
587	D000199	0.000319321	3.03915	5.35871	15	134	Actins	338049	17712140
588	D000199	0.000319321	3.03915	5.35871	15	134	Actins	282187	24861866
589	D000199	0.000319321	3.03915	5.35871	15	134	Actins	281478	1651929
590	D000199	0.000319321	3.03915	5.35871	15	134	Actins	281544	25451174
591	D000199	0.000319321	3.03915	5.35871	15	134	Actins	505225	19724912
592	D000199	0.000319321	3.03915	5.35871	15	134	Actins	281057	19724912
593	D000199	0.000319321	3.03915	5.35871	15	134	Actins	519217	14967908
594	D000199	0.000319321	3.03915	5.35871	15	134	Actins	281696	10793131
595	D000199	0.000319321	3.03915	5.35871	15	134	Actins	506308	15580268
596	D000199	0.000319321	3.03915	5.35871	15	134	Actins	539459	11721045
597	D000199	0.000319321	3.03915	5.35871	15	134	Actins	282041	11956230
598	D000199	0.000319321	3.03915	5.35871	15	134	Actins	326597	20538589
599	D000199	0.000319321	3.03915	5.35871	15	134	Actins	493714	16261607
600	D000199	0.000319321	3.03915	5.35871	15	134	Actins	282187	12030931
601	D000199	0.000319321	3.03915	5.35871	15	134	Actins	280760	14600270
602	D000199	0.000319321	3.03915	5.35871	15	134	Actins	613548	18799624
603	D000199	0.000319321	3.03915	5.35871	15	134	Actins	281592	8413665
604	D000199	0.000319321	3.03915	5.35871	15	134	Actins	280991	12244133
605	D000199	0.000319321	3.03915	5.35871	15	134	Actins	280685	21954923
606	D000199	0.000319321	3.03915	5.35871	15	134	Actins	281509	12202484
607	D000199	0.000319321	3.03915	5.35871	15	134	Actins	100885610	21113675
608	D000199	0.000319321	3.03915	5.35871	15	134	Actins	785911	11956230
609	D000199	0.000319321	3.03915	5.35871	15	134	Actins	513895	8046751
610	D000199	0.000319321	3.03915	5.35871	15	134	Actins	282217	2395459
611	D000199	0.000319321	3.03915	5.35871	15	134	Actins	281698	18790740
612	D000199	0.000319321	3.03915	5.35871	15	134	Actins	338049	17192281
613	D000199	0.000319321	3.03915	5.35871	15	134	Actins	537960	28597551
614	D000199	0.000319321	3.03915	5.35871	15	134	Actins	100885436	21113675
615	D000199	0.000319321	3.03915	5.35871	15	134	Actins	281040	15292187
616	D000199	0.000319321	3.03915	5.35871	15	134	Actins	540207	19460343
617	D000199	0.000319321	3.03915	5.35871	15	134	Actins	281478	2153078
618	D000199	0.000319321	3.03915	5.35871	15	134	Actins	533360	12438137
619	D000199	0.000319321	3.03915	5.35871	15	134	Actins	281935	20858426
620	D000199	0.000319321	3.03915	5.35871	15	134	Actins	767614	19269976
621	D000199	0.000319321	3.03915	5.35871	15	134	Actins	281510	15265868
622	D000199	0.000319321	3.03915	5.35871	15	134	Actins	616553	16415341
623	D000199	0.000319321	3.03915	5.35871	15	134	Actins	281544	16980359
624	D000199	0.000319321	3.03915	5.35871	15	134	Actins	404122	6195151
625	D000199	0.000319321	3.03915	5.35871	15	134	Actins	282089	22118091
626	D000199	0.000319321	3.03915	5.35871	15	134	Actins	281935	10984435
627	D000199	0.000319321	3.03915	5.35871	15	134	Actins	506441	22918948
628	D000199	0.000319321	3.03915	5.35871	15	134	Actins	282089	16004987
629	D000199	0.000319321	3.03915	5.35871	15	134	Actins	540853	23220175
630	D000199	0.000319321	3.03915	5.35871	15	134	Actins	281577	10219243
631	D000199	0.000319321	3.03915	5.35871	15	134	Actins	281597	11231575
632	D000199	0.000319321	3.03915	5.35871	15	134	Actins	514371	24829381
633	D000199	0.000319321	3.03915	5.35871	15	134	Actins	538486	15592479
634	D000199	0.000319321	3.03915	5.35871	15	134	Actins	538486	17251352
635	D000199	0.000319321	3.03915	5.35871	15	134	Actins	538486	14757065
636	D000199	0.000319321	3.03915	5.35871	15	134	Actins	281937	22778278
637	D000199	0.000319321	3.03915	5.35871	15	134	Actins	338049	18594856
638	D000199	0.000319321	3.03915	5.35871	15	134	Actins	326600	11721045
639	D000199	0.000319321	3.03915	5.35871	15	134	Actins	338054	18234179
640	D000199	0.000319321	3.03915	5.35871	15	134	Actins	282196	7758584
641	D000199	0.000319321	3.03915	5.35871	15	134	Actins	281595	499690
642	D000199	0.000319321	3.03915	5.35871	15	134	Actins	280733	14600270
643	D000199	0.000319321	3.03915	5.35871	15	134	Actins	533602	20498093
644	D000199	0.000319321	3.03915	5.35871	15	134	Actins	506596	23893131
645	D000199	0.000319321	3.03915	5.35871	15	134	Actins	540662	12915124
646	D000199	0.000319321	3.03915	5.35871	15	134	Actins	513895	16428297
647	D000199	0.000319321	3.03915	5.35871	15	134	Actins	281935	15705568
648	D000199	0.000319321	3.03915	5.35871	15	134	Actins	286773	16415341
649	D000199	0.000319321	3.03915	5.35871	15	134	Actins	531488	23495010
650	D000199	0.000319321	3.03915	5.35871	15	134	Actins	281478	7891673
651	D000199	0.000319321	3.03915	5.35871	15	134	Actins	280979	8413665
652	D000199	0.000319321	3.03915	5.35871	15	134	Actins	327685	1423665
653	D000199	0.000319321	3.03915	5.35871	15	134	Actins	281698	11889126
654	D000199	0.000319321	3.03915	5.35871	15	134	Actins	280979	17521670
655	D000199	0.000319321	3.03915	5.35871	15	134	Actins	281594	7598810
656	D000199	0.000319321	3.03915	5.35871	15	134	Actins	511765	19267780
657	D000199	0.000319321	3.03915	5.35871	15	134	Actins	540838	11721045
658	D000199	0.000319321	3.03915	5.35871	15	134	Actins	504250	26598519
659	D000199	0.000319321	3.03915	5.35871	15	134	Actins	531505	16855019
660	D000199	0.000319321	3.03915	5.35871	15	134	Actins	338037	17479229
661	D000199	0.000319321	3.03915	5.35871	15	134	Actins	100885245	21113675
662	D000199	0.000319321	3.03915	5.35871	15	134	Actins	281038	17623778
663	D000199	0.000319321	3.03915	5.35871	15	134	Actins	280979	213279
664	D000199	0.000319321	3.03915	5.35871	15	134	Actins	280979	16428279
665	D000199	0.000319321	3.03915	5.35871	15	134	Actins	281572	15649872
666	D000199	0.000319321	3.03915	5.35871	15	134	Actins	281559	11950601
667	D000199	0.000319321	3.03915	5.35871	15	134	Actins	282217	17470807
668	D000199	0.000319321	3.03915	5.35871	15	134	Actins	404122	28929980
669	D000199	0.000319321	3.03915	5.35871	15	134	Actins	282689	26323692
670	D000199	0.000319321	3.03915	5.35871	15	134	Actins	511083	22918948
671	D000199	0.000319321	3.03915	5.35871	15	134	Actins	281577	8895577
672	D000199	0.000319321	3.03915	5.35871	15	134	Actins	513895	16428279
673	D000199	0.000319321	3.03915	5.35871	15	134	Actins	613720	20498093
674	D000199	0.000319321	3.03915	5.35871	15	134	Actins	281935	24753602
675	D000199	0.000319321	3.03915	5.35871	15	134	Actins	282089	14609524
676	D000199	0.000319321	3.03915	5.35871	15	134	Actins	281577	24227886
677	D000199	0.000319321	3.03915	5.35871	15	134	Actins	404108	9079711
678	D000199	0.000319321	3.03915	5.35871	15	134	Actins	281295	21937675
679	D000199	0.000319321	3.03915	5.35871	15	134	Actins	281597	17251352
680	D000199	0.000319321	3.03915	5.35871	15	134	Actins	281577	16262445
681	D000199	0.000319321	3.03915	5.35871	15	134	Actins	540248	16004987
682	D000199	0.000319321	3.03915	5.35871	15	134	Actins	282217	19015515
683	D000199	0.000319321	3.03915	5.35871	15	134	Actins	617095	19477187
684	D000199	0.000319321	3.03915	5.35871	15	134	Actins	777597	7679494
685	D000199	0.000319321	3.03915	5.35871	15	134	Actins	281103	15560785
686	D000199	0.000319321	3.03915	5.35871	15	134	Actins	282004	12480535
687	D000199	0.000319321	3.03915	5.35871	15	134	Actins	507151	16261607
688	D000199	0.000319321	3.03915	5.35871	15	134	Actins	282382	16004987
689	D000199	0.000319321	3.03915	5.35871	15	134	Actins	538486	15117967
690	D000199	0.000319321	3.03915	5.35871	15	134	Actins	281597	16253999
691	D000199	0.000319321	3.03915	5.35871	15	134	Actins	281637	17623778
692	D000199	0.000319321	3.03915	5.35871	15	134	Actins	100885246	21113675
693	D000199	0.000319321	3.03915	5.35871	15	134	Actins	280828	21113675
694	D000199	0.000319321	3.03915	5.35871	15	134	Actins	531488	12181570
695	D000199	0.000319321	3.03915	5.35871	15	134	Actins	281440	12754309
696	D000199	0.000319321	3.03915	5.35871	15	134	Actins	281355	12213803
697	D000199	0.000319321	3.03915	5.35871	15	134	Actins	100124501	21911474
698	D000199	0.000319321	3.03915	5.35871	15	134	Actins	508941	15649872
699	D000199	0.000319321	3.03915	5.35871	15	134	Actins	613548	1560845
700	D000199	0.000319321	3.03915	5.35871	15	134	Actins	518321	9084405
701	D000199	0.000319321	3.03915	5.35871	15	134	Actins	281227	19724912
702	D000199	0.000319321	3.03915	5.35871	15	134	Actins	530050	15317664
703	D000199	0.000319321	3.03915	5.35871	15	134	Actins	414735	17712140
704	D000199	0.000319321	3.03915	5.35871	15	134	Actins	281572	12213803
705	D000199	0.000319321	3.03915	5.35871	15	134	Actins	515610	499690
706	D000199	0.000319321	3.03915	5.35871	15	134	Actins	513895	16428331
707	D000199	0.000319321	3.03915	5.35871	15	134	Actins	338058	17942688
708	D000199	0.000319321	3.03915	5.35871	15	134	Actins	282637	15850644
709	D000199	0.000319321	3.03915	5.35871	15	134	Actins	280979	8918942
710	D000199	0.000319321	3.03915	5.35871	15	134	Actins	539459	23893131
711	D000199	0.000319321	3.03915	5.35871	15	134	Actins	404122	213279
712	D000199	0.000319321	3.03915	5.35871	15	134	Actins	506596	11721045
713	D000199	0.000319321	3.03915	5.35871	15	134	Actins	531505	16055445
714	D000199	0.000319321	3.03915	5.35871	15	134	Actins	533219	16980359
715	D000199	0.000319321	3.03915	5.35871	15	134	Actins	281597	11721045
716	D000199	0.000319321	3.03915	5.35871	15	134	Actins	282087	9199318
717	D000199	0.000319321	3.03915	5.35871	15	134	Actins	540207	15316070
718	D000199	0.000319321	3.03915	5.35871	15	134	Actins	281559	14517325
719	D000199	0.000319321	3.03915	5.35871	15	134	Actins	280943	24445633
720	D000199	0.000319321	3.03915	5.35871	15	134	Actins	514405	26549124
721	D000199	0.000319321	3.03915	5.35871	15	134	Actins	281698	15533940
722	D000199	0.000319321	3.03915	5.35871	15	134	Actins	404122	23924371
723	D000199	0.000319321	3.03915	5.35871	15	134	Actins	781334	1447300
724	D000199	0.000319321	3.03915	5.35871	15	134	Actins	509011	21965288
725	D000199	0.000319321	3.03915	5.35871	15	134	Actins	280979	1351421
726	D000199	0.000319321	3.03915	5.35871	15	134	Actins	282466	2970844
727	D000199	0.000319321	3.03915	5.35871	15	134	Actins	539034	7601111
728	D000199	0.000319321	3.03915	5.35871	15	134	Actins	534923	19460343
729	D000199	0.000319321	3.03915	5.35871	15	134	Actins	281478	1847925
730	D000199	0.000319321	3.03915	5.35871	15	134	Actins	511691	17682044
731	D000199	0.000319321	3.03915	5.35871	15	134	Actins	513895	8918942
732	D000199	0.000319321	3.03915	5.35871	15	134	Actins	100885243	21113675
733	D000199	0.000319321	3.03915	5.35871	15	134	Actins	287022	12361576
734	D000199	0.000319321	3.03915	5.35871	15	134	Actins	327672	15304367
735	D000199	0.000319321	3.03915	5.35871	15	134	Actins	282068	18156211
736	D000199	0.000319321	3.03915	5.35871	15	134	Actins	281597	15592479
737	D000199	0.000319321	3.03915	5.35871	15	134	Actins	281597	23893131
738	D000199	0.000319321	3.03915	5.35871	15	134	Actins	282217	17292833
739	D000199	0.000319321	3.03915	5.35871	15	134	Actins	497026	28929980
740	D000199	0.000319321	3.03915	5.35871	15	134	Actins	538486	12176354
741	D000199	0.000319321	3.03915	5.35871	15	134	Actins	414735	18652824
742	D000199	0.000319321	3.03915	5.35871	15	134	Actins	534553	16055445
743	D000199	0.000319321	3.03915	5.35871	15	134	Actins	281597	11018051
744	D000199	0.000319321	3.03915	5.35871	15	134	Actins	538486	10219243
745	D000199	0.000319321	3.03915	5.35871	15	134	Actins	281577	15169891
746	D000199	0.000319321	3.03915	5.35871	15	134	Actins	538486	10995436
747	D000199	0.000319321	3.03915	5.35871	15	134	Actins	281876	15471980
748	D000199	0.000319321	3.03915	5.35871	15	134	Actins	281597	12732638
749	D000199	0.000319321	3.03915	5.35871	15	134	Actins	614345	11721045
750	D000199	0.000319321	3.03915	5.35871	15	134	Actins	512043	16415341
751	D000199	0.000319321	3.03915	5.35871	15	134	Actins	614345	23893131
752	D000199	0.000319321	3.03915	5.35871	15	134	Actins	534551	12842460
753	D000199	0.000319321	3.03915	5.35871	15	134	Actins	281597	1530599
754	D000199	0.000319321	3.03915	5.35871	15	134	Actins	512043	16717193
755	D000199	0.000319321	3.03915	5.35871	15	134	Actins	100126272	17947679
756	D000199	0.000319321	3.03915	5.35871	15	134	Actins	281440	17712140
757	D000199	0.000319321	3.03915	5.35871	15	134	Actins	281935	11457842
758	D000199	0.000319321	3.03915	5.35871	15	134	Actins	524530	14967908
759	D000199	0.000319321	3.03915	5.35871	15	134	Actins	281597	26598519
760	D000199	0.000319321	3.03915	5.35871	15	134	Actins	767874	15791211
761	D000199	0.000319321	3.03915	5.35871	15	134	Actins	281597	17721515
762	D000199	0.000319321	3.03915	5.35871	15	134	Actins	513895	8413665
763	D000199	0.000319321	3.03915	5.35871	15	134	Actins	281040	15471980
764	D000199	0.000319321	3.03915	5.35871	15	134	Actins	535742	16446427
765	D000199	0.000319321	3.03915	5.35871	15	134	Actins	414735	12876221
766	D000199	0.000319321	3.03915	5.35871	15	134	Actins	538486	26598519
767	D000199	0.000319321	3.03915	5.35871	15	134	Actins	281937	8022785
768	D000199	0.000319321	3.03915	5.35871	15	134	Actins	282689	14668336
769	D000199	0.000319321	3.03915	5.35871	15	134	Actins	282714	16980359
770	D000199	0.000319321	3.03915	5.35871	15	134	Actins	286816	10066775
771	D000199	0.000319321	3.03915	5.35871	15	134	Actins	513895	10600384
772	D000199	0.000319321	3.03915	5.35871	15	134	Actins	282589	12773125
773	D000199	0.000319321	3.03915	5.35871	15	134	Actins	540838	23893131
774	D000199	0.000319321	3.03915	5.35871	15	134	Actins	281078	15533940
775	D000199	0.000319321	3.03915	5.35871	15	134	Actins	511691	23940613
776	D000199	0.000319321	3.03915	5.35871	15	134	Actins	281509	12917436
777	D000199	0.000319321	3.03915	5.35871	15	134	Actins	281061	19724912
778	D000199	0.000319321	3.03915	5.35871	15	134	Actins	539003	20472712
779	D000199	0.000319321	3.03915	5.35871	15	134	Actins	281577	10995436
780	D000199	0.000319321	3.03915	5.35871	15	134	Actins	513751	22918948
781	D000199	0.000319321	3.03915	5.35871	15	134	Actins	281509	17925381
782	D000199	0.000319321	3.03915	5.35871	15	134	Actins	281597	15117967
783	D000199	0.000319321	3.03915	5.35871	15	134	Actins	281935	15961399
784	D000199	0.000319321	3.03915	5.35871	15	134	Actins	538486	23893131
785	D000199	0.000319321	3.03915	5.35871	15	134	Actins	326597	15640140
786	D000199	0.000319321	3.03915	5.35871	15	134	Actins	281597	14757065
787	D000199	0.000319321	3.03915	5.35871	15	134	Actins	280979	6195151
788	D000199	0.000319321	3.03915	5.35871	15	134	Actins	326597	8022785
789	D000199	0.000319321	3.03915	5.35871	15	134	Actins	512405	15652512
790	D000199	0.000319321	3.03915	5.35871	15	134	Actins	281638	17623778
791	D000199	0.000319321	3.03915	5.35871	15	134	Actins	533065	24445633
792	D000199	0.000319321	3.03915	5.35871	15	134	Actins	281597	12176354
793	D000199	0.000319321	3.03915	5.35871	15	134	Actins	768035	17623778
794	D000199	0.000319321	3.03915	5.35871	15	134	Actins	281478	8780652
795	D000199	0.000319321	3.03915	5.35871	15	134	Actins	516099	15304367
796	D000199	0.000319321	3.03915	5.35871	15	134	Actins	338049	18652824
797	D000199	0.000319321	3.03915	5.35871	15	134	Actins	414735	16446427
798	D000199	0.000319321	3.03915	5.35871	15	134	Actins	540786	23806663
799	D000199	0.000319321	3.03915	5.35871	15	134	Actins	280979	23220175
800	D000199	0.000319321	3.03915	5.35871	15	134	Actins	281832	15791211
801	D000199	0.000319321	3.03915	5.35871	15	134	Actins	281592	7626220
802	D000199	0.000319321	3.03915	5.35871	15	134	Actins	534553	17662250
803	D000199	0.000319321	3.03915	5.35871	15	134	Actins	281509	9382871
804	D000199	0.000319321	3.03915	5.35871	15	134	Actins	282162	15304367
805	D000199	0.000319321	3.03915	5.35871	15	134	Actins	614312	15593083
806	D000199	0.000319321	3.03915	5.35871	15	134	Actins	493642	15703204
807	D000199	0.000319321	3.03915	5.35871	15	134	Actins	281080	15533940
808	D000199	0.000319321	3.03915	5.35871	15	134	Actins	281592	499690
809	D000199	0.000319321	3.03915	5.35871	15	134	Actins	100885244	21113675
810	D000199	0.000319321	3.03915	5.35871	15	134	Actins	513463	8117285
811	D000199	0.000319321	3.03915	5.35871	15	134	Actins	326600	23893131
812	D000199	0.000319321	3.03915	5.35871	15	134	Actins	338049	17712140
813	D000199	0.000319321	3.03915	5.35871	15	134	Actins	282187	24861866
814	D000199	0.000319321	3.03915	5.35871	15	134	Actins	281478	1651929
815	D000199	0.000319321	3.03915	5.35871	15	134	Actins	281544	25451174
816	D000199	0.000319321	3.03915	5.35871	15	134	Actins	505225	19724912
817	D000199	0.000319321	3.03915	5.35871	15	134	Actins	281057	19724912
818	D000199	0.000319321	3.03915	5.35871	15	134	Actins	519217	14967908
819	D000199	0.000319321	3.03915	5.35871	15	134	Actins	281696	10793131
820	D000199	0.000319321	3.03915	5.35871	15	134	Actins	506308	15580268
821	D000199	0.000319321	3.03915	5.35871	15	134	Actins	539459	11721045
822	D000199	0.000319321	3.03915	5.35871	15	134	Actins	282041	11956230
823	D000199	0.000319321	3.03915	5.35871	15	134	Actins	326597	20538589
824	D000199	0.000319321	3.03915	5.35871	15	134	Actins	493714	16261607
825	D000199	0.000319321	3.03915	5.35871	15	134	Actins	282187	12030931
826	D000199	0.000319321	3.03915	5.35871	15	134	Actins	280760	14600270
827	D000199	0.000319321	3.03915	5.35871	15	134	Actins	613548	18799624
828	D000199	0.000319321	3.03915	5.35871	15	134	Actins	281592	8413665
829	D000199	0.000319321	3.03915	5.35871	15	134	Actins	280991	12244133
830	D000199	0.000319321	3.03915	5.35871	15	134	Actins	280685	21954923
831	D000199	0.000319321	3.03915	5.35871	15	134	Actins	281509	12202484
832	D000199	0.000319321	3.03915	5.35871	15	134	Actins	100885610	21113675
833	D000199	0.000319321	3.03915	5.35871	15	134	Actins	785911	11956230
834	D000199	0.000319321	3.03915	5.35871	15	134	Actins	513895	8046751
835	D000199	0.000319321	3.03915	5.35871	15	134	Actins	282217	2395459
836	D000199	0.000319321	3.03915	5.35871	15	134	Actins	281698	18790740
837	D000199	0.000319321	3.03915	5.35871	15	134	Actins	338049	17192281
838	D000199	0.000319321	3.03915	5.35871	15	134	Actins	537960	28597551
839	D000199	0.000319321	3.03915	5.35871	15	134	Actins	100885436	21113675
840	D000199	0.000319321	3.03915	5.35871	15	134	Actins	281040	15292187
841	D000199	0.000319321	3.03915	5.35871	15	134	Actins	540207	19460343
842	D000199	0.000319321	3.03915	5.35871	15	134	Actins	281478	2153078
843	D000199	0.000319321	3.03915	5.35871	15	134	Actins	533360	12438137
844	D000199	0.000319321	3.03915	5.35871	15	134	Actins	281935	20858426
845	D000199	0.000319321	3.03915	5.35871	15	134	Actins	767614	19269976
846	D000199	0.000319321	3.03915	5.35871	15	134	Actins	281510	15265868
847	D000199	0.000319321	3.03915	5.35871	15	134	Actins	616553	16415341
848	D000199	0.000319321	3.03915	5.35871	15	134	Actins	281544	16980359
849	D000199	0.000319321	3.03915	5.35871	15	134	Actins	404122	6195151
850	D000199	0.000319321	3.03915	5.35871	15	134	Actins	282089	22118091
851	D000199	0.000319321	3.03915	5.35871	15	134	Actins	281935	10984435
852	D000199	0.000319321	3.03915	5.35871	15	134	Actins	506441	22918948
853	D000199	0.000319321	3.03915	5.35871	15	134	Actins	282089	16004987
854	D000199	0.000319321	3.03915	5.35871	15	134	Actins	540853	23220175
855	D000199	0.000319321	3.03915	5.35871	15	134	Actins	281577	10219243
856	D000199	0.000319321	3.03915	5.35871	15	134	Actins	281597	11231575
857	D000199	0.000319321	3.03915	5.35871	15	134	Actins	514371	24829381
858	D000199	0.000319321	3.03915	5.35871	15	134	Actins	538486	15592479
859	D000199	0.000319321	3.03915	5.35871	15	134	Actins	538486	17251352
860	D000199	0.000319321	3.03915	5.35871	15	134	Actins	538486	14757065
861	D000199	0.000319321	3.03915	5.35871	15	134	Actins	281937	22778278
862	D000199	0.000319321	3.03915	5.35871	15	134	Actins	338049	18594856
863	D000199	0.000319321	3.03915	5.35871	15	134	Actins	326600	11721045
864	D000199	0.000319321	3.03915	5.35871	15	134	Actins	338054	18234179
865	D000199	0.000319321	3.03915	5.35871	15	134	Actins	282196	7758584
866	D000199	0.000319321	3.03915	5.35871	15	134	Actins	281595	499690
867	D000199	0.000319321	3.03915	5.35871	15	134	Actins	280733	14600270
868	D000199	0.000319321	3.03915	5.35871	15	134	Actins	533602	20498093
869	D000199	0.000319321	3.03915	5.35871	15	134	Actins	506596	23893131
870	D000199	0.000319321	3.03915	5.35871	15	134	Actins	540662	12915124
871	D000199	0.000319321	3.03915	5.35871	15	134	Actins	513895	16428297
872	D000199	0.000319321	3.03915	5.35871	15	134	Actins	281935	15705568
873	D000199	0.000319321	3.03915	5.35871	15	134	Actins	286773	16415341
874	D000199	0.000319321	3.03915	5.35871	15	134	Actins	531488	23495010
875	D000199	0.000319321	3.03915	5.35871	15	134	Actins	281478	7891673
876	D000199	0.000319321	3.03915	5.35871	15	134	Actins	280979	8413665
877	D000199	0.000319321	3.03915	5.35871	15	134	Actins	327685	1423665
878	D000199	0.000319321	3.03915	5.35871	15	134	Actins	281698	11889126
879	D000199	0.000319321	3.03915	5.35871	15	134	Actins	280979	17521670
880	D000199	0.000319321	3.03915	5.35871	15	134	Actins	281594	7598810
881	D000199	0.000319321	3.03915	5.35871	15	134	Actins	511765	19267780
882	D000199	0.000319321	3.03915	5.35871	15	134	Actins	540838	11721045
883	D000199	0.000319321	3.03915	5.35871	15	134	Actins	504250	26598519
884	D000199	0.000319321	3.03915	5.35871	15	134	Actins	531505	16855019
885	D000199	0.000319321	3.03915	5.35871	15	134	Actins	338037	17479229
886	D000199	0.000319321	3.03915	5.35871	15	134	Actins	100885245	21113675
887	D000199	0.000319321	3.03915	5.35871	15	134	Actins	281038	17623778
888	D000199	0.000319321	3.03915	5.35871	15	134	Actins	280979	213279
889	D000199	0.000319321	3.03915	5.35871	15	134	Actins	280979	16428279
890	D000199	0.000319321	3.03915	5.35871	15	134	Actins	281572	15649872
891	D000199	0.000319321	3.03915	5.35871	15	134	Actins	281559	11950601
892	D000199	0.000319321	3.03915	5.35871	15	134	Actins	282217	17470807
[truncated: 2,971 more rows]
